# Supplementary material for: Nonallelic homologous recombination events responsible for copy number variation within an RNA silencing locus
Source: Plant Direct. 2019 Aug 27;3(8):e00162. doi: 10.1002/pld3.162 (PMC6710647; doi:10.1002/pld3.162)
Supplement: Supplementary file 2 [file PLD3-3-e00162-s004.xlsx]

## Sheet: Supplementary File 1
Supplemental Data Set 1. Summary of Information for Genomic Resequencing and Cultivars Used in This Report. See Supplemental Figures 1 and 2 for pedigree charts. Cultivars are searchable by the PI number in the USDA GRIN database.
Cultivar	Lab Name	Seed Coat Phenotype	I and K Alleles	Other Pigment Genes	PI number	L or other number	Tissue	Stage or seed fresh wt	BioRep	Molecule	File Name	Type Library	Read Size nt	Type Read	Illumina Machine	Library Prep and Sequencing Center	File Numbers	Total Reads	Accession No.	Publication
Williams mutants or isolines used in digital PCR or whole genome resequencing																			Short Read Archive
Williams variety released in 1966	W or W43	yellow seed coat, black hilum	ii K1	R T w1 Wp	548631	L66-108	shoot tips from adult plants	1-2 cm furled trifoliates	NA	DNA	G013_G014_W43	Hyper Library construction kit from Kapa Biosystems	100	paired end	HiSeq 2000	University of Illinois Biotechnology Center	G013_G014	555941362	SAMN10330292	This report
W55, i mutation in Williams 79, found in 1975	W55	black seed coat	i K1	R T w1 Wp	547881	L88-5495	shoot tips from adult plants	1-2 cm furled trifoliates	NA	DNA	G007_G008_UC55	Hyper Library construction kit from Kapa Biosystems	100	paired end	HiSeq 2000	University of Illinois Biotechnology Center	G007_G008	464559908	SAMN10366857	This report
W130, i mutation in Williams, found in 1980	W130 or UC130	black seed coat	i K1	R T w1 Wp	547880	L88-5492	shoot tips from adult plants	1-2 cm furled trifoliates	NA	DNA	NA	NA	NA	NA	NA	NA	NA	NA	NA	NA
Williams 82, disease resistant isoline released in 1982*	W82	yellow seed coat, black hilum	ii K1	R T w1 Wp	547890	L77-1794	shoot tips from adult plants	1-2 cm furled trifoliates	NA	DNA	NA	NA	NA	NA	NA	NA	NA	NA	NA	NA
*Williams 82 is also the source of the reference genome used, which is found at Phytozome Glycine max Wm82.a2.v1 https://phytozome.jgi.doe.gov/pz/portal.html
Clark mutants or isolines used in digital PCR or whole genome resequencing
Clark 63, disease resistant isoline of Clark released in 1963	UC7	yellow seed coat, black hilum	ii K1	R T W1 Wp	548532	SL1	shoot tips from adult plants	1-2 cm furled trifoliates	NA	DNA	G037_UC7	Hyper Library construction kit from Kapa Biosystems	100	paired end	HiSeq 2000	University of Illinois Biotechnology Center	G037	332322134	SAMN10360545	This report
UC9, i mutation in Clark 63 found in 1965	UC9	black seed coat	i K1	R T W1 Wp	547474	L66-14	shoot tips from adult plants	1-2 cm furled trifoliates	NA	DNA	G009_G010_UC9	Hyper Library construction kit from Kapa Biosystems	100	paired end	HiSeq 2000	University of Illinois Biotechnology Center	G009_G010	645635610	SAMN10360543	This report
Clark variety released in 1949	UC2	yellow seed coat, black hilum	ii K1	R T W1 Wp	548533	L49-5138	shoot tips from adult plants	1-2 cm furled trifoliates	NA	DNA	G003_G004_UC2	Hyper Library construction kit from Kapa Biosystems	100	paired end	HiSeq 2000	University of Illinois Biotechnology Center	G003_G004	711360728	SRP092073	Cho, Jones, and Vodkin, Plant Cell 29: 708-725, 2017.
UC412, i def isoline, likely an F4 in 1989	UC412	black defective seed coats	i K1	R T W1 Wp	TBD	NA	shoot tips from adult plants	1-2 cm furled trifoliates	NA	DNA	G032_UC412	Hyper Library construction kit from Kapa Biosystems	100	paired end	HiSeq 2000	University of Illinois Biotechnology Center	G032	376831970	SAMN10360544	This report
Clark, k1 mutation in Clark, found 1956	UC18a	black saddle on yellow seed coat	ii k1	R T W1 Wp	547439	L67-3479	shoot tips from adult plants	1-2 cm furled trifoliates	NA	DNA	G011_G012_UC18a	Hyper Library construction kit from Kapa Biosystems	100	paired end	HiSeq 2000	University of Illinois Biotechnology Center	G011_G012	750656362	SRP092133	Cho, Jones, and Vodkin, Plant Cell 29: 708-725, 2017.
Clark 63 isoline with ik allele, F6 in 1970	UC8	black saddle on yellow seed coat	ik K1	R T W1 Wp	547450	L70-4204	shoot tips from adult plants	1-2 cm furled trifoliates	NA	DNA	G005_G006_UC8	Hyper Library construction kit from Kapa Biosystems	100	paired end	HiSeq 2000	University of Illinois Biotechnology Center	G005_G006	749449420	SAMN10366856	This report
Clark isoline with I allele, F6 in 1962	UC1	yellow seed coat, gray hilum	I K1	R T W1 Wp	547408	L62-1058	shoot tips from adult plants	1-2 cm furled trifoliates	NA	DNA	G001_G002_UC1	Hyper Library construction kit from Kapa Biosystems	100	paired end	HiSeq 2000	University of Illinois Biotechnology Center	G001_G002	721936188	SAMN10366750	This report
Other cultivars used for digital PCR or whole genome resequencing
Harosoy	UC501	yellow seed coat, yellow hilum	I K1	r t W1 Wp	548573	NA	shoot tips from adult plants	1-2 cm furled trifoliates	NA	DNA	G033_UC501	Hyper Library construction kit from Kapa Biosystems	100	paired end	HiSeq 2000	University of Illinois Biotechnology Center	G033	384187640	SAMN10366741	This report
Richland	UC41	yellow seed coat, gray hilum	I K1	R t W1 Wp	548406	PI 70502-2	shoot tips from adult plants	1-2 cm furled trifoliates	NA	DNA	G035_Richland	Hyper Library construction kit from Kapa Biosystems	100	paired end	HiSeq 2000	University of Illinois Biotechnology Center	G035	345823722	SAMN10366738	This report
T157, i mutation in Richland found in 1938	UC42	imperfect black, defective seed coat	i K1	R t W1 Wp	548182	NA	shoot tips from adult plants	1-2 cm furled trifoliates	NA	DNA	G036_T157	Hyper Library construction kit from Kapa Biosystems	100	paired end	HiSeq 2000	University of Illinois Biotechnology Center	G036	317934586	SAMN10366737	This report
Jack	NA	yellow seed coat, yellow hilum	I K1	r t w1 Wp	540556	LN83-3824-1	shoot tips from adult plants	1-2 cm furled trifoliates	NA	DNA	G039_Jack	Hyper Library construction kit from Kapa Biosystems	100	paired end	HiSeq 2000	University of Illinois Biotechnology Center	G039	348025540	SAMN10366728	This report
Peking, non adapted line	UC103	black seed coat	i k1	R T w1	548402	PI 17852B	shoot tips from adult plants	1-2 cm furled trifoliates	NA	DNA	G023_G024_Peking	Hyper Library construction kit from Kapa Biosystems	100	paired end	HiSeq 2000	University of Illinois Biotechnology Center	G023_G024	660158930	SAMN10366718	This report
Sooty, non adapted line	UC102	black seed coat	i k1	R T W1	548415	PI 16790B	shoot tips from adult plants	1-2 cm furled trifoliates	NA	DNA	G027_G028_Sooty	Hyper Library construction kit from Kapa Biosystems	100	paired end	HiSeq 2000	University of Illinois Biotechnology Center	G027_G028	650753932	SAMN10360542	This report
8 kb PCR amplicons sequenced																			Genbank ID
W55, i mutation in Williams 79, found in 1975	W55	black seed coat	i K1	R T w1 Wp	547881	L88-5495	shoot tips from adult plants	1-2 cm furled trifoliates	NA	DNA	W558k	Custom	142	paired end	MiSeq	DNA Core Facility at Massachusetts General Hospital	W55	96604	MK603183	This report
W130, i mutation in Williams, found in 1980	W130 or UC130	black seed coat	i K1	R T w1 Wp	547880	L88-5492	shoot tips from adult plants	1-2 cm furled trifoliates	NA	DNA	UC130	Custom	142	paired end	MiSeq	DNA Core Facility at Massachusetts General Hospital	UC130	213458	MK658865	This report
UC9, i mutation in Clark 63 found in 1965	UC9	black seed coat	i K1	R T W1 Wp	547474	L66-14	shoot tips from adult plants	1-2 cm furled trifoliates	NA	DNA	UC9	Custom	142	paired end	MiSeq	DNA Core Facility at Massachusetts General Hospital	UC9	228668	MK673308	This report
