# Supplementary material for: Nonallelic homologous recombination events responsible for copy number variation within an RNA silencing locus
Source: Plant Direct. 2019 Aug 27;3(8):e00162. doi: 10.1002/pld3.162 (PMC6710647; doi:10.1002/pld3.162)
Supplement: Supplementary file 3 [file PLD3-3-e00162-s003.xlsx]

## Sheet: muscle-I20170527-203404-0518-46
Supplemental Data Set 2. Percent Identities of All Glyma Models Annotated as CHS.
Used the MUSCLE Program at http://www.ebi.ac.uk/Tools/msa/muscle/
used the default values with ClustalW
all 24 chalcone and stilbene synthase genes including the three fragments were used
Percent Identity Matrix -created by Clustal 2.1
The gene name is composed of the Glyma number and the CHS gene number used in the literature and the coding sequence size.
If the Glyma model does not have a gene name in the literature it was coded as "unk" followed by its chromosome and cds size.
The two identical CHS4 genes at the center of the 27-kb CHS1-3-4-Hypo-CHS4-3-1 inverted repeat of the ii allele are highlighted.
	Glyma_CHSgene_cds size	unk6cds1137_1137bp	unk6cds228_228bp	unk13cds957_957bp	unk19cds1176_1176bp	CHS7cds1170_1170bp	CHS8cds1170_1170bp	unk9cds291_291bp	CHS2cds552_552bp	unk2cds1167_1167bp	CHS6cds1167_1167bp	unk9cds1167_1167bp	CHS2cds1167_1167bp	CHS9cds1167_1167bp	CHS4cds1167_1167bp	CHS4cds1167_1167bp	CHS5cds1167_1167bp	CHS5cds1023_1023bp	CHS1cds1167_1167bp	CHS3cds1167_1167bp	CHS3cds1167_1167bp	CHS3cds1167_1167bp	unk1cds1167_1167bp	unk11cds1164_1164b	unk12cds1134_1134bp
Sort		1	2	3	4	5	6	7	8	9	10	11	12	13	14	15	16	17	18	19	20	21	22	23	24
1	06G118500.1_unk6cds1137_1137bp	100	82.45	55.16	60.75	59.68	59.86	55.1	54.05	60.11	59.84	60.11	59.48	59.57	59.48	59.48	59.48	58.27	59.75	59.93	59.93	60.02	52.36	51.55	49.43
2	06G118600.1_unk6cds228_228bp	82.45	100	56.57	61.26	64.41	65.77	66.48	50.65	67.12	68.92	68.92	70.27	68.47	68.02	68.02	68.02	68.02	68.92	67.57	67.57	67.57	54.42	53.85	50.72
3	13G034300.1_unk13cds957_957bp	55.16	56.57	100	64.15	72.33	72.85	67.98	67.84	73.08	72.34	72.45	72.34	72.87	72.66	72.66	72.66	72	72.87	72.77	72.77	72.87	50.87	51.17	51.61
4	19G105100.1_unk19cds1176_1176bp	60.75	61.26	64.15	100	71.37	71.71	65.98	67.95	71.47	73.01	72.84	73.95	74.12	73.61	73.61	73.61	73.09	73.78	73.69	73.69	73.69	52.7	49.87	50.14
5	01G228700.1_CHS7cds1170_1170bp	59.68	64.41	72.33	71.37	100	97.61	71.82	76.92	80.55	80.55	80.46	81.23	81.23	80.63	80.63	80.89	80.63	81.58	81.66	81.66	81.66	53.6	53.46	53.14
6	11G011500.1_CHS8cds1170_1170bp	59.86	65.77	72.85	71.71	97.61	100	72.85	76.74	81.23	81.06	80.98	81.92	82.01	81.41	81.41	81.66	81.6	82.35	82.35	82.35	82.35	54.23	53.02	52.96
7	09G074900.1_unk9cds291_291bp	55.1	66.48	67.98	65.98	71.82	72.85	100	68.09	83.85	86.25	85.91	83.16	82.47	84.19	84.19	83.85	83.85	84.19	82.13	82.13	82.13	53.05	53.82	55.31
8	05G153100.1_CHS2cds552_552bp	54.05	50.65	67.84	67.95	76.92	76.74	68.09	100	84.98	85.71	85.35	89.38	88.28	87.55	87.55	87.55	87.62	87.36	87.18	87.18	87	51.94	51.96	51.95
9	02G130400.1_unk2cds1167_1167bp	60.11	67.12	73.08	71.47	80.55	81.23	83.85	84.98	100	95.46	95.2	91.86	91.52	91.26	91.26	91.17	90.8	91.43	91.17	91.17	91.26	54.95	54.57	55.47
10	01G091400.1_CHS6cds1167_1167bp	59.84	68.92	72.34	73.01	80.55	81.06	86.25	85.71	95.46	100	99.57	93.23	93.06	92.8	92.8	92.72	92.27	93.14	92.63	92.63	92.72	55.31	55.01	56.02
11	09G075200.1_unk9cds1167_1167bp	60.11	68.92	72.45	72.84	80.46	80.98	85.91	85.35	95.2	99.57	100	92.97	92.89	92.63	92.63	92.54	92.07	92.89	92.37	92.37	92.46	55.31	54.92	55.93
12	05G153200.1_CHS2cds1167_1167bp	59.48	70.27	72.34	73.95	81.23	81.92	83.16	89.38	91.86	93.23	92.97	100	95.29	95.12	95.12	95.37	95.11	94.86	95.12	95.12	95.2	55.31	54.13	55.2
13	08G109500.1_CHS9cds1167_1167bp	59.57	68.47	72.87	74.12	81.23	82.01	82.47	88.28	91.52	93.06	92.89	95.29	100	97.51	97.51	97.6	97.36	97.34	97.6	97.6	97.51	55.94	54.13	54.65
14	08G110500.1_CHS4cds1167_1167bp	59.48	68.02	72.66	73.61	80.63	81.41	84.19	87.55	91.26	92.8	92.63	95.12	97.51	100	100	99.74	99.71	98.29	97.86	97.86	97.77	55.67	53.69	54.29
15	08G110700.1_CHS4cds1167_1167bp	59.48	68.02	72.66	73.61	80.63	81.41	84.19	87.55	91.26	92.8	92.63	95.12	97.51	100	100	99.74	99.71	98.29	97.86	97.86	97.77	55.67	53.69	54.29
16	08G109200.1_CHS5cds1167_1167bp	59.48	68.02	72.66	73.61	80.89	81.66	83.85	87.55	91.17	92.72	92.54	95.37	97.6	99.74	99.74	100	100	98.03	97.94	97.94	97.86	55.67	53.43	54.01
17	08G110400.1_CHS5cds1023_1023bp	58.27	68.02	72	73.09	80.63	81.6	83.85	87.62	90.8	92.27	92.07	95.11	97.36	99.71	99.71	100	100	97.85	97.95	97.95	97.95	56.24	53.47	54.47
18	08G109400.1_CHS1cds1167_1167bp	59.75	68.92	72.87	73.78	81.58	82.35	84.19	87.36	91.43	93.14	92.89	94.86	97.34	98.29	98.29	98.03	97.85	100	98.54	98.54	98.46	55.4	54.22	54.93
19	08G110300.1_CHS3cds1167_1167bp	59.93	67.57	72.77	73.69	81.66	82.35	82.13	87.18	91.17	92.63	92.37	95.12	97.6	97.86	97.86	97.94	97.95	98.54	100	100	99.91	55.04	54.13	54.74
20	08G110900.1_CHS3cds1167_1167bp	59.93	67.57	72.77	73.69	81.66	82.35	82.13	87.18	91.17	92.63	92.37	95.12	97.6	97.86	97.86	97.94	97.95	98.54	100	100	99.91	55.04	54.13	54.74
21	08G109300.1_CHS3cds1167_1167bp	60.02	67.57	72.87	73.69	81.66	82.35	82.13	87	91.26	92.72	92.46	95.2	97.51	97.77	97.77	97.86	97.95	98.46	99.91	99.91	100	55.04	54.22	54.84
22	01G073600.1_unk1cds1167_1167bp	52.36	54.42	50.87	52.7	53.6	54.23	53.05	51.94	54.95	55.31	55.31	55.31	55.94	55.67	55.67	55.67	56.24	55.4	55.04	55.04	55.04	100	65.85	64.69
23	11G097900.1_unk11cds1164_1164bp	51.55	53.85	51.17	49.87	53.46	53.02	53.82	51.96	54.57	55.01	54.92	54.13	54.13	53.69	53.69	53.43	53.47	54.22	54.13	54.13	54.22	65.85	100	91.38
24	12G023800.1_unk12cds1134_1134bp	49.43	50.72	51.61	50.14	53.14	52.96	55.31	51.95	55.47	56.02	55.93	55.2	54.65	54.29	54.29	54.01	54.47	54.93	54.74	54.74	54.84	64.69	91.38	100
