# Supplementary material for: Nonallelic homologous recombination events responsible for copy number variation within an RNA silencing locus
Source: Plant Direct. 2019 Aug 27;3(8):e00162. doi: 10.1002/pld3.162 (PMC6710647; doi:10.1002/pld3.162)
Supplement: Supplementary file 4 [file PLD3-3-e00162-s002.xlsx]

## Sheet: Explanation of 5 worksheets
Supplemental Data Set 3. Compilation of All Variants in the Region Around the I Locus Found in 15 Genomic Libraries with Different Alleles of the I Locus.
Worksheet "Total variants in I genotypes"
This sheet contains the number of total, cds (coding sequence), and CHS cds variants found within the individual libraries, of different I locus genotypes which can be obtained by filtering on each library within the individual worksheets.
Worksheet "4112 total variants in 15 libs"
All variants (4112 total) from the VCF file (Variant Call Format) are shown relative to the position of the Reference Genome on Chromosome 8 from 8.25 M to 8.65 M (400,000 nt).
The positions of the Glyma models in the Reference Genome are from the gff3 file of Wm82.a2 at Phytozome.
Blank rows indicate the same base is present in an individual library relative to the reference genome.
Column	Header	Explanation
A	Chrom	Chromosome
B	POS	Position on Wm82.a2 reference genome
C	REF	sequence of the Reference genome, Wm 82.a2, at that position
D-R	Genomic library number_sample name_ALT	Each alternative sequence of the VCF file at the position is listed.
Note: Blank rows in columns D-R indicate the sequence is identical to the reference.
S	Gene Model	Glyma model number
T	cdna Length	cDNA length of the Glyma model
U	cds length	coding sequence size of the model
V	PFAM Annotation	Protein function annotation from Phytozome Wm82.a2 soybean genome
W	best arabidopsis TAIR10 hit defline	Arabidopsis functional annotation also from Phytozome Wm82.a2 soybean genome
X	Strand	Orientation of the Glyma model in the genome
Note: N within the annotation column S indicates that no Glyma model is found within 1000 bases of the position number in the gff3 file.
Worksheet "1554 variants within Genes"
This sheet contains the 1554 variants that are found to be encompassed within the indicated Glyma model boundaries within the 400,000 nt region.
Worksheet "200 variants within cds"
This sheet contains the 200 variants that are found to be encompassed within the coding sequence (cds) exons of the indicated Glyma models within the 400,000 nt region.
Worksheet "35 variants within CHS cds"
This sheet contains the 35 variants that are found to be encompassed within the CHS coding sequence (cds) exons of the indicated Glyma models within the 400,000 bp region
Other information:
4112	1	number of variants in the 400,000 base region of Chr8 surrounding the I locus
1554	0.378	number of variants found within the boundaries of the Glyma model
2558	0.622	number of variants within the intergenic regions
200	0.049	number of variants encompassed within the coding regions, so does not contain those variants in the introns
1354	0.329	number of variants within the introns, ie 1554 - 200 = 1354

## Sheet: Total variants in I genotypes
Variants found in 15 genomic libraries relative to the soybean genome assembly of Williams 82.a2 reference genome from Phytozome.
The arrow indicates the line arose as a mutation of one allele to the other.
Sort Index	Genomic Library No_Name	Genotype	Total Variants	Coding (cds)	CHS cds	Comment
S01	G013_G014_W43	ii	44	2	0
S02	G007_G008_UC55	ii	23	2	0	i black mutation from Williams W43 ii genotype
S03	G003_G004_UC2	ii	45	3	0
S04	G032_UC412	ii	34	2	0
S05	G011_G012_UC18a	ii k1	26	5	0	k1 mutation from Clark UC2 genotype
S06	G037_UC7	ii	52	2	0
S07	G009_G010_UC9	ii----> i	40	18	0	i black mutation from Clark UC7 ii genotype
S08	G005_G006_UC8	ik K1	1215	47	4
S09	G001_G002_UC1	I	1245	46	4
S10	G033_UC501	I	1195	53	6
S11	G035_Richland	I	1147	50	7
S12	G036_T157	I ----> i	1111	56	9	i black mutation from Richland I genotype
S13	G039_Jack	I	1226	53	8
S14	G023_G024_Peking	i wild	2297	100	17	unadapted line
S15	G027_G028_Sooty	i wild	2411	117	16	unadapted line

## Sheet: 4112 total in 15 libs
Chrom	POS	REF	G013_G014_W43_ALT	G007_G008_UC55_ALT	G003_G004_UC2_ALT	G032_UC412_ALT	G011_G012_UC18a_ALT	G037_UC7_ALT	G009_G010_UC9_ALT	G005_G006_UC8_ALT	G001_G002_UC1_ALT	G033_UC501_ALT	G035_Richland_ALT	G036_T157_ALT	G039_Jack_ALT	G023_G024_Peking_ALT	G027_G028_Sooty_ALT	Gene Model	cdna Length	cds Length	PFAM Annotation	best arabidopsis TAIR10 hit defline	Strand
Chr08	8251011	T														A	A	Glyma.08G107300.1	1180	852	Xyloglucan endo-transglycosylase (XET) C-terminus; Glycosyl hydrolases family 16	xyloglucan endotransglucosylase/hydrolase 16	+
Chr08	8251447	CATATATATATATATATATAT				CATATATATATATATATAT		CATATATATATATATATAT			CATATATATATATATATAT					CATATATATATATATATAT		Glyma.08G107300.1	1180	852	Xyloglucan endo-transglycosylase (XET) C-terminus; Glycosyl hydrolases family 16	xyloglucan endotransglucosylase/hydrolase 16	+
Chr08	8251703	G														C	C	Glyma.08G107300.1	1180	852	Xyloglucan endo-transglycosylase (XET) C-terminus; Glycosyl hydrolases family 16	xyloglucan endotransglucosylase/hydrolase 16	+
Chr08	8254105	C														T	T	Glyma.08G107300.1	1180	852	Xyloglucan endo-transglycosylase (XET) C-terminus; Glycosyl hydrolases family 16	xyloglucan endotransglucosylase/hydrolase 16	+
Chr08	8255343	C														T	T	Glyma.08G107400.1	3448	3171	None	None	-
Chr08	8255482	G														C	C	Glyma.08G107400.1	3448	3171	None	None	-
Chr08	8259822	T														C	C	Glyma.08G107400.1	3448	3171	None	None	-
Chr08	8260049	A														G	G	Glyma.08G107400.1	3448	3171	None	None	-
Chr08	8260748	T														A	A	Glyma.08G107400.1	3448	3171	None	None	-
Chr08	8260861	A														G	G	Glyma.08G107400.1	3448	3171	None	None	-
Chr08	8260866	T														G		Glyma.08G107400.1	3448	3171	None	None	-
Chr08	8260867	C														A		Glyma.08G107400.1	3448	3171	None	None	-
Chr08	8260871	T														C		Glyma.08G107400.1	3448	3171	None	None	-
Chr08	8260875	CA															C	Glyma.08G107400.1	3448	3171	None	None	-
Chr08	8260876	A														C	C	Glyma.08G107400.1	3448	3171	None	None	-
Chr08	8260877	C														CTTCTT	CTTCTT	Glyma.08G107400.1	3448	3171	None	None	-
Chr08	8260879	G															T	Glyma.08G107400.1	3448	3171	None	None	-
Chr08	8260880	A															T	Glyma.08G107400.1	3448	3171	None	None	-
Chr08	8260883	A															T	Glyma.08G107400.1	3448	3171	None	None	-
Chr08	8260886	C														A	A	Glyma.08G107400.1	3448	3171	None	None	-
Chr08	8260888	C														G	G	Glyma.08G107400.1	3448	3171	None	None	-
Chr08	8261009	A														G	G	Glyma.08G107400.1	3448	3171	None	None	-
Chr08	8261544	ATTTTTTTTTTT														ATTTTTTTTTT	ATTTTTTTTTT	N	N	N	N	N	N
Chr08	8261545	T															A	N	N	N	N	N	N
Chr08	8261603	A														G		N	N	N	N	N	N
Chr08	8261867	GAAA														GA	GA	N	N	N	N	N	N
Chr08	8261868	A														T		N	N	N	N	N	N
Chr08	8261869	AAGA															AA	N	N	N	N	N	N
Chr08	8261869	A														G	G	N	N	N	N	N	N
Chr08	8261938	TAAAAAAAAAAA														TAAAAAAAAAA,TAAAAAAAAA	TAAAAAAAAAA	N	N	N	N	N	N
Chr08	8261939	A														T		N	N	N	N	N	N
Chr08	8262102	A														T	T	N	N	N	N	N	N
Chr08	8262109	C														G	G	N	N	N	N	N	N
Chr08	8262455	G														A	A	N	N	N	N	N	N
Chr08	8262487	C														A	A	N	N	N	N	N	N
Chr08	8262563	A												G				N	N	N	N	N	N
Chr08	8262716	CAAAA														CAAAAA	CAAAAA	N	N	N	N	N	N
Chr08	8262788	G														A	A	N	N	N	N	N	N
Chr08	8262876	G														A	A	N	N	N	N	N	N
Chr08	8263012	C														G	G	N	N	N	N	N	N
Chr08	8263051	G														T	T	N	N	N	N	N	N
Chr08	8263056	A								G		G	G	G	G	G	G	N	N	N	N	N	N
Chr08	8263066	G														A	A	N	N	N	N	N	N
Chr08	8263158	GT														GATATTTT,G	G	N	N	N	N	N	N
Chr08	8263159	T														A	A	N	N	N	N	N	N
Chr08	8263160	G														T,A	A	N	N	N	N	N	N
Chr08	8263161	G														A,T	A	N	N	N	N	N	N
Chr08	8263162	A														T	T	N	N	N	N	N	N
Chr08	8263163	A														T	T	N	N	N	N	N	N
Chr08	8263166	A														T	T	N	N	N	N	N	N
Chr08	8263168	A															T	N	N	N	N	N	N
Chr08	8263171	A															T	N	N	N	N	N	N
Chr08	8263172	C															T	N	N	N	N	N	N
Chr08	8263826	T															A,C,G	N	N	N	N	N	N
Chr08	8263832	G														GCGATGGGAT		N	N	N	N	N	N
Chr08	8263887	G														A	A	N	N	N	N	N	N
Chr08	8263911	T														C	C	N	N	N	N	N	N
Chr08	8263912	CAAAAAAAAAA										CAAAAAAAAA			CAAAAAAAAA	CAAAAAAAA,CAAAAAAA	CAAAAAAAA	N	N	N	N	N	N
Chr08	8263914	A														C		N	N	N	N	N	N
Chr08	8264063	AA														AAATACA		N	N	N	N	N	N
Chr08	8264064	A														AGT	AGT	N	N	N	N	N	N
Chr08	8264065	T														A	G,A	N	N	N	N	N	N
Chr08	8264067	T															A	N	N	N	N	N	N
Chr08	8264068	A															T	N	N	N	N	N	N
Chr08	8264070	G														A		N	N	N	N	N	N
Chr08	8264071	A														G		N	N	N	N	N	N
Chr08	8264074	T														A		N	N	N	N	N	N
Chr08	8264129	C														T	T	N	N	N	N	N	N
Chr08	8264131	G														GA	GA	N	N	N	N	N	N
Chr08	8264150	T														A	A	N	N	N	N	N	N
Chr08	8264196	A														C	C	N	N	N	N	N	N
Chr08	8264229	ACTACTATC														AC	AC	N	N	N	N	N	N
Chr08	8264231	T														A,G	A,G	N	N	N	N	N	N
Chr08	8264232	A														G		N	N	N	N	N	N
Chr08	8264233	C														A	A	N	N	N	N	N	N
Chr08	8264234	T														A	A	N	N	N	N	N	N
Chr08	8264236	T														A|TA		N	N	N	N	N	N
Chr08	8264252	C														T	T	N	N	N	N	N	N
Chr08	8264775	C														T	T	N	N	N	N	N	N
Chr08	8264914	G														C	C	N	N	N	N	N	N
Chr08	8265185	A														G	G	N	N	N	N	N	N
Chr08	8265190	T														G	G	N	N	N	N	N	N
Chr08	8265192	G														A	A	N	N	N	N	N	N
Chr08	8265193	T														A	A	N	N	N	N	N	N
Chr08	8265195	AGG														AGGG	AGGG	N	N	N	N	N	N
Chr08	8265198	TAA															TATGATCAA	N	N	N	N	N	N
Chr08	8265198	TA														TATGATCA,TCA		N	N	N	N	N	N
Chr08	8265198	T														C	C	N	N	N	N	N	N
Chr08	8265199	A														ATGATCAATAT,ATGATC		N	N	N	N	N	N
Chr08	8265200	A															T	N	N	N	N	N	N
Chr08	8265201	T															G	N	N	N	N	N	N
Chr08	8265202	T														A	A	N	N	N	N	N	N
Chr08	8265204	T															C	N	N	N	N	N	N
Chr08	8265205	G														A	A	N	N	N	N	N	N
Chr08	8265352	A											T	T				N	N	N	N	N	N
Chr08	8265804	T														G	G	Glyma.08G107500.1	2010	1398	UDP-glucoronosyl and UDP-glucosyl transferase	indole-3-acetate beta-D-glucosyltransferase	+
Chr08	8266008	A														T	T	Glyma.08G107500.1	2010	1398	UDP-glucoronosyl and UDP-glucosyl transferase	indole-3-acetate beta-D-glucosyltransferase	+
Chr08	8266489	T														A	A	Glyma.08G107500.1	2010	1398	UDP-glucoronosyl and UDP-glucosyl transferase	indole-3-acetate beta-D-glucosyltransferase	+
Chr08	8267537	G														C	C	Glyma.08G107500.1	2010	1398	UDP-glucoronosyl and UDP-glucosyl transferase	indole-3-acetate beta-D-glucosyltransferase	+
Chr08	8267574	T														C	C	Glyma.08G107500.1	2010	1398	UDP-glucoronosyl and UDP-glucosyl transferase	indole-3-acetate beta-D-glucosyltransferase	+
Chr08	8267782	A														C	C	Glyma.08G107500.1	2010	1398	UDP-glucoronosyl and UDP-glucosyl transferase	indole-3-acetate beta-D-glucosyltransferase	+
Chr08	8267935	C														T	T	Glyma.08G107500.1	2010	1398	UDP-glucoronosyl and UDP-glucosyl transferase	indole-3-acetate beta-D-glucosyltransferase	+
Chr08	8268473	C														T	T	Glyma.08G107500.1	2010	1398	UDP-glucoronosyl and UDP-glucosyl transferase	indole-3-acetate beta-D-glucosyltransferase	+
Chr08	8268853	T														TA	TA	Glyma.08G107500.1	2010	1398	UDP-glucoronosyl and UDP-glucosyl transferase	indole-3-acetate beta-D-glucosyltransferase	+
Chr08	8268854	C														A	A	Glyma.08G107500.1	2010	1398	UDP-glucoronosyl and UDP-glucosyl transferase	indole-3-acetate beta-D-glucosyltransferase	+
Chr08	8268854	CAAAAAAA														CAAAAAAAA	CAAAAAAAA	Glyma.08G107500.1	2010	1398	UDP-glucoronosyl and UDP-glucosyl transferase	indole-3-acetate beta-D-glucosyltransferase	+
Chr08	8268979	G															T	Glyma.08G107500.1	2010	1398	UDP-glucoronosyl and UDP-glucosyl transferase	indole-3-acetate beta-D-glucosyltransferase	+
Chr08	8268979	GTTTTTTTTTTTTT														GTTTTTTTTTTTTTTTT,GTTTTTTTTTTTTTTT,GTTTTTTTTTTTTTTTTTT	GTTTTTTTTTTTTTTTT,GTTTTTTTTTTTTTTT,GTTTTTTTTTTTTTTTTT	Glyma.08G107500.1	2010	1398	UDP-glucoronosyl and UDP-glucosyl transferase	indole-3-acetate beta-D-glucosyltransferase	+
Chr08	8268993	C															T	Glyma.08G107500.1	2010	1398	UDP-glucoronosyl and UDP-glucosyl transferase	indole-3-acetate beta-D-glucosyltransferase	+
Chr08	8269551	C														T	T	Glyma.08G107500.1	2010	1398	UDP-glucoronosyl and UDP-glucosyl transferase	indole-3-acetate beta-D-glucosyltransferase	+
Chr08	8269688	A														T	T	Glyma.08G107500.1	2010	1398	UDP-glucoronosyl and UDP-glucosyl transferase	indole-3-acetate beta-D-glucosyltransferase	+
Chr08	8269746	CTTTTTTTTT														CTTTTTTTTTT	CTTTTTTTTTT	N	N	N	N	N	N
Chr08	8269827	G								C		C	C	C	C	C	C	N	N	N	N	N	N
Chr08	8269938	G														A	A	N	N	N	N	N	N
Chr08	8270507	T														C	C	N	N	N	N	N	N
Chr08	8270509	G														A		N	N	N	N	N	N
Chr08	8270587	A														G	G	N	N	N	N	N	N
Chr08	8270674	T														C	C	N	N	N	N	N	N
Chr08	8270710	A														G	G	N	N	N	N	N	N
Chr08	8270790	G														A	A	N	N	N	N	N	N
Chr08	8270797	G														A	A	N	N	N	N	N	N
Chr08	8271212	T														C	C	N	N	N	N	N	N
Chr08	8271409	A														G	G	N	N	N	N	N	N
Chr08	8271490	T														G	G	N	N	N	N	N	N
Chr08	8271497	CTTTTT														CTTTT	CTTTT	N	N	N	N	N	N
Chr08	8271498	T														C		N	N	N	N	N	N
Chr08	8271903	C														T	T	N	N	N	N	N	N
Chr08	8272045	C														T	T	N	N	N	N	N	N
Chr08	8272150	G														C	C	N	N	N	N	N	N
Chr08	8272348	CTTTTTTTTT														CTTTTTTTT	CTTTTTTTT	N	N	N	N	N	N
Chr08	8272509	C														T	T	N	N	N	N	N	N
Chr08	8272660	C														T,A	T	N	N	N	N	N	N
Chr08	8272671	C														T		N	N	N	N	N	N
Chr08	8272672	T														A		N	N	N	N	N	N
Chr08	8272673	CATATATATATATATATATATA		CATATATATATATATATATA			CATATATATATATATATATA					CATATATATATATATATATATATA						N	N	N	N	N	N
Chr08	8272673	C														T	CTTAT,CTTATATAT	N	N	N	N	N	N
Chr08	8272674	A														T	T	N	N	N	N	N	N
Chr08	8273185	A														C	C	N	N	N	N	N	N
Chr08	8273472	T														C	C	N	N	N	N	N	N
Chr08	8273576	GTTTTTTTTT														GTTTTTTTT	GTTTTTTTT	N	N	N	N	N	N
Chr08	8274109	T														C	C	N	N	N	N	N	N
Chr08	8274157	T														A	A	N	N	N	N	N	N
Chr08	8274243	G														A	A	N	N	N	N	N	N
Chr08	8274263	C								T		T	T	T	T	T	T	N	N	N	N	N	N
Chr08	8274268	G														A	A	N	N	N	N	N	N
Chr08	8274292	G														A	A	N	N	N	N	N	N
Chr08	8274294	C														T	T	N	N	N	N	N	N
Chr08	8274361	G														T	T	N	N	N	N	N	N
Chr08	8274416	TTATATATATATATAT												TTATATATATATAT		TTATATATATAT	TTATATATATAT	N	N	N	N	N	N
Chr08	8274417	T														G		N	N	N	N	N	N
Chr08	8274419	T														G	G	N	N	N	N	N	N
Chr08	8274420	A														T	T	N	N	N	N	N	N
Chr08	8274427	TA														T	T	N	N	N	N	N	N
Chr08	8274524	T														TG	TG	N	N	N	N	N	N
Chr08	8274528	C														A	A	N	N	N	N	N	N
Chr08	8274653	A														G	G	N	N	N	N	N	N
Chr08	8274659	ATTTTTTTTTTTT								ATTTTTTTTTTTTT,ATTTTTTTTTTTTTT		ATTTTTTTTTTTTT,ATTTTTTTTTTTTTT			ATTTTTTTTTTTTT	ATTTTTTTTTTTTTTTT,ATTTTTTTTTTTTTTT	ATTTTTTTTTTTTTTTT,ATTTTTTTTTTTTTTT,ATTTTTTTTTTTTTTTTT	N	N	N	N	N	N
Chr08	8274667	TTTTT															TTTTTATTTT	N	N	N	N	N	N
Chr08	8274667	TTTT														TTTTATTT		N	N	N	N	N	N
Chr08	8274704	A														G	G	N	N	N	N	N	N
Chr08	8274713	T														A	A	N	N	N	N	N	N
Chr08	8274715	T														A	A	N	N	N	N	N	N
Chr08	8274738	TAAAAAA														TAA	TAA	N	N	N	N	N	N
Chr08	8274742	A														T		N	N	N	N	N	N
Chr08	8274746	A														T	T	N	N	N	N	N	N
Chr08	8274752	T														A	A	N	N	N	N	N	N
Chr08	8274802	GAAAAAAA														GAAAAAA	GAAAAAA	N	N	N	N	N	N
Chr08	8274803	A														G		N	N	N	N	N	N
Chr08	8274886	C														A	A	N	N	N	N	N	N
Chr08	8274925	CAAAAA														CAAAAAA	CAAAAAA	N	N	N	N	N	N
Chr08	8274931	G														A|GA	A|GA	N	N	N	N	N	N
Chr08	8274976	A														G	G	N	N	N	N	N	N
Chr08	8275080	CTTTTTTTTT														CTTTTTTTTTT,CTTTTTTTTTTT	CTTTTTTTTTT,CTTTTTTTTTTT	N	N	N	N	N	N
Chr08	8275395	C														G	G	N	N	N	N	N	N
Chr08	8275402	C														T	T	N	N	N	N	N	N
Chr08	8275413	G														A	A	N	N	N	N	N	N
Chr08	8275490	A														G	G	N	N	N	N	N	N
Chr08	8275588	GTTTTTTT														GTTTTTT	GTTTTTT	N	N	N	N	N	N
Chr08	8275667	A														C	C	N	N	N	N	N	N
Chr08	8275717	C														G	G	N	N	N	N	N	N
Chr08	8275729	T														C	C	N	N	N	N	N	N
Chr08	8275757	TAAAAAAAA														TAAAAAA	TAAAAAA	N	N	N	N	N	N
Chr08	8275759	A														T	T	N	N	N	N	N	N
Chr08	8275855	AGTG															A	Glyma.08G107600.1	1437	1437	UDP-glucoronosyl and UDP-glucosyl transferase	indole-3-acetate beta-D-glucosyltransferase	+
Chr08	8275856	GTGTT														GT	GT	Glyma.08G107600.1	1437	1437	UDP-glucoronosyl and UDP-glucosyl transferase	indole-3-acetate beta-D-glucosyltransferase	+
Chr08	8275858	G														T,A	T,A	Glyma.08G107600.1	1437	1437	UDP-glucoronosyl and UDP-glucosyl transferase	indole-3-acetate beta-D-glucosyltransferase	+
Chr08	8275859	T														G		Glyma.08G107600.1	1437	1437	UDP-glucoronosyl and UDP-glucosyl transferase	indole-3-acetate beta-D-glucosyltransferase	+
Chr08	8275864	T														G	G	Glyma.08G107600.1	1437	1437	UDP-glucoronosyl and UDP-glucosyl transferase	indole-3-acetate beta-D-glucosyltransferase	+
Chr08	8275885	C														T	T	Glyma.08G107600.1	1437	1437	UDP-glucoronosyl and UDP-glucosyl transferase	indole-3-acetate beta-D-glucosyltransferase	+
Chr08	8275915	C														A	A	Glyma.08G107600.1	1437	1437	UDP-glucoronosyl and UDP-glucosyl transferase	indole-3-acetate beta-D-glucosyltransferase	+
Chr08	8275973	A														G	G	Glyma.08G107600.1	1437	1437	UDP-glucoronosyl and UDP-glucosyl transferase	indole-3-acetate beta-D-glucosyltransferase	+
Chr08	8275996	T														C	C	Glyma.08G107600.1	1437	1437	UDP-glucoronosyl and UDP-glucosyl transferase	indole-3-acetate beta-D-glucosyltransferase	+
Chr08	8276067	G														C	C	Glyma.08G107600.1	1437	1437	UDP-glucoronosyl and UDP-glucosyl transferase	indole-3-acetate beta-D-glucosyltransferase	+
Chr08	8276077	G														A	A	Glyma.08G107600.1	1437	1437	UDP-glucoronosyl and UDP-glucosyl transferase	indole-3-acetate beta-D-glucosyltransferase	+
Chr08	8276106	A														T	T	Glyma.08G107600.1	1437	1437	UDP-glucoronosyl and UDP-glucosyl transferase	indole-3-acetate beta-D-glucosyltransferase	+
Chr08	8276217	CAT														CATAT	CATAT	Glyma.08G107600.1	1437	1437	UDP-glucoronosyl and UDP-glucosyl transferase	indole-3-acetate beta-D-glucosyltransferase	+
Chr08	8276219	T															TAA	Glyma.08G107600.1	1437	1437	UDP-glucoronosyl and UDP-glucosyl transferase	indole-3-acetate beta-D-glucosyltransferase	+
Chr08	8276279	T														C	C	Glyma.08G107600.1	1437	1437	UDP-glucoronosyl and UDP-glucosyl transferase	indole-3-acetate beta-D-glucosyltransferase	+
Chr08	8276381	A														G	G	Glyma.08G107600.1	1437	1437	UDP-glucoronosyl and UDP-glucosyl transferase	indole-3-acetate beta-D-glucosyltransferase	+
Chr08	8276628	TCCC														TCC	TCC	Glyma.08G107600.1	1437	1437	UDP-glucoronosyl and UDP-glucosyl transferase	indole-3-acetate beta-D-glucosyltransferase	+
Chr08	8276631	C															T	Glyma.08G107600.1	1437	1437	UDP-glucoronosyl and UDP-glucosyl transferase	indole-3-acetate beta-D-glucosyltransferase	+
Chr08	8277581	G														A	A	Glyma.08G107600.1	1437	1437	UDP-glucoronosyl and UDP-glucosyl transferase	indole-3-acetate beta-D-glucosyltransferase	+
Chr08	8277679	T														C	C	Glyma.08G107600.1	1437	1437	UDP-glucoronosyl and UDP-glucosyl transferase	indole-3-acetate beta-D-glucosyltransferase	+
Chr08	8278284	GAAAAAA														GAAAAAAA	GAAAAAAA	Glyma.08G107600.1	1437	1437	UDP-glucoronosyl and UDP-glucosyl transferase	indole-3-acetate beta-D-glucosyltransferase	+
Chr08	8278303	A														C	C	Glyma.08G107600.1	1437	1437	UDP-glucoronosyl and UDP-glucosyl transferase	indole-3-acetate beta-D-glucosyltransferase	+
Chr08	8278521	T														A	A	Glyma.08G107600.1	1437	1437	UDP-glucoronosyl and UDP-glucosyl transferase	indole-3-acetate beta-D-glucosyltransferase	+
Chr08	8278781	ATTTTTTTTT														ATTTTTTTT,ATTTTTTT	ATTTTTTTT,ATTTTTTT	Glyma.08G107600.1	1437	1437	UDP-glucoronosyl and UDP-glucosyl transferase	indole-3-acetate beta-D-glucosyltransferase	+
Chr08	8278924	A														G	G	Glyma.08G107600.1	1437	1437	UDP-glucoronosyl and UDP-glucosyl transferase	indole-3-acetate beta-D-glucosyltransferase	+
Chr08	8279363	GTTTTTTTTTTTTTT														GTTTTTTTTTTTT,GTTTTTTTTTTT,GTTTTTTTTTTTTT		N	N	N	N	N	N
Chr08	8279386	TTCTC														TTC	TTC	N	N	N	N	N	N
Chr08	8279389	TCGC														TC	TC	N	N	N	N	N	N
Chr08	8279391	G														T	T,A	N	N	N	N	N	N
Chr08	8279616	G														A	A	N	N	N	N	N	N
Chr08	8280056	GTTTTTTTTTTTTTTT														GTTTTTTTTTTTTTTTTTT,GTTTTTTTTTTTTTTTTTTT,GTTTTTTTTTTTTTTTTT	GTTTTTTTTTTTTTTTTTT,GTTTTTTTTTTTTTTTTTTT,GTTTTTTTTTTTTTTTTT	N	N	N	N	N	N
Chr08	8280071	T															TTTTG	N	N	N	N	N	N
Chr08	8280090	T														G	G	N	N	N	N	N	N
Chr08	8280104	C														G	G	N	N	N	N	N	N
Chr08	8280214	CTTTTTTTTTTTTT														CTTTTTTTTTTTTTTTTTT	CTTTTTTTTTTTTTTTTT,CTTTTTTTTTTTTTTTT	N	N	N	N	N	N
Chr08	8280227	T														A	A	N	N	N	N	N	N
Chr08	8280227	TAA														TTTTTAAA	TTTTTAAA	N	N	N	N	N	N
Chr08	8280283	T														C	C	N	N	N	N	N	N
Chr08	8280348	TT															TTAT	N	N	N	N	N	N
Chr08	8280349	T														TA	TA	N	N	N	N	N	N
Chr08	8280609	GATATATATATA														GATATATA	GATATATA	N	N	N	N	N	N
Chr08	8280645	TTA														T	T	N	N	N	N	N	N
Chr08	8280646	T														G,A	A	N	N	N	N	N	N
Chr08	8280647	A														T,G		N	N	N	N	N	N
Chr08	8280673	C														T	T	N	N	N	N	N	N
Chr08	8281025	T														C	C	N	N	N	N	N	N
Chr08	8281173	A														G	G	N	N	N	N	N	N
Chr08	8281237	T														G	G	N	N	N	N	N	N
Chr08	8281263	ATTTTTTT														ATTTTTT	ATTTTTT	N	N	N	N	N	N
Chr08	8281275	A														G	G	N	N	N	N	N	N
Chr08	8281356	A														G	G	N	N	N	N	N	N
Chr08	8281486	A														G	G	N	N	N	N	N	N
Chr08	8281551	T														C	C	N	N	N	N	N	N
Chr08	8281572	A														G	G	N	N	N	N	N	N
Chr08	8281705	G														A	A	N	N	N	N	N	N
Chr08	8281707	C														G	G	N	N	N	N	N	N
Chr08	8281788	C														A	A	N	N	N	N	N	N
Chr08	8281804	GAAAAAAAA														GAAAAAA	GAAAAAA	N	N	N	N	N	N
Chr08	8281806	A															G	N	N	N	N	N	N
Chr08	8281866	A														G	G	N	N	N	N	N	N
Chr08	8281949	T														A	A	N	N	N	N	N	N
Chr08	8281967	A														G	G	N	N	N	N	N	N
Chr08	8281986	GAAAAAAAAAA														GAAAAAAAAA	GAAAAAAAAA	N	N	N	N	N	N
Chr08	8282012	GAAAAAAAAAA														GAAAAAAA	GAAAAAAA	N	N	N	N	N	N
Chr08	8282020	A														G	G	N	N	N	N	N	N
Chr08	8282023	G															A	N	N	N	N	N	N
Chr08	8282026	T	A	A	A	A	A	A	A	A	A	A	A	A	A	A	A	N	N	N	N	N	N
Chr08	8282033	A														T	T	N	N	N	N	N	N
Chr08	8282034	T														A	A	N	N	N	N	N	N
Chr08	8282035	T															A,C	N	N	N	N	N	N
Chr08	8282045	C															T	N	N	N	N	N	N
Chr08	8282049	A														C,T	T,C	N	N	N	N	N	N
Chr08	8282050	G														T	T	N	N	N	N	N	N
Chr08	8282051	A														T		N	N	N	N	N	N
Chr08	8282052	A															T	N	N	N	N	N	N
Chr08	8282053	A														T	T	N	N	N	N	N	N
Chr08	8282054	A														T|ATCTTAATTGTTT,ATTGTTT	T|ATCTTAATTGTTT	N	N	N	N	N	N
Chr08	8282056	T														C	C|TTTGC	N	N	N	N	N	N
Chr08	8282057	GTG															GTGCGTG	N	N	N	N	N	N
Chr08	8282200	C														T	T	N	N	N	N	N	N
Chr08	8282204	C														A	A	N	N	N	N	N	N
Chr08	8282276	T														A	A	N	N	N	N	N	N
Chr08	8282293	C														A	A	N	N	N	N	N	N
Chr08	8282325	T														C	C	N	N	N	N	N	N
Chr08	8282350	C														G	G	N	N	N	N	N	N
Chr08	8282391	GAAAAAAAAAA														GAAAAAAAAA,GAAAAAAAA	GAAAAAAAAA	N	N	N	N	N	N
Chr08	8282491	C														G	G	N	N	N	N	N	N
Chr08	8282558	TAAAAAAAAA														TAAAAAAAA	TAAAAAAAA	N	N	N	N	N	N
Chr08	8282598	C														T	T	N	N	N	N	N	N
Chr08	8282758	C														G	G	N	N	N	N	N	N
Chr08	8282862	A														AT	AT	N	N	N	N	N	N
Chr08	8283115	A														T	T	N	N	N	N	N	N
Chr08	8283179	GTATATATAT														GTATATATATAT	GTATATATATAT	N	N	N	N	N	N
Chr08	8283187	ATC														ATCTC		N	N	N	N	N	N
Chr08	8283354	ATTTTTT														ATTTTTTT	ATTTTTTT	N	N	N	N	N	N
Chr08	8283489	T														G	G	N	N	N	N	N	N
Chr08	8283554	T														G	G	N	N	N	N	N	N
Chr08	8283659	A														T	T	N	N	N	N	N	N
Chr08	8283670	T														A	A	N	N	N	N	N	N
Chr08	8283734	C											T	T		T	T	Glyma.08G107700.1	3362	2961	Protein kinase domain; Leucine Rich Repeat; Leucine rich repeat N-terminal domain	Leucine-rich repeat protein kinase family protein	+
Chr08	8283738	T														C	C	Glyma.08G107700.1	3362	2961	Protein kinase domain; Leucine Rich Repeat; Leucine rich repeat N-terminal domain	Leucine-rich repeat protein kinase family protein	+
Chr08	8283756	T														G		Glyma.08G107700.1	3362	2961	Protein kinase domain; Leucine Rich Repeat; Leucine rich repeat N-terminal domain	Leucine-rich repeat protein kinase family protein	+
Chr08	8283758	T														C	C	Glyma.08G107700.1	3362	2961	Protein kinase domain; Leucine Rich Repeat; Leucine rich repeat N-terminal domain	Leucine-rich repeat protein kinase family protein	+
Chr08	8283760	T														C	C	Glyma.08G107700.1	3362	2961	Protein kinase domain; Leucine Rich Repeat; Leucine rich repeat N-terminal domain	Leucine-rich repeat protein kinase family protein	+
Chr08	8283761	A														T		Glyma.08G107700.1	3362	2961	Protein kinase domain; Leucine Rich Repeat; Leucine rich repeat N-terminal domain	Leucine-rich repeat protein kinase family protein	+
Chr08	8283762	T														C	C	Glyma.08G107700.1	3362	2961	Protein kinase domain; Leucine Rich Repeat; Leucine rich repeat N-terminal domain	Leucine-rich repeat protein kinase family protein	+
Chr08	8283763	A														T	T	Glyma.08G107700.1	3362	2961	Protein kinase domain; Leucine Rich Repeat; Leucine rich repeat N-terminal domain	Leucine-rich repeat protein kinase family protein	+
Chr08	8283764	T														C		Glyma.08G107700.1	3362	2961	Protein kinase domain; Leucine Rich Repeat; Leucine rich repeat N-terminal domain	Leucine-rich repeat protein kinase family protein	+
Chr08	8283766	T														C		Glyma.08G107700.1	3362	2961	Protein kinase domain; Leucine Rich Repeat; Leucine rich repeat N-terminal domain	Leucine-rich repeat protein kinase family protein	+
Chr08	8283768	T														C	C	Glyma.08G107700.1	3362	2961	Protein kinase domain; Leucine Rich Repeat; Leucine rich repeat N-terminal domain	Leucine-rich repeat protein kinase family protein	+
Chr08	8283770	T														C	C	Glyma.08G107700.1	3362	2961	Protein kinase domain; Leucine Rich Repeat; Leucine rich repeat N-terminal domain	Leucine-rich repeat protein kinase family protein	+
Chr08	8283772	T														C		Glyma.08G107700.1	3362	2961	Protein kinase domain; Leucine Rich Repeat; Leucine rich repeat N-terminal domain	Leucine-rich repeat protein kinase family protein	+
Chr08	8283778	T														C	C	Glyma.08G107700.1	3362	2961	Protein kinase domain; Leucine Rich Repeat; Leucine rich repeat N-terminal domain	Leucine-rich repeat protein kinase family protein	+
Chr08	8283780	T														C		Glyma.08G107700.1	3362	2961	Protein kinase domain; Leucine Rich Repeat; Leucine rich repeat N-terminal domain	Leucine-rich repeat protein kinase family protein	+
Chr08	8283917	GTTTTTTTTTT														GTTTTTTTTTTT,GTTTTTTTTTTTT	GTTTTTTTTTTT,GTTTTTTTTTTTT	Glyma.08G107700.1	3362	2961	Protein kinase domain; Leucine Rich Repeat; Leucine rich repeat N-terminal domain	Leucine-rich repeat protein kinase family protein	+
Chr08	8283927	T															TTC	Glyma.08G107700.1	3362	2961	Protein kinase domain; Leucine Rich Repeat; Leucine rich repeat N-terminal domain	Leucine-rich repeat protein kinase family protein	+
Chr08	8283977	T														A	A	Glyma.08G107700.1	3362	2961	Protein kinase domain; Leucine Rich Repeat; Leucine rich repeat N-terminal domain	Leucine-rich repeat protein kinase family protein	+
Chr08	8284178	A														C	C	Glyma.08G107700.1	3362	2961	Protein kinase domain; Leucine Rich Repeat; Leucine rich repeat N-terminal domain	Leucine-rich repeat protein kinase family protein	+
Chr08	8284843	CCTCTCTCTCTCTCTCTCTC										CCTCTCTCTCTCTCTCTC						Glyma.08G107700.1	3362	2961	Protein kinase domain; Leucine Rich Repeat; Leucine rich repeat N-terminal domain	Leucine-rich repeat protein kinase family protein	+
Chr08	8285093	T								G		G	G	G	G	G		Glyma.08G107700.1	3362	2961	Protein kinase domain; Leucine Rich Repeat; Leucine rich repeat N-terminal domain	Leucine-rich repeat protein kinase family protein	+
Chr08	8285225	A														C	C	Glyma.08G107700.1	3362	2961	Protein kinase domain; Leucine Rich Repeat; Leucine rich repeat N-terminal domain	Leucine-rich repeat protein kinase family protein	+
Chr08	8285261	T														C	C	Glyma.08G107700.1	3362	2961	Protein kinase domain; Leucine Rich Repeat; Leucine rich repeat N-terminal domain	Leucine-rich repeat protein kinase family protein	+
Chr08	8285394	G															T	Glyma.08G107700.1	3362	2961	Protein kinase domain; Leucine Rich Repeat; Leucine rich repeat N-terminal domain	Leucine-rich repeat protein kinase family protein	+
Chr08	8285621	A														T	T	Glyma.08G107700.1	3362	2961	Protein kinase domain; Leucine Rich Repeat; Leucine rich repeat N-terminal domain	Leucine-rich repeat protein kinase family protein	+
Chr08	8285888	A														G	G	Glyma.08G107700.1	3362	2961	Protein kinase domain; Leucine Rich Repeat; Leucine rich repeat N-terminal domain	Leucine-rich repeat protein kinase family protein	+
Chr08	8285896	C	T	T	T	T	T	T	T	T	T	T	T	T	T	T	T	Glyma.08G107700.1	3362	2961	Protein kinase domain; Leucine Rich Repeat; Leucine rich repeat N-terminal domain	Leucine-rich repeat protein kinase family protein	+
Chr08	8287226	T														G	G	Glyma.08G107700.1	3362	2961	Protein kinase domain; Leucine Rich Repeat; Leucine rich repeat N-terminal domain	Leucine-rich repeat protein kinase family protein	+
Chr08	8288351	T														C	C	Glyma.08G107700.1	3362	2961	Protein kinase domain; Leucine Rich Repeat; Leucine rich repeat N-terminal domain	Leucine-rich repeat protein kinase family protein	+
Chr08	8289301	A														G	G	Glyma.08G107700.1	3362	2961	Protein kinase domain; Leucine Rich Repeat; Leucine rich repeat N-terminal domain	Leucine-rich repeat protein kinase family protein	+
Chr08	8289333	G								A	A	A	A	A	A	A	A	Glyma.08G107700.1	3362	2961	Protein kinase domain; Leucine Rich Repeat; Leucine rich repeat N-terminal domain	Leucine-rich repeat protein kinase family protein	+
Chr08	8289605	TGA														TGACCAGA		Glyma.08G107700.1	3362	2961	Protein kinase domain; Leucine Rich Repeat; Leucine rich repeat N-terminal domain	Leucine-rich repeat protein kinase family protein	+
Chr08	8289610	GAGAATT														GAGAATTGACCAGAAAAAGAATT	GAGAATTGACCAGAAAAAGAATT	Glyma.08G107700.1	3362	2961	Protein kinase domain; Leucine Rich Repeat; Leucine rich repeat N-terminal domain	Leucine-rich repeat protein kinase family protein	+
Chr08	8289610	G														A	A	Glyma.08G107700.1	3362	2961	Protein kinase domain; Leucine Rich Repeat; Leucine rich repeat N-terminal domain	Leucine-rich repeat protein kinase family protein	+
Chr08	8289616	T														TGACCAGAAAAAGAATA	TGAC	Glyma.08G107700.1	3362	2961	Protein kinase domain; Leucine Rich Repeat; Leucine rich repeat N-terminal domain	Leucine-rich repeat protein kinase family protein	+
Chr08	8289658	T								G	G	G	G	G	G	G	G	Glyma.08G107700.1	3362	2961	Protein kinase domain; Leucine Rich Repeat; Leucine rich repeat N-terminal domain	Leucine-rich repeat protein kinase family protein	+
Chr08	8289712	C								T	T	T	T	T	T	T	T	Glyma.08G107700.1	3362	2961	Protein kinase domain; Leucine Rich Repeat; Leucine rich repeat N-terminal domain	Leucine-rich repeat protein kinase family protein	+
Chr08	8289797	C								T	T	T	T	T	T	T	T	N	N	N	N	N	N
Chr08	8289802	AGAT											AGATATTATTGGAT			AGATATTATTGGAT	AGATATTATTGGAT	N	N	N	N	N	N
Chr08	8289803	GAT									GATATTAT,GATATTAAT		GATATTAT			GATATTAT	GATATTAT,GATATTAAT	N	N	N	N	N	N
Chr08	8289804	AT								ATATTATT	ATATTATT	ATATTATT	ATATTATT	ATATTATT	ATATTATT	ATATTATT	ATATTATT	N	N	N	N	N	N
Chr08	8289805	TGG											T		T	TATTATTGGATGGG		N	N	N	N	N	N
Chr08	8289806	G								T	A	T	T		A			N	N	N	N	N	N
Chr08	8289807	G								T		T	T		T			N	N	N	N	N	N
Chr08	8289808	C								A	A	A	A	A,T	A	A,T	A,T	N	N	N	N	N	N
Chr08	8289810	C								T	T,G				T,G	G,T	G	N	N	N	N	N	N
Chr08	8289812	C									G				T,G			N	N	N	N	N	N
Chr08	8289813	T									G					G		N	N	N	N	N	N
Chr08	8289814	C								T	T,A		T,A	T,A		T,A	A,T	N	N	N	N	N	N
Chr08	8289816	G								GTAGGTAA	A|GTAGGTAA			GTAGGTAA	A	GTAGGTAA	A|GTAGGTAA	N	N	N	N	N	N
Chr08	8289817	GAA								GTAACAA,GAGGTAACAA					GAACAA,GAGGTAACAA	GTAACAA,GAACAA	GAGGTAACAA,GAACAA	N	N	N	N	N	N
Chr08	8289817	G								C	C			C	C,T		C	N	N	N	N	N	N
Chr08	8289817	GA									GAGGTAACA,GTAACA		GTAACA,GAGGTAACA	GTAACA,GAGGTAACA				N	N	N	N	N	N
Chr08	8289818	A															T	N	N	N	N	N	N
Chr08	8289818	AA								AAACAA	AAACAA			AAACAA			AAACAA	N	N	N	N	N	N
Chr08	8289841	C								T	T	T	T	T	T	T	T	N	N	N	N	N	N
Chr08	8290134	AA											AAGA			AAGA		N	N	N	N	N	N
Chr08	8290135	A								AG	AG	AG	AG	AG	AG	AG	AG	N	N	N	N	N	N
Chr08	8290136	T								A,G|TA	A,G|TA	A	A,G|TA	A,G|TA	A|TA	A|TA	A,G|TA	N	N	N	N	N	N
Chr08	8290181	T								G	G	G	G	G	G	G	G	N	N	N	N	N	N
Chr08	8290193	T								C	C	C	C	C	C			N	N	N	N	N	N
Chr08	8290224	TTTTCCTTCTTT														TTTT	TTTT	N	N	N	N	N	N
Chr08	8290225	TTTCCTTCTT								TTT	TTT	TTT	TTT	TTT	TTT	TTT	TTT	N	N	N	N	N	N
Chr08	8290226	TTCCTTCT														TT		N	N	N	N	N	N
Chr08	8290228	C								T,G	T	T	T	T	T,G	T	T,G	N	N	N	N	N	N
Chr08	8290229	C								T	T		T	T	T	T	T	N	N	N	N	N	N
Chr08	8290232	C								T							T	N	N	N	N	N	N
Chr08	8290238	T													A			N	N	N	N	N	N
Chr08	8290259	C								T	T	T	T	T	T	T	T	N	N	N	N	N	N
Chr08	8290263	A								G,C	G	G	G	G	G	G	G	N	N	N	N	N	N
Chr08	8290270	C								G	G	G	G	G	G	G	G	N	N	N	N	N	N
Chr08	8290272	A								G	G	G	G			G	G	N	N	N	N	N	N
Chr08	8290276	C								T	T		T			T	T	N	N	N	N	N	N
Chr08	8290290	A								G	G					G	G	N	N	N	N	N	N
Chr08	8290295	C								T	T					T	T	N	N	N	N	N	N
Chr08	8290317	A								G	G						G	N	N	N	N	N	N
Chr08	8290571	A								G	G			G		G	G	N	N	N	N	N	N
Chr08	8290582	T														C	C	N	N	N	N	N	N
Chr08	8290591	C								T	T	T	T	T	T	T	T	N	N	N	N	N	N
Chr08	8290599	C								A	A	A	A	A	A	A	A	N	N	N	N	N	N
Chr08	8290605	C								T,A	T,A	T,A	T	T,A	T,A	T,A	T,A	N	N	N	N	N	N
Chr08	8290609	C								T	T	T	T	T	T	T	T	N	N	N	N	N	N
Chr08	8290610	A									T				T			N	N	N	N	N	N
Chr08	8290611	A								ACTG	G|ACTG	ACTG	ACTG	ACTG	G|ACTG	ACTG	ACTG	N	N	N	N	N	N
Chr08	8290648	T								A	A	A	A	A	A	A	A	N	N	N	N	N	N
Chr08	8290672	A								G	G	G	G	G	G	G	G	N	N	N	N	N	N
Chr08	8290682	G								T	T	T	T	T	T	T	T	N	N	N	N	N	N
Chr08	8290684	G								A	A	A	A	A	A	A	A	N	N	N	N	N	N
Chr08	8290695	A								C	C	C	C	C	C	C	C	N	N	N	N	N	N
Chr08	8290704	T								A	A	A	A	A	A	A	A	N	N	N	N	N	N
Chr08	8290734	C								T	T	T	T	T	T			N	N	N	N	N	N
Chr08	8290741	A								G	G	G	G	G	G	G	G	N	N	N	N	N	N
Chr08	8290745	T								G	G	G	G	G	G	G	G	N	N	N	N	N	N
Chr08	8290752	T								C	C	C	C	C	C	C	C	N	N	N	N	N	N
Chr08	8290782	C								T	T	T	T	T	T	T	T	N	N	N	N	N	N
Chr08	8290876	A								G	G	G	G	G	G	G	G	N	N	N	N	N	N
Chr08	8290881	G								A	A	A	A	A		A	A	N	N	N	N	N	N
Chr08	8290883	AAAAAAATGACAAAAA								AAAAAA	AAAAAA	AAAAAA				AAAAAA	AAAAAA	N	N	N	N	N	N
Chr08	8290886	AAA								AAAGGAA	AAAGGAA	AAAGGAA		AAAGGAA		AAAGGAA	AAAGGAA	N	N	N	N	N	N
Chr08	8290887	AA								AAGGA	AAGGA							N	N	N	N	N	N
Chr08	8290889	ATGAC									AGAATTGAC,A							N	N	N	N	N	N
Chr08	8290890	T								G	G					G	G	N	N	N	N	N	N
Chr08	8290891	GA														GTAGAA,GAGGTAGAA,GGAGGTAGAA		N	N	N	N	N	N
Chr08	8290891	G								A|GGAGGTAGA		GGAGGTAGA	GGAGGTAGA		GGAGGTAGA,GTAGA	A	GGAGGTAGA	N	N	N	N	N	N
Chr08	8290893	C								A	A	A	A|CGGTAGAAA	A|CGGTAGAAA	A	A	A	N	N	N	N	N	N
Chr08	8290893	CAAAAA									CGTAGAAAAAAAA,CAAAAAA,CGGTAGAAAAAAAA					CGGTAGAAAAAAAA,CAAAAAA	CGTAGAAAAAAAA,CAAAAAA	N	N	N	N	N	N
Chr08	8290961	T								C	C	C	C	C	C	C	C	N	N	N	N	N	N
Chr08	8291045	A								G	G	G	G	G	G	G	G	N	N	N	N	N	N
Chr08	8291056	G								T	T	T	T	T	T	T	T	N	N	N	N	N	N
Chr08	8291067	A								G	G	G	G	G	G	G	G	N	N	N	N	N	N
Chr08	8291097	G								A	A	A	A	A	A	A	A	N	N	N	N	N	N
Chr08	8291107	A								G	G	G	G	G	G	G	G	N	N	N	N	N	N
Chr08	8291115	G								C	C	C	C	C	C			N	N	N	N	N	N
Chr08	8291117	C								T	T	T	T	T	T	T	T	N	N	N	N	N	N
Chr08	8291127	C								T	T	T	T	T	T	T	T	N	N	N	N	N	N
Chr08	8291157	G								A	A	A	A	A	A	A	A	N	N	N	N	N	N
Chr08	8291188	A								T	T	T	T	T	T	T	T	N	N	N	N	N	N
Chr08	8291191	T								C	C	C	C	C	C			N	N	N	N	N	N
Chr08	8291232	TA								TAA	TAA	TAA	TAA	TAA	TAA	TAA	TAA	N	N	N	N	N	N
Chr08	8291233	A															AC	N	N	N	N	N	N
Chr08	8291298	C								T	T	T	T	T	T	T	T	N	N	N	N	N	N
Chr08	8291343	A								T	T	T	T	T	T	T	T	N	N	N	N	N	N
Chr08	8291345	A								G	G	G	G	G	G	G	G	N	N	N	N	N	N
Chr08	8291391	C														A	A	N	N	N	N	N	N
Chr08	8291474	G								C	C	C	C	C	C	C	C	N	N	N	N	N	N
Chr08	8291522	C								CAAAG,CAAAGAATTG								N	N	N	N	N	N
Chr08	8291523	T								A			A					N	N	N	N	N	N
Chr08	8291524	C								A,G								N	N	N	N	N	N
Chr08	8291589	T														C	C	N	N	N	N	N	N
Chr08	8291602	A														G	G	N	N	N	N	N	N
Chr08	8291665	TAAAAAAAA														TAAAAAAAAA	TAAAAAAAAA	N	N	N	N	N	N
Chr08	8291777	G														C	C	N	N	N	N	N	N
Chr08	8291783	T														C	C	N	N	N	N	N	N
Chr08	8291800	A														T	T	N	N	N	N	N	N
Chr08	8291813	T														C	C	N	N	N	N	N	N
Chr08	8291819	G														A	A	N	N	N	N	N	N
Chr08	8291836	G														A	A	N	N	N	N	N	N
Chr08	8291846	TTTTTTAAGTAATTTTTAA														TTTTTTAA	TTTTTTAA	N	N	N	N	N	N
Chr08	8291849	T														A	A	N	N	N	N	N	N
Chr08	8291850	T														A	A	N	N	N	N	N	N
Chr08	8291854	G														A,T	A,T	N	N	N	N	N	N
Chr08	8291857	ATTTTT														ATTTTTTT	ATTTTTTT	N	N	N	N	N	N
Chr08	8291857	A														T		N	N	N	N	N	N
Chr08	8291914	C														T	T	N	N	N	N	N	N
Chr08	8291921	TAAA														TAAAA	TAAAA	N	N	N	N	N	N
Chr08	8291934	T														C	C	N	N	N	N	N	N
Chr08	8291938	T														C	C	N	N	N	N	N	N
Chr08	8291946	C														T	T	N	N	N	N	N	N
Chr08	8291962	C														T	T	N	N	N	N	N	N
Chr08	8291969	TC														TCC	TCC	N	N	N	N	N	N
Chr08	8292015	C														T	T	N	N	N	N	N	N
Chr08	8292020	A														G	G	N	N	N	N	N	N
Chr08	8292039	T														C	C	N	N	N	N	N	N
Chr08	8292048	CAAA														CAATAAA		N	N	N	N	N	N
Chr08	8292051	A														T	T	N	N	N	N	N	N
Chr08	8292052	T														A		N	N	N	N	N	N
Chr08	8292117	T														C	C	N	N	N	N	N	N
Chr08	8292118	G														A	A	N	N	N	N	N	N
Chr08	8292122	A														T	T	N	N	N	N	N	N
Chr08	8292123	T															C	N	N	N	N	N	N
Chr08	8292135	A														T	T	N	N	N	N	N	N
Chr08	8292137	T														A	A	N	N	N	N	N	N
Chr08	8292155	C														T	T	N	N	N	N	N	N
Chr08	8292176	T														A	A	N	N	N	N	N	N
Chr08	8292207	C														A	A	N	N	N	N	N	N
Chr08	8292228	ATTT														ATT	ATT	N	N	N	N	N	N
Chr08	8292229	T														A	A	N	N	N	N	N	N
Chr08	8292277	A														C	C	N	N	N	N	N	N
Chr08	8292353	GAAAAA														GAAAAAA	GAAAAAA	N	N	N	N	N	N
Chr08	8292363	G														C	C	N	N	N	N	N	N
Chr08	8292433	TT														TTTTCAGT	TTTTCAGT	N	N	N	N	N	N
Chr08	8292434	T														TTTCAGG,TTTCA		N	N	N	N	N	N
Chr08	8292465	T														C	C	N	N	N	N	N	N
Chr08	8292524	C														T	T	N	N	N	N	N	N
Chr08	8292574	T														TC	TC	N	N	N	N	N	N
Chr08	8292624	TCC														TC	TC	N	N	N	N	N	N
Chr08	8292625	C															T	N	N	N	N	N	N
Chr08	8292666	C														T	T	N	N	N	N	N	N
Chr08	8292680	C														A	A	N	N	N	N	N	N
Chr08	8292705	TAAAAATAAAAA														TAAAA	TAAAA	N	N	N	N	N	N
Chr08	8292708	AA														AATA		N	N	N	N	N	N
Chr08	8292717	T														A	A	N	N	N	N	N	N
Chr08	8292720	A															T	N	N	N	N	N	N
Chr08	8292722	A															T	N	N	N	N	N	N
Chr08	8292738	TTTTAAAAACTTTAAAAAC														TTTTAAAAAC	TTTTAAAAAC	N	N	N	N	N	N
Chr08	8292742	A															T	N	N	N	N	N	N
Chr08	8292745	A														T	T	N	N	N	N	N	N
Chr08	8292746	A														G	G	N	N	N	N	N	N
Chr08	8292747	C														T	T	N	N	N	N	N	N
Chr08	8292794	A														T	T	N	N	N	N	N	N
Chr08	8292809	TC															TCC	N	N	N	N	N	N
Chr08	8292810	CAA														CAAA	CAAA	N	N	N	N	N	N
Chr08	8292871	TAAAAAAA														TAAAAAA	TAAAAAA	N	N	N	N	N	N
Chr08	8292942	T														C	C	N	N	N	N	N	N
Chr08	8292948	TAA														TAAA	TAAA	N	N	N	N	N	N
Chr08	8292951	T														A	A	N	N	N	N	N	N
Chr08	8292952	A														T	T	N	N	N	N	N	N
Chr08	8292954	C														A	A	N	N	N	N	N	N
Chr08	8292980	G														C	C	N	N	N	N	N	N
Chr08	8292983	T														G	G	N	N	N	N	N	N
Chr08	8293047	CA														CAGGAGAAAA	CAGGAGAAAA,CAGGA	N	N	N	N	N	N
Chr08	8293048	A														AGGAG	AGGAG,AG	N	N	N	N	N	N
Chr08	8293049	T														A,G|TGAGA	A,G	N	N	N	N	N	N
Chr08	8293056	G														A	A,T	N	N	N	N	N	N
Chr08	8293057	A														T	T	N	N	N	N	N	N
Chr08	8293058	T															A	N	N	N	N	N	N
Chr08	8293059	A														T	T	N	N	N	N	N	N
Chr08	8293061	T															C	N	N	N	N	N	N
Chr08	8293064	G														A	A	N	N	N	N	N	N
Chr08	8293069	G														T,A	A,T	N	N	N	N	N	N
Chr08	8293070	G														T,C	T,C	N	N	N	N	N	N
Chr08	8293071	A														C	C|ATC	N	N	N	N	N	N
Chr08	8293113	C														T	T	N	N	N	N	N	N
Chr08	8293155	T														C	C	N	N	N	N	N	N
Chr08	8293188	GAAAAAAAA														GAAAAAAAAA,GAAAAAAAAAA	GAAAAAAAAA	N	N	N	N	N	N
Chr08	8293205	A														G	G	N	N	N	N	N	N
Chr08	8293716	G														A	A	N	N	N	N	N	N
Chr08	8293771	A														G	G	N	N	N	N	N	N
Chr08	8294155	A												T				N	N	N	N	N	N
Chr08	8294159	AAA								ATTGAA								N	N	N	N	N	N
Chr08	8294160	A								C,T|ATGC	T,C		ATGC					N	N	N	N	N	N
Chr08	8294161	AT								ATGCAT			ATGCAT					N	N	N	N	N	N
Chr08	8294164	A								G	G	G	G	G	G			N	N	N	N	N	N
Chr08	8294174	A								G	G	G	G	G	G			N	N	N	N	N	N
Chr08	8294334	C								G	G	G	G	G	G			N	N	N	N	N	N
Chr08	8294439	T								A	A	A	A	A	A			N	N	N	N	N	N
Chr08	8294540	C								A	A	A	A	A	A			N	N	N	N	N	N
Chr08	8294675	CACGAAA									CA							N	N	N	N	N	N
Chr08	8294677	CGAAAT									C							N	N	N	N	N	N
Chr08	8294678	GAAATTAAAT								GAAAT	GAAAT	GAAAT	GAAAT	GAAAT	GAAAT			N	N	N	N	N	N
Chr08	8294680	A											C					N	N	N	N	N	N
Chr08	8294682	T										C	C	C	C			N	N	N	N	N	N
Chr08	8294683	T								G	G	G	G	G	G	G	G	N	N	N	N	N	N
Chr08	8294700	T								A	A	A	A	A	A			N	N	N	N	N	N
Chr08	8295064	A														T	T	N	N	N	N	N	N
Chr08	8295104	A								G	G	G	G	G	G			N	N	N	N	N	N
Chr08	8295176	A								G	G	G	G	G	G			N	N	N	N	N	N
Chr08	8295197	G								T	T	T	T	T	T			Glyma.08G107800.1	3260	2751	Homoserine dehydrogenase, NAD binding domain; Homoserine dehydrogenase; ACT domain; Amino acid kinase family	aspartate kinase-homoserine dehydrogenase ii	-
Chr08	8295217	C								A	A	A	A	A	A			Glyma.08G107800.1	3260	2751	Homoserine dehydrogenase, NAD binding domain; Homoserine dehydrogenase; ACT domain; Amino acid kinase family	aspartate kinase-homoserine dehydrogenase ii	-
Chr08	8295489	CTTTTTTTTTT								CTTTTTTTTT,CTTTTTTTT	CTTTTTTTTT	CTTTTTTTTT	CTTTTTTTTT	CTTTTTTTTT	CTTTTTTTTT,CTTTTTTTT	CTTTTTTTTT,CTTTTTTTT	CTTTTTTTTT	Glyma.08G107800.1	3260	2751	Homoserine dehydrogenase, NAD binding domain; Homoserine dehydrogenase; ACT domain; Amino acid kinase family	aspartate kinase-homoserine dehydrogenase ii	-
Chr08	8295933	C								T	T	T	T	T	T			Glyma.08G107800.1	3260	2751	Homoserine dehydrogenase, NAD binding domain; Homoserine dehydrogenase; ACT domain; Amino acid kinase family	aspartate kinase-homoserine dehydrogenase ii	-
Chr08	8296006	G														A	A	Glyma.08G107800.1	3260	2751	Homoserine dehydrogenase, NAD binding domain; Homoserine dehydrogenase; ACT domain; Amino acid kinase family	aspartate kinase-homoserine dehydrogenase ii	-
Chr08	8296094	C								T	T	T	T	T	T			Glyma.08G107800.1	3260	2751	Homoserine dehydrogenase, NAD binding domain; Homoserine dehydrogenase; ACT domain; Amino acid kinase family	aspartate kinase-homoserine dehydrogenase ii	-
Chr08	8296158	C								T	T	T	T	T	T	T	T	Glyma.08G107800.1	3260	2751	Homoserine dehydrogenase, NAD binding domain; Homoserine dehydrogenase; ACT domain; Amino acid kinase family	aspartate kinase-homoserine dehydrogenase ii	-
Chr08	8296276	G								A	A	A	A	A	A			Glyma.08G107800.1	3260	2751	Homoserine dehydrogenase, NAD binding domain; Homoserine dehydrogenase; ACT domain; Amino acid kinase family	aspartate kinase-homoserine dehydrogenase ii	-
Chr08	8296531	G														A	A	Glyma.08G107800.1	3260	2751	Homoserine dehydrogenase, NAD binding domain; Homoserine dehydrogenase; ACT domain; Amino acid kinase family	aspartate kinase-homoserine dehydrogenase ii	-
Chr08	8296867	A								G	G	G	G	G	G	G	G	Glyma.08G107800.1	3260	2751	Homoserine dehydrogenase, NAD binding domain; Homoserine dehydrogenase; ACT domain; Amino acid kinase family	aspartate kinase-homoserine dehydrogenase ii	-
Chr08	8297059	A								C	C	C	C	C	C			Glyma.08G107800.1	3260	2751	Homoserine dehydrogenase, NAD binding domain; Homoserine dehydrogenase; ACT domain; Amino acid kinase family	aspartate kinase-homoserine dehydrogenase ii	-
Chr08	8298203	A								T	T	T	T	T	T	T	T	Glyma.08G107800.1	3260	2751	Homoserine dehydrogenase, NAD binding domain; Homoserine dehydrogenase; ACT domain; Amino acid kinase family	aspartate kinase-homoserine dehydrogenase ii	-
Chr08	8298706	T								A	A	A	A	A	A			Glyma.08G107800.1	3260	2751	Homoserine dehydrogenase, NAD binding domain; Homoserine dehydrogenase; ACT domain; Amino acid kinase family	aspartate kinase-homoserine dehydrogenase ii	-
Chr08	8298966	A								G	G	G	G	G	G			Glyma.08G107800.1	3260	2751	Homoserine dehydrogenase, NAD binding domain; Homoserine dehydrogenase; ACT domain; Amino acid kinase family	aspartate kinase-homoserine dehydrogenase ii	-
Chr08	8299453	T								C	C	C	C	C	C			Glyma.08G107800.1	3260	2751	Homoserine dehydrogenase, NAD binding domain; Homoserine dehydrogenase; ACT domain; Amino acid kinase family	aspartate kinase-homoserine dehydrogenase ii	-
Chr08	8299713	A								G	G	G	G	G	G	G	G	Glyma.08G107800.1	3260	2751	Homoserine dehydrogenase, NAD binding domain; Homoserine dehydrogenase; ACT domain; Amino acid kinase family	aspartate kinase-homoserine dehydrogenase ii	-
Chr08	8300016	C								A	A	A	A	A	A			Glyma.08G107800.1	3260	2751	Homoserine dehydrogenase, NAD binding domain; Homoserine dehydrogenase; ACT domain; Amino acid kinase family	aspartate kinase-homoserine dehydrogenase ii	-
Chr08	8300308	T								C	C	C	C	C	C			Glyma.08G107800.1	3260	2751	Homoserine dehydrogenase, NAD binding domain; Homoserine dehydrogenase; ACT domain; Amino acid kinase family	aspartate kinase-homoserine dehydrogenase ii	-
Chr08	8300622	T								C	C	C	C	C	C			Glyma.08G107800.1	3260	2751	Homoserine dehydrogenase, NAD binding domain; Homoserine dehydrogenase; ACT domain; Amino acid kinase family	aspartate kinase-homoserine dehydrogenase ii	-
Chr08	8300704	C								G	G	G	G	G	G			Glyma.08G107800.1	3260	2751	Homoserine dehydrogenase, NAD binding domain; Homoserine dehydrogenase; ACT domain; Amino acid kinase family	aspartate kinase-homoserine dehydrogenase ii	-
Chr08	8300721	C								G	G	G	G	G	G	G	G	Glyma.08G107800.1	3260	2751	Homoserine dehydrogenase, NAD binding domain; Homoserine dehydrogenase; ACT domain; Amino acid kinase family	aspartate kinase-homoserine dehydrogenase ii	-
Chr08	8300814	A								G	G	G	G	G	G			Glyma.08G107800.1	3260	2751	Homoserine dehydrogenase, NAD binding domain; Homoserine dehydrogenase; ACT domain; Amino acid kinase family	aspartate kinase-homoserine dehydrogenase ii	-
Chr08	8301289	C								T	T	T	T	T	T	T	T	Glyma.08G107800.1	3260	2751	Homoserine dehydrogenase, NAD binding domain; Homoserine dehydrogenase; ACT domain; Amino acid kinase family	aspartate kinase-homoserine dehydrogenase ii	-
Chr08	8301388	C														T	T	Glyma.08G107800.1	3260	2751	Homoserine dehydrogenase, NAD binding domain; Homoserine dehydrogenase; ACT domain; Amino acid kinase family	aspartate kinase-homoserine dehydrogenase ii	-
Chr08	8301659	C								A	A	A	A	A	A			Glyma.08G107800.1	3260	2751	Homoserine dehydrogenase, NAD binding domain; Homoserine dehydrogenase; ACT domain; Amino acid kinase family	aspartate kinase-homoserine dehydrogenase ii	-
Chr08	8302797	A															T	Glyma.08G107800.1	3260	2751	Homoserine dehydrogenase, NAD binding domain; Homoserine dehydrogenase; ACT domain; Amino acid kinase family	aspartate kinase-homoserine dehydrogenase ii	-
Chr08	8302798	G														GCTCGCCCTC	C|GCTCGCCCTC	Glyma.08G107800.1	3260	2751	Homoserine dehydrogenase, NAD binding domain; Homoserine dehydrogenase; ACT domain; Amino acid kinase family	aspartate kinase-homoserine dehydrogenase ii	-
Chr08	8302810	G								A	A	A	A	A	A	A	A	Glyma.08G107800.1	3260	2751	Homoserine dehydrogenase, NAD binding domain; Homoserine dehydrogenase; ACT domain; Amino acid kinase family	aspartate kinase-homoserine dehydrogenase ii	-
Chr08	8302813	ATA															ATAAAACTTCGTA	Glyma.08G107800.1	3260	2751	Homoserine dehydrogenase, NAD binding domain; Homoserine dehydrogenase; ACT domain; Amino acid kinase family	aspartate kinase-homoserine dehydrogenase ii	-
Chr08	8302815	A														AAAACTTTGT	AAAACTTCGT	Glyma.08G107800.1	3260	2751	Homoserine dehydrogenase, NAD binding domain; Homoserine dehydrogenase; ACT domain; Amino acid kinase family	aspartate kinase-homoserine dehydrogenase ii	-
Chr08	8302816	T														A	A	Glyma.08G107800.1	3260	2751	Homoserine dehydrogenase, NAD binding domain; Homoserine dehydrogenase; ACT domain; Amino acid kinase family	aspartate kinase-homoserine dehydrogenase ii	-
Chr08	8302817	C														A		Glyma.08G107800.1	3260	2751	Homoserine dehydrogenase, NAD binding domain; Homoserine dehydrogenase; ACT domain; Amino acid kinase family	aspartate kinase-homoserine dehydrogenase ii	-
Chr08	8302818	C														A		Glyma.08G107800.1	3260	2751	Homoserine dehydrogenase, NAD binding domain; Homoserine dehydrogenase; ACT domain; Amino acid kinase family	aspartate kinase-homoserine dehydrogenase ii	-
Chr08	8302821	A														T		Glyma.08G107800.1	3260	2751	Homoserine dehydrogenase, NAD binding domain; Homoserine dehydrogenase; ACT domain; Amino acid kinase family	aspartate kinase-homoserine dehydrogenase ii	-
Chr08	8303360	A								C	C	C	C	C	C	C	C	Glyma.08G107800.1	3260	2751	Homoserine dehydrogenase, NAD binding domain; Homoserine dehydrogenase; ACT domain; Amino acid kinase family	aspartate kinase-homoserine dehydrogenase ii	-
Chr08	8303757	A														T	T	Glyma.08G107800.1	3260	2751	Homoserine dehydrogenase, NAD binding domain; Homoserine dehydrogenase; ACT domain; Amino acid kinase family	aspartate kinase-homoserine dehydrogenase ii	-
Chr08	8303819	G								A	A	A	A	A	A			Glyma.08G107800.1	3260	2751	Homoserine dehydrogenase, NAD binding domain; Homoserine dehydrogenase; ACT domain; Amino acid kinase family	aspartate kinase-homoserine dehydrogenase ii	-
Chr08	8303996	A														T	T	Glyma.08G107800.1	3260	2751	Homoserine dehydrogenase, NAD binding domain; Homoserine dehydrogenase; ACT domain; Amino acid kinase family	aspartate kinase-homoserine dehydrogenase ii	-
Chr08	8304455	A														C	C	Glyma.08G107800.1	3260	2751	Homoserine dehydrogenase, NAD binding domain; Homoserine dehydrogenase; ACT domain; Amino acid kinase family	aspartate kinase-homoserine dehydrogenase ii	-
Chr08	8305447	ATATTATTATTATTATTATTATT								ATATTATTATTATTATTATT	ATATTATTATTATTATTATT	ATATTATTATTATTATTATT	ATATTATTATTATTATTATT	ATATTATTATTATTATTATT	ATATTATTATTATTATTATT			Glyma.08G107800.1	3260	2751	Homoserine dehydrogenase, NAD binding domain; Homoserine dehydrogenase; ACT domain; Amino acid kinase family	aspartate kinase-homoserine dehydrogenase ii	-
Chr08	8305449	ATT											AT					Glyma.08G107800.1	3260	2751	Homoserine dehydrogenase, NAD binding domain; Homoserine dehydrogenase; ACT domain; Amino acid kinase family	aspartate kinase-homoserine dehydrogenase ii	-
Chr08	8305617	CTAA													CTTATAATAA	CTTATAATAA		Glyma.08G107800.1	3260	2751	Homoserine dehydrogenase, NAD binding domain; Homoserine dehydrogenase; ACT domain; Amino acid kinase family	aspartate kinase-homoserine dehydrogenase ii	-
Chr08	8305617	CT								CTTATAAT	CTTATAAT	CTTATAAT,CTTAT	CTTATAAT	CTTATAAT			CTTATAAT	Glyma.08G107800.1	3260	2751	Homoserine dehydrogenase, NAD binding domain; Homoserine dehydrogenase; ACT domain; Amino acid kinase family	aspartate kinase-homoserine dehydrogenase ii	-
Chr08	8305618	T									TTA	TTA		TTA		TTA		Glyma.08G107800.1	3260	2751	Homoserine dehydrogenase, NAD binding domain; Homoserine dehydrogenase; ACT domain; Amino acid kinase family	aspartate kinase-homoserine dehydrogenase ii	-
Chr08	8305621	A															T	Glyma.08G107800.1	3260	2751	Homoserine dehydrogenase, NAD binding domain; Homoserine dehydrogenase; ACT domain; Amino acid kinase family	aspartate kinase-homoserine dehydrogenase ii	-
Chr08	8305702	A								C	C	C	C	C	C			Glyma.08G107800.1	3260	2751	Homoserine dehydrogenase, NAD binding domain; Homoserine dehydrogenase; ACT domain; Amino acid kinase family	aspartate kinase-homoserine dehydrogenase ii	-
Chr08	8306056	C								T	T	T	T	T	T			Glyma.08G107800.1	3260	2751	Homoserine dehydrogenase, NAD binding domain; Homoserine dehydrogenase; ACT domain; Amino acid kinase family	aspartate kinase-homoserine dehydrogenase ii	-
Chr08	8306163	G														A	A	Glyma.08G107800.1	3260	2751	Homoserine dehydrogenase, NAD binding domain; Homoserine dehydrogenase; ACT domain; Amino acid kinase family	aspartate kinase-homoserine dehydrogenase ii	-
Chr08	8306344	TAAAAAAAA								TAAAAAAA	TAAAAAAA	TAAAAAAA	TAAAAAAA	TAAAAAAA	TAAAAAAA	TAAAAAAA	TAAAAAAA	Glyma.08G107800.1	3260	2751	Homoserine dehydrogenase, NAD binding domain; Homoserine dehydrogenase; ACT domain; Amino acid kinase family	aspartate kinase-homoserine dehydrogenase ii	-
Chr08	8306345	A													T			Glyma.08G107800.1	3260	2751	Homoserine dehydrogenase, NAD binding domain; Homoserine dehydrogenase; ACT domain; Amino acid kinase family	aspartate kinase-homoserine dehydrogenase ii	-
Chr08	8306355	G								A	A	A	A	A	A	A	A	Glyma.08G107800.1	3260	2751	Homoserine dehydrogenase, NAD binding domain; Homoserine dehydrogenase; ACT domain; Amino acid kinase family	aspartate kinase-homoserine dehydrogenase ii	-
Chr08	8306458	C														A	A	Glyma.08G107800.1	3260	2751	Homoserine dehydrogenase, NAD binding domain; Homoserine dehydrogenase; ACT domain; Amino acid kinase family	aspartate kinase-homoserine dehydrogenase ii	-
Chr08	8306606	GAAAAAAAAAA								GAAAAAAAAA	GAAAAAAAAA,GAAAAAAAA	GAAAAAAAAA	GAAAAAAAAA,GAAAAAAAA	GAAAAAAAAA	GAAAAAAAAA			Glyma.08G107800.1	3260	2751	Homoserine dehydrogenase, NAD binding domain; Homoserine dehydrogenase; ACT domain; Amino acid kinase family	aspartate kinase-homoserine dehydrogenase ii	-
Chr08	8306607	A								G	G							Glyma.08G107800.1	3260	2751	Homoserine dehydrogenase, NAD binding domain; Homoserine dehydrogenase; ACT domain; Amino acid kinase family	aspartate kinase-homoserine dehydrogenase ii	-
Chr08	8306806	A								T	T	T	T	T	T	T	T	Glyma.08G107800.1	3260	2751	Homoserine dehydrogenase, NAD binding domain; Homoserine dehydrogenase; ACT domain; Amino acid kinase family	aspartate kinase-homoserine dehydrogenase ii	-
Chr08	8306859	G								T	T	T	T	T	T			Glyma.08G107800.1	3260	2751	Homoserine dehydrogenase, NAD binding domain; Homoserine dehydrogenase; ACT domain; Amino acid kinase family	aspartate kinase-homoserine dehydrogenase ii	-
Chr08	8307500	TAAAAAAAAA								TAAAAAAAAAA	TAAAAAAAAAA,TAAAAAAAAAAA	TAAAAAAAAAA,TAAAAAAAAAAA	TAAAAAAAAAA	TAAAAAAAAAA,TAAAAAAAAAAA	TAAAAAAAAAA,TAAAAAAAAAAAA,TAAAAAAAAAAA	TAAAAAAAAAAA	TAAAAAAAAAAA	Glyma.08G107800.1	3260	2751	Homoserine dehydrogenase, NAD binding domain; Homoserine dehydrogenase; ACT domain; Amino acid kinase family	aspartate kinase-homoserine dehydrogenase ii	-
Chr08	8307774	T														C	C	Glyma.08G107800.1	3260	2751	Homoserine dehydrogenase, NAD binding domain; Homoserine dehydrogenase; ACT domain; Amino acid kinase family	aspartate kinase-homoserine dehydrogenase ii	-
Chr08	8307777	G								A	A	A	A	A	A			Glyma.08G107800.1	3260	2751	Homoserine dehydrogenase, NAD binding domain; Homoserine dehydrogenase; ACT domain; Amino acid kinase family	aspartate kinase-homoserine dehydrogenase ii	-
Chr08	8307788	A								C	C	C	C	C	C	C	C	Glyma.08G107800.1	3260	2751	Homoserine dehydrogenase, NAD binding domain; Homoserine dehydrogenase; ACT domain; Amino acid kinase family	aspartate kinase-homoserine dehydrogenase ii	-
Chr08	8307803	C								T	T	T	T	T	T			Glyma.08G107800.1	3260	2751	Homoserine dehydrogenase, NAD binding domain; Homoserine dehydrogenase; ACT domain; Amino acid kinase family	aspartate kinase-homoserine dehydrogenase ii	-
Chr08	8307822	AA														AAATGTTTA	AAATGTTTA	Glyma.08G107800.1	3260	2751	Homoserine dehydrogenase, NAD binding domain; Homoserine dehydrogenase; ACT domain; Amino acid kinase family	aspartate kinase-homoserine dehydrogenase ii	-
Chr08	8307823	ACC														A,AATGTTTCC	A	Glyma.08G107800.1	3260	2751	Homoserine dehydrogenase, NAD binding domain; Homoserine dehydrogenase; ACT domain; Amino acid kinase family	aspartate kinase-homoserine dehydrogenase ii	-
Chr08	8307824	C														A	A	Glyma.08G107800.1	3260	2751	Homoserine dehydrogenase, NAD binding domain; Homoserine dehydrogenase; ACT domain; Amino acid kinase family	aspartate kinase-homoserine dehydrogenase ii	-
Chr08	8307825	C														T,A	T,A	Glyma.08G107800.1	3260	2751	Homoserine dehydrogenase, NAD binding domain; Homoserine dehydrogenase; ACT domain; Amino acid kinase family	aspartate kinase-homoserine dehydrogenase ii	-
Chr08	8307826	A														G		Glyma.08G107800.1	3260	2751	Homoserine dehydrogenase, NAD binding domain; Homoserine dehydrogenase; ACT domain; Amino acid kinase family	aspartate kinase-homoserine dehydrogenase ii	-
Chr08	8307830	G														T,A	T	Glyma.08G107800.1	3260	2751	Homoserine dehydrogenase, NAD binding domain; Homoserine dehydrogenase; ACT domain; Amino acid kinase family	aspartate kinase-homoserine dehydrogenase ii	-
Chr08	8307832	T														A	A	Glyma.08G107800.1	3260	2751	Homoserine dehydrogenase, NAD binding domain; Homoserine dehydrogenase; ACT domain; Amino acid kinase family	aspartate kinase-homoserine dehydrogenase ii	-
Chr08	8307833	T															C,A	Glyma.08G107800.1	3260	2751	Homoserine dehydrogenase, NAD binding domain; Homoserine dehydrogenase; ACT domain; Amino acid kinase family	aspartate kinase-homoserine dehydrogenase ii	-
Chr08	8307834	G															C,A	Glyma.08G107800.1	3260	2751	Homoserine dehydrogenase, NAD binding domain; Homoserine dehydrogenase; ACT domain; Amino acid kinase family	aspartate kinase-homoserine dehydrogenase ii	-
Chr08	8307835	G															A	Glyma.08G107800.1	3260	2751	Homoserine dehydrogenase, NAD binding domain; Homoserine dehydrogenase; ACT domain; Amino acid kinase family	aspartate kinase-homoserine dehydrogenase ii	-
Chr08	8307838	G															T	Glyma.08G107800.1	3260	2751	Homoserine dehydrogenase, NAD binding domain; Homoserine dehydrogenase; ACT domain; Amino acid kinase family	aspartate kinase-homoserine dehydrogenase ii	-
Chr08	8307840	A															T	Glyma.08G107800.1	3260	2751	Homoserine dehydrogenase, NAD binding domain; Homoserine dehydrogenase; ACT domain; Amino acid kinase family	aspartate kinase-homoserine dehydrogenase ii	-
Chr08	8307965	C								G	G	G	G	G	G			Glyma.08G107800.1	3260	2751	Homoserine dehydrogenase, NAD binding domain; Homoserine dehydrogenase; ACT domain; Amino acid kinase family	aspartate kinase-homoserine dehydrogenase ii	-
Chr08	8308098	T								C	C	C	C	C	C			Glyma.08G107800.1	3260	2751	Homoserine dehydrogenase, NAD binding domain; Homoserine dehydrogenase; ACT domain; Amino acid kinase family	aspartate kinase-homoserine dehydrogenase ii	-
Chr08	8308361	G								C	C	C	C	C	C			Glyma.08G107900.1	588	588	Core histone H2A/H2B/H3/H4	Histone superfamily protein	-
Chr08	8308379	T								C	C	C	C	C	C			Glyma.08G107900.1	588	588	Core histone H2A/H2B/H3/H4	Histone superfamily protein	-
Chr08	8308621	C								T	T	T	T	T	T			Glyma.08G107900.1	588	588	Core histone H2A/H2B/H3/H4	Histone superfamily protein	-
Chr08	8308702	G								A	A	A	A	A	A		C	Glyma.08G107900.1	588	588	Core histone H2A/H2B/H3/H4	Histone superfamily protein	-
Chr08	8308706	T								C	C	C	C	C	C			Glyma.08G107900.1	588	588	Core histone H2A/H2B/H3/H4	Histone superfamily protein	-
Chr08	8308707	C															A	Glyma.08G107900.1	588	588	Core histone H2A/H2B/H3/H4	Histone superfamily protein	-
Chr08	8308710	C														T	T	Glyma.08G107900.1	588	588	Core histone H2A/H2B/H3/H4	Histone superfamily protein	-
Chr08	8308712	A														G	G	Glyma.08G107900.1	588	588	Core histone H2A/H2B/H3/H4	Histone superfamily protein	-
Chr08	8308713	A															T	Glyma.08G107900.1	588	588	Core histone H2A/H2B/H3/H4	Histone superfamily protein	-
Chr08	8308714	A														G		Glyma.08G107900.1	588	588	Core histone H2A/H2B/H3/H4	Histone superfamily protein	-
Chr08	8308715	C								T	T	T	T	T	T	T		Glyma.08G107900.1	588	588	Core histone H2A/H2B/H3/H4	Histone superfamily protein	-
Chr08	8308716	A														G	G	Glyma.08G107900.1	588	588	Core histone H2A/H2B/H3/H4	Histone superfamily protein	-
Chr08	8308718	A															C	Glyma.08G107900.1	588	588	Core histone H2A/H2B/H3/H4	Histone superfamily protein	-
Chr08	8308720	T														C	C	Glyma.08G107900.1	588	588	Core histone H2A/H2B/H3/H4	Histone superfamily protein	-
Chr08	8308721	C								T	T	T	T	T	T			Glyma.08G107900.1	588	588	Core histone H2A/H2B/H3/H4	Histone superfamily protein	-
Chr08	8309325	T								A	A	A	A	A	A			Glyma.08G107900.1	588	588	Core histone H2A/H2B/H3/H4	Histone superfamily protein	-
Chr08	8309428	ATTTTTTT														ATTTTTTTT	ATTTTTTTT	Glyma.08G107900.1	588	588	Core histone H2A/H2B/H3/H4	Histone superfamily protein	-
Chr08	8309561	A														G	G	Glyma.08G107900.1	588	588	Core histone H2A/H2B/H3/H4	Histone superfamily protein	-
Chr08	8309672	G														T	T	Glyma.08G107900.1	588	588	Core histone H2A/H2B/H3/H4	Histone superfamily protein	-
Chr08	8309772	TA														TATTTTAA	TATTTTAA	Glyma.08G107900.1	588	588	Core histone H2A/H2B/H3/H4	Histone superfamily protein	-
Chr08	8309773	A														ATT	ATT	Glyma.08G107900.1	588	588	Core histone H2A/H2B/H3/H4	Histone superfamily protein	-
Chr08	8309805	C														G	G	Glyma.08G107900.1	588	588	Core histone H2A/H2B/H3/H4	Histone superfamily protein	-
Chr08	8309811	G														A	A	Glyma.08G107900.1	588	588	Core histone H2A/H2B/H3/H4	Histone superfamily protein	-
Chr08	8309832	A														G	G	Glyma.08G107900.1	588	588	Core histone H2A/H2B/H3/H4	Histone superfamily protein	-
Chr08	8309841	C								T	T	T	T	T	T			Glyma.08G107900.1	588	588	Core histone H2A/H2B/H3/H4	Histone superfamily protein	-
Chr08	8309849	A								C	C	C	C	C	C	C	C	Glyma.08G107900.1	588	588	Core histone H2A/H2B/H3/H4	Histone superfamily protein	-
Chr08	8309867	C														G	G	Glyma.08G107900.1	588	588	Core histone H2A/H2B/H3/H4	Histone superfamily protein	-
Chr08	8309918	C														T	T	Glyma.08G107900.1	588	588	Core histone H2A/H2B/H3/H4	Histone superfamily protein	-
Chr08	8309920	T														C	C	Glyma.08G107900.1	588	588	Core histone H2A/H2B/H3/H4	Histone superfamily protein	-
Chr08	8309922	C														T	T	Glyma.08G107900.1	588	588	Core histone H2A/H2B/H3/H4	Histone superfamily protein	-
Chr08	8309962	T														TTGAACA,TTGAAC,TTGA	TTGAACA	Glyma.08G107900.1	588	588	Core histone H2A/H2B/H3/H4	Histone superfamily protein	-
Chr08	8309963	AT														AGAACATT,ATT	AGAACATT	Glyma.08G107900.1	588	588	Core histone H2A/H2B/H3/H4	Histone superfamily protein	-
Chr08	8309963	A														T	T	Glyma.08G107900.1	588	588	Core histone H2A/H2B/H3/H4	Histone superfamily protein	-
Chr08	8309964	T															TCATT	Glyma.08G107900.1	588	588	Core histone H2A/H2B/H3/H4	Histone superfamily protein	-
Chr08	8310055	T														C	C	Glyma.08G107900.1	588	588	Core histone H2A/H2B/H3/H4	Histone superfamily protein	-
Chr08	8310059	A														T	T	Glyma.08G107900.1	588	588	Core histone H2A/H2B/H3/H4	Histone superfamily protein	-
Chr08	8310081	G														A	A	Glyma.08G107900.1	588	588	Core histone H2A/H2B/H3/H4	Histone superfamily protein	-
Chr08	8310094	T														A	A	Glyma.08G107900.1	588	588	Core histone H2A/H2B/H3/H4	Histone superfamily protein	-
Chr08	8310229	T														C	C	Glyma.08G107900.1	588	588	Core histone H2A/H2B/H3/H4	Histone superfamily protein	-
Chr08	8310237	CAAACA														C	C	Glyma.08G107900.1	588	588	Core histone H2A/H2B/H3/H4	Histone superfamily protein	-
Chr08	8310238	A								G	G	G	G	G	G		G	Glyma.08G107900.1	588	588	Core histone H2A/H2B/H3/H4	Histone superfamily protein	-
Chr08	8310239	A															C	Glyma.08G107900.1	588	588	Core histone H2A/H2B/H3/H4	Histone superfamily protein	-
Chr08	8310240	A															C	Glyma.08G107900.1	588	588	Core histone H2A/H2B/H3/H4	Histone superfamily protein	-
Chr08	8310251	T														G	G	Glyma.08G107900.1	588	588	Core histone H2A/H2B/H3/H4	Histone superfamily protein	-
Chr08	8310253	A								G	G	G	G	G	G	G	G	Glyma.08G107900.1	588	588	Core histone H2A/H2B/H3/H4	Histone superfamily protein	-
Chr08	8310289	T								C	C	C	C	C	C	C	C	Glyma.08G107900.1	588	588	Core histone H2A/H2B/H3/H4	Histone superfamily protein	-
Chr08	8310313	C														T	T	Glyma.08G107900.1	588	588	Core histone H2A/H2B/H3/H4	Histone superfamily protein	-
Chr08	8310344	G														A	A	Glyma.08G107900.1	588	588	Core histone H2A/H2B/H3/H4	Histone superfamily protein	-
Chr08	8310387	T														C	C	Glyma.08G107900.1	588	588	Core histone H2A/H2B/H3/H4	Histone superfamily protein	-
Chr08	8310401	C														T	T	Glyma.08G107900.1	588	588	Core histone H2A/H2B/H3/H4	Histone superfamily protein	-
Chr08	8310414	T														C	C	Glyma.08G107900.1	588	588	Core histone H2A/H2B/H3/H4	Histone superfamily protein	-
Chr08	8310465	G														A	A	Glyma.08G107900.1	588	588	Core histone H2A/H2B/H3/H4	Histone superfamily protein	-
Chr08	8310534	A														G	G	Glyma.08G107900.1	588	588	Core histone H2A/H2B/H3/H4	Histone superfamily protein	-
Chr08	8310627	C														T	T	Glyma.08G107900.1	588	588	Core histone H2A/H2B/H3/H4	Histone superfamily protein	-
Chr08	8310633	T														C	C	Glyma.08G107900.1	588	588	Core histone H2A/H2B/H3/H4	Histone superfamily protein	-
Chr08	8310634	A														C		Glyma.08G107900.1	588	588	Core histone H2A/H2B/H3/H4	Histone superfamily protein	-
Chr08	8310636	A														G	G	Glyma.08G107900.1	588	588	Core histone H2A/H2B/H3/H4	Histone superfamily protein	-
Chr08	8310638	G														T	T	Glyma.08G107900.1	588	588	Core histone H2A/H2B/H3/H4	Histone superfamily protein	-
Chr08	8310639	T														G	G	Glyma.08G107900.1	588	588	Core histone H2A/H2B/H3/H4	Histone superfamily protein	-
Chr08	8310640	C														G,T	G,T	Glyma.08G107900.1	588	588	Core histone H2A/H2B/H3/H4	Histone superfamily protein	-
Chr08	8310649	G														T	T	Glyma.08G107900.1	588	588	Core histone H2A/H2B/H3/H4	Histone superfamily protein	-
Chr08	8310651	A															T	Glyma.08G107900.1	588	588	Core histone H2A/H2B/H3/H4	Histone superfamily protein	-
Chr08	8310658	G														T,C		Glyma.08G107900.1	588	588	Core histone H2A/H2B/H3/H4	Histone superfamily protein	-
Chr08	8310659	T								A	A	A	A	A	A	C,A		Glyma.08G107900.1	588	588	Core histone H2A/H2B/H3/H4	Histone superfamily protein	-
Chr08	8310666	A														G	G	Glyma.08G107900.1	588	588	Core histone H2A/H2B/H3/H4	Histone superfamily protein	-
Chr08	8310683	T								C	C	C	C	C	C	C	C	Glyma.08G107900.1	588	588	Core histone H2A/H2B/H3/H4	Histone superfamily protein	-
Chr08	8310700	A								G	G	G	G	G	G	G	G	Glyma.08G107900.1	588	588	Core histone H2A/H2B/H3/H4	Histone superfamily protein	-
Chr08	8310712	T														C	C	Glyma.08G107900.1	588	588	Core histone H2A/H2B/H3/H4	Histone superfamily protein	-
Chr08	8310715	T								C	C	C	C	C	C			Glyma.08G107900.1	588	588	Core histone H2A/H2B/H3/H4	Histone superfamily protein	-
Chr08	8310717	T														C	C	Glyma.08G107900.1	588	588	Core histone H2A/H2B/H3/H4	Histone superfamily protein	-
Chr08	8310720	T														C	C	Glyma.08G107900.1	588	588	Core histone H2A/H2B/H3/H4	Histone superfamily protein	-
Chr08	8310749	G								A	A	A	A	A	A			Glyma.08G107900.1	588	588	Core histone H2A/H2B/H3/H4	Histone superfamily protein	-
Chr08	8310816	A														G	G	Glyma.08G107900.1	588	588	Core histone H2A/H2B/H3/H4	Histone superfamily protein	-
Chr08	8310825	AG														A	A	Glyma.08G107900.1	588	588	Core histone H2A/H2B/H3/H4	Histone superfamily protein	-
Chr08	8310826	G															A	Glyma.08G107900.1	588	588	Core histone H2A/H2B/H3/H4	Histone superfamily protein	-
Chr08	8310850	T														C	C	Glyma.08G107900.1	588	588	Core histone H2A/H2B/H3/H4	Histone superfamily protein	-
Chr08	8310855	TAAAAAAAA								TAAAAAAAAA	TAAAAAAAAA	TAAAAAAAAA	TAAAAAAAAA,TAAAAAAAAAA	TAAAAAAAAA,TAAAAAAAAAA	TAAAAAAAAA	TAAAAAAAAA	TAAAAAAAAA	Glyma.08G107900.1	588	588	Core histone H2A/H2B/H3/H4	Histone superfamily protein	-
Chr08	8310863	A													AAT			Glyma.08G107900.1	588	588	Core histone H2A/H2B/H3/H4	Histone superfamily protein	-
Chr08	8310932	TCAG														T		Glyma.08G107900.1	588	588	Core histone H2A/H2B/H3/H4	Histone superfamily protein	-
Chr08	8310933	CAGAAG														CAG	CAG	Glyma.08G107900.1	588	588	Core histone H2A/H2B/H3/H4	Histone superfamily protein	-
Chr08	8310936	A														T,C	T	Glyma.08G107900.1	588	588	Core histone H2A/H2B/H3/H4	Histone superfamily protein	-
Chr08	8310951	G														T	T	Glyma.08G107900.1	588	588	Core histone H2A/H2B/H3/H4	Histone superfamily protein	-
Chr08	8310986	T														A	A	Glyma.08G107900.1	588	588	Core histone H2A/H2B/H3/H4	Histone superfamily protein	-
Chr08	8311094	A								C	C	C	C	C	C	C	C	Glyma.08G107900.1	588	588	Core histone H2A/H2B/H3/H4	Histone superfamily protein	-
Chr08	8311138	A														T	T	Glyma.08G107900.1	588	588	Core histone H2A/H2B/H3/H4	Histone superfamily protein	-
Chr08	8311496	T														C	C	Glyma.08G108000.1	1857	1455	56kDa selenium binding protein (SBP56)	selenium-binding protein 1	+
Chr08	8311542	A									T				T			Glyma.08G108000.1	1857	1455	56kDa selenium binding protein (SBP56)	selenium-binding protein 1	+
Chr08	8311544	C									A	G	A	A	A			Glyma.08G108000.1	1857	1455	56kDa selenium binding protein (SBP56)	selenium-binding protein 1	+
Chr08	8311547	A								T	T	T|AATTT	T	T	T|AATTT	T	T	Glyma.08G108000.1	1857	1455	56kDa selenium binding protein (SBP56)	selenium-binding protein 1	+
Chr08	8311548	CT								CTTTTT		CTTTTT						Glyma.08G108000.1	1857	1455	56kDa selenium binding protein (SBP56)	selenium-binding protein 1	+
Chr08	8311548	C								T	T	T	T	T	T	T	T	Glyma.08G108000.1	1857	1455	56kDa selenium binding protein (SBP56)	selenium-binding protein 1	+
Chr08	8311556	C								CGAGTTA	CGAGTTA	CGAGTTA	CGAGTTAA		CGAGTTA,CG,CGAGTTAATTT	CGAGTTA	CG,CGAGTTA	Glyma.08G108000.1	1857	1455	56kDa selenium binding protein (SBP56)	selenium-binding protein 1	+
Chr08	8311557	A															G	Glyma.08G108000.1	1857	1455	56kDa selenium binding protein (SBP56)	selenium-binding protein 1	+
Chr08	8311558	T								G	G	G	G		G	G	G	Glyma.08G108000.1	1857	1455	56kDa selenium binding protein (SBP56)	selenium-binding protein 1	+
Chr08	8311559	C								T	T	T	T	T	T	T	T	Glyma.08G108000.1	1857	1455	56kDa selenium binding protein (SBP56)	selenium-binding protein 1	+
Chr08	8311561	G								A	A	A	A		A	A	A	Glyma.08G108000.1	1857	1455	56kDa selenium binding protein (SBP56)	selenium-binding protein 1	+
Chr08	8311562	C								A	A	A	A		A	A	A	Glyma.08G108000.1	1857	1455	56kDa selenium binding protein (SBP56)	selenium-binding protein 1	+
Chr08	8311565	C													T		T	Glyma.08G108000.1	1857	1455	56kDa selenium binding protein (SBP56)	selenium-binding protein 1	+
Chr08	8311989	G														T	T	Glyma.08G108000.1	1857	1455	56kDa selenium binding protein (SBP56)	selenium-binding protein 1	+
Chr08	8312290	C								T	T	T	T	T	T			Glyma.08G108000.1	1857	1455	56kDa selenium binding protein (SBP56)	selenium-binding protein 1	+
Chr08	8312343	A														G	G	Glyma.08G108000.1	1857	1455	56kDa selenium binding protein (SBP56)	selenium-binding protein 1	+
Chr08	8313215	T														C	C	Glyma.08G108000.1	1857	1455	56kDa selenium binding protein (SBP56)	selenium-binding protein 1	+
Chr08	8313241	A														T	T	Glyma.08G108000.1	1857	1455	56kDa selenium binding protein (SBP56)	selenium-binding protein 1	+
Chr08	8313428	G														T	T	Glyma.08G108000.1	1857	1455	56kDa selenium binding protein (SBP56)	selenium-binding protein 1	+
Chr08	8313640	T														A	A	Glyma.08G108000.1	1857	1455	56kDa selenium binding protein (SBP56)	selenium-binding protein 1	+
Chr08	8313747	G														A	A	Glyma.08G108000.1	1857	1455	56kDa selenium binding protein (SBP56)	selenium-binding protein 1	+
Chr08	8314161	A														C	C	Glyma.08G108000.1	1857	1455	56kDa selenium binding protein (SBP56)	selenium-binding protein 1	+
Chr08	8314707	A														T	T	Glyma.08G108000.1	1857	1455	56kDa selenium binding protein (SBP56)	selenium-binding protein 1	+
Chr08	8314788	A														C	C	Glyma.08G108000.1	1857	1455	56kDa selenium binding protein (SBP56)	selenium-binding protein 1	+
Chr08	8314827	A														G	G	Glyma.08G108000.1	1857	1455	56kDa selenium binding protein (SBP56)	selenium-binding protein 1	+
Chr08	8314987	T														C	C	Glyma.08G108000.1	1857	1455	56kDa selenium binding protein (SBP56)	selenium-binding protein 1	+
Chr08	8315955	A														C	C	Glyma.08G108100.1	162	162	Rapid ALkalinization Factor (RALF)	None	+
Chr08	8316218	TAAAAAAAAA														TAAAAAAAA	TAAAAAAAA	Glyma.08G108100.1	162	162	Rapid ALkalinization Factor (RALF)	None	+
Chr08	8316230	A														G	G	Glyma.08G108100.1	162	162	Rapid ALkalinization Factor (RALF)	None	+
Chr08	8316244	GCAA														G	G	Glyma.08G108100.1	162	162	Rapid ALkalinization Factor (RALF)	None	+
Chr08	8316245	CAAAAAAAAAAAAAAAA														CAAAAAAAAAAAAA,CAAAAAAAAAAAA	CAAAAAAAAAAAAA,CAAAAAAAAAAAA,CAAAAAAAAAAA	Glyma.08G108100.1	162	162	Rapid ALkalinization Factor (RALF)	None	+
Chr08	8316860	T														A	A	Glyma.08G108200.1	929	360	Rapid ALkalinization Factor (RALF)	ralf-like 32	+
Chr08	8317008	T								A	A	A	A	A	A	A	A	Glyma.08G108200.1	929	360	Rapid ALkalinization Factor (RALF)	ralf-like 32	+
Chr08	8317025	A								T	T	T	T	T	T	T	T	Glyma.08G108200.1	929	360	Rapid ALkalinization Factor (RALF)	ralf-like 32	+
Chr08	8317143	G														A	A	Glyma.08G108200.1	929	360	Rapid ALkalinization Factor (RALF)	ralf-like 32	+
Chr08	8317229	T														A	A	Glyma.08G108200.1	929	360	Rapid ALkalinization Factor (RALF)	ralf-like 32	+
Chr08	8317597	A														G	G	Glyma.08G108200.1	929	360	Rapid ALkalinization Factor (RALF)	ralf-like 32	+
Chr08	8318117	A								G	G	G	G	G	G	G	G	Glyma.08G108200.1	929	360	Rapid ALkalinization Factor (RALF)	ralf-like 32	+
Chr08	8318133	TTTCTTCTT														TTTCTTCTTCTT	TTTCTTCTTCTT	Glyma.08G108200.1	929	360	Rapid ALkalinization Factor (RALF)	ralf-like 32	+
Chr08	8318139	CTTTTTTTTTT														CTTCTTTTTTTTTTT	CTTCTTTTTTTTTTT	Glyma.08G108200.1	929	360	Rapid ALkalinization Factor (RALF)	ralf-like 32	+
Chr08	8318140	TT														TTCT	TTCT	Glyma.08G108200.1	929	360	Rapid ALkalinization Factor (RALF)	ralf-like 32	+
Chr08	8318164	G														T	T	Glyma.08G108200.1	929	360	Rapid ALkalinization Factor (RALF)	ralf-like 32	+
Chr08	8318247	A														G	G	Glyma.08G108200.1	929	360	Rapid ALkalinization Factor (RALF)	ralf-like 32	+
Chr08	8318301	G								A	A	A	A	A	A			Glyma.08G108200.1	929	360	Rapid ALkalinization Factor (RALF)	ralf-like 32	+
Chr08	8318334	T														C	C	Glyma.08G108200.1	929	360	Rapid ALkalinization Factor (RALF)	ralf-like 32	+
Chr08	8318349	C														G	G	Glyma.08G108200.1	929	360	Rapid ALkalinization Factor (RALF)	ralf-like 32	+
Chr08	8318408	T														C	C	Glyma.08G108200.1	929	360	Rapid ALkalinization Factor (RALF)	ralf-like 32	+
Chr08	8318416	C														T	T	Glyma.08G108200.1	929	360	Rapid ALkalinization Factor (RALF)	ralf-like 32	+
Chr08	8318427	A														G	G	Glyma.08G108200.1	929	360	Rapid ALkalinization Factor (RALF)	ralf-like 32	+
Chr08	8318431	C								T	T	T	T	T	T			Glyma.08G108200.1	929	360	Rapid ALkalinization Factor (RALF)	ralf-like 32	+
Chr08	8318475	A														G	G	Glyma.08G108200.1	929	360	Rapid ALkalinization Factor (RALF)	ralf-like 32	+
Chr08	8318482	T														C	C	Glyma.08G108200.1	929	360	Rapid ALkalinization Factor (RALF)	ralf-like 32	+
Chr08	8318487	A														G	G	Glyma.08G108200.1	929	360	Rapid ALkalinization Factor (RALF)	ralf-like 32	+
Chr08	8318532	T														C	C	Glyma.08G108200.1	929	360	Rapid ALkalinization Factor (RALF)	ralf-like 32	+
Chr08	8318536	A								G	G	G	G	G	G	G	G	Glyma.08G108200.1	929	360	Rapid ALkalinization Factor (RALF)	ralf-like 32	+
Chr08	8318616	A														G	G	Glyma.08G108200.1	929	360	Rapid ALkalinization Factor (RALF)	ralf-like 32	+
Chr08	8318619	C														T	T	Glyma.08G108200.1	929	360	Rapid ALkalinization Factor (RALF)	ralf-like 32	+
Chr08	8318623	T								C	C	C	C	C	C			Glyma.08G108200.1	929	360	Rapid ALkalinization Factor (RALF)	ralf-like 32	+
Chr08	8318710	G														A	A	Glyma.08G108200.1	929	360	Rapid ALkalinization Factor (RALF)	ralf-like 32	+
Chr08	8318754	C								T	T	T	T	T	T	T	T	Glyma.08G108200.1	929	360	Rapid ALkalinization Factor (RALF)	ralf-like 32	+
Chr08	8318759	A														G	G	Glyma.08G108200.1	929	360	Rapid ALkalinization Factor (RALF)	ralf-like 32	+
Chr08	8318820	C								T	T	T	T	T	T			Glyma.08G108200.1	929	360	Rapid ALkalinization Factor (RALF)	ralf-like 32	+
Chr08	8318837	A														G	G	Glyma.08G108200.1	929	360	Rapid ALkalinization Factor (RALF)	ralf-like 32	+
Chr08	8318895	T								C	C	C	C	C	C	C	C	Glyma.08G108200.1	929	360	Rapid ALkalinization Factor (RALF)	ralf-like 32	+
Chr08	8318933	A								G	G	G	G	G	G	G	G	Glyma.08G108200.1	929	360	Rapid ALkalinization Factor (RALF)	ralf-like 32	+
Chr08	8319060	T														C	C	Glyma.08G108200.1	929	360	Rapid ALkalinization Factor (RALF)	ralf-like 32	+
Chr08	8319085	C														T	T	Glyma.08G108200.1	929	360	Rapid ALkalinization Factor (RALF)	ralf-like 32	+
Chr08	8319087	G														T	T	Glyma.08G108200.1	929	360	Rapid ALkalinization Factor (RALF)	ralf-like 32	+
Chr08	8319115	T														C	C	Glyma.08G108200.1	929	360	Rapid ALkalinization Factor (RALF)	ralf-like 32	+
Chr08	8319184	T														C	C	Glyma.08G108200.1	929	360	Rapid ALkalinization Factor (RALF)	ralf-like 32	+
Chr08	8319271	A														G	G	N	N	N	N	N	N
Chr08	8319276	A														C	C	N	N	N	N	N	N
Chr08	8319282	C														A	A	N	N	N	N	N	N
Chr08	8319312	T														C	C	N	N	N	N	N	N
Chr08	8319316	T														C	C	N	N	N	N	N	N
Chr08	8319326	C								T	T	T	T	T	T			N	N	N	N	N	N
Chr08	8319354	CT															CTGAGTCACAT,CACAT	N	N	N	N	N	N
Chr08	8319354	C														CACA		N	N	N	N	N	N
Chr08	8319356	C								CAGTCACATT	CAGTCACATT	CAGTCACATT	CAGTCACATT	CAGTCACATT	CAGTCACATT,CA	CAGTCACATT,CATT	CAGTCACATT,CATT	N	N	N	N	N	N
Chr08	8319359	T										C						N	N	N	N	N	N
Chr08	8319361	T										C						N	N	N	N	N	N
Chr08	8319391	TATAATAA								TATAA	TATAA	TATAA	TATAA	TATAA	TATAA			N	N	N	N	N	N
Chr08	8319393	T								A	A	A		A,G	A			N	N	N	N	N	N
Chr08	8319394	A								T	T	T		T	T			N	N	N	N	N	N
Chr08	8319492	A														T		N	N	N	N	N	N
Chr08	8319494	GG														GGAATCAAAATCATAAG	GGAATCAAAATCATAAG	N	N	N	N	N	N
Chr08	8319494	G														A		N	N	N	N	N	N
Chr08	8319495	G														GAAT	GAAT	N	N	N	N	N	N
Chr08	8319496	C														A	A	N	N	N	N	N	N
Chr08	8319503	C														T	T	N	N	N	N	N	N
Chr08	8319543	T								A	A	A	A	A	A	A	A	N	N	N	N	N	N
Chr08	8319560	C								T	T	T	T	T	T	T	T	N	N	N	N	N	N
Chr08	8319561	C														T	T	N	N	N	N	N	N
Chr08	8319713	T														C	C	N	N	N	N	N	N
Chr08	8319732	T														C	C	N	N	N	N	N	N
Chr08	8319744	T														C	C	N	N	N	N	N	N
Chr08	8319758	A														G	G	N	N	N	N	N	N
Chr08	8319787	A														G	G	N	N	N	N	N	N
Chr08	8319795	T														A	A	N	N	N	N	N	N
Chr08	8319799	A								G	G	G	G	G	G	G	G	N	N	N	N	N	N
Chr08	8319801	T								C	C	C	C	C	C			N	N	N	N	N	N
Chr08	8319817	G														T	T	N	N	N	N	N	N
Chr08	8319828	T														C		N	N	N	N	N	N
Chr08	8319851	G								A	A	A	A	A	A			N	N	N	N	N	N
Chr08	8319867	A														T	T	N	N	N	N	N	N
Chr08	8319899	T								C	C	C	C	C	C	C	C	N	N	N	N	N	N
Chr08	8319925	C								T	T	T	T	T	T			N	N	N	N	N	N
Chr08	8319968	G														A	A	N	N	N	N	N	N
Chr08	8319991	A								G	G	G	G	G	G	G	G	N	N	N	N	N	N
Chr08	8320048	GACAT														G	G	N	N	N	N	N	N
Chr08	8320049	A														T	T	N	N	N	N	N	N
Chr08	8320050	C														A	A	N	N	N	N	N	N
Chr08	8320051	A														T	T	N	N	N	N	N	N
Chr08	8320052	T														G	G	N	N	N	N	N	N
Chr08	8320094	T														C	C	N	N	N	N	N	N
Chr08	8320096	G														A	A	N	N	N	N	N	N
Chr08	8320126	A														C	C	N	N	N	N	N	N
Chr08	8320138	G									A		A	A				N	N	N	N	N	N
Chr08	8320147	C														T	T	N	N	N	N	N	N
Chr08	8320179	G								GA	GA	GA	GA	GA	GA			N	N	N	N	N	N
Chr08	8320180	G								A	A	A	A	A	A			N	N	N	N	N	N
Chr08	8320180	GAAAAAAA								GAAAAAAAA	GAAAAAAAA	GAAAAAAAA	GAAAAAAAA	GAAAAAAAA	GAAAAAAAA			N	N	N	N	N	N
Chr08	8320181	A														G	G	N	N	N	N	N	N
Chr08	8320200	G														A	A	N	N	N	N	N	N
Chr08	8320232	G														A	A	N	N	N	N	N	N
Chr08	8320249	A														G	G	N	N	N	N	N	N
Chr08	8320262	G														A	A	N	N	N	N	N	N
Chr08	8320272	G								A	A	A	A	A	A			N	N	N	N	N	N
Chr08	8320289	G														A	A	N	N	N	N	N	N
Chr08	8320296	T								C	C	C	C	C	C	C	C	N	N	N	N	N	N
Chr08	8320315	G														T	T	Glyma.08G108300.1	2101	1323	Splicing factor, Prp19-binding domain	microfibrillar-associated protein-related	-
Chr08	8320340	T														A	A	Glyma.08G108300.1	2101	1323	Splicing factor, Prp19-binding domain	microfibrillar-associated protein-related	-
Chr08	8320437	T														C	C	Glyma.08G108300.1	2101	1323	Splicing factor, Prp19-binding domain	microfibrillar-associated protein-related	-
Chr08	8320508	A								T	T	T	T	T	T	T	T	Glyma.08G108300.1	2101	1323	Splicing factor, Prp19-binding domain	microfibrillar-associated protein-related	-
Chr08	8320923	G								A	A	A	A	A	A	A	A	Glyma.08G108300.1	2101	1323	Splicing factor, Prp19-binding domain	microfibrillar-associated protein-related	-
Chr08	8321013	G														A	A	Glyma.08G108300.1	2101	1323	Splicing factor, Prp19-binding domain	microfibrillar-associated protein-related	-
Chr08	8321049	T														A	A	Glyma.08G108300.1	2101	1323	Splicing factor, Prp19-binding domain	microfibrillar-associated protein-related	-
Chr08	8321071	C														T	T	Glyma.08G108300.1	2101	1323	Splicing factor, Prp19-binding domain	microfibrillar-associated protein-related	-
Chr08	8321072	C														T	T	Glyma.08G108300.1	2101	1323	Splicing factor, Prp19-binding domain	microfibrillar-associated protein-related	-
Chr08	8321140	T														C	C	Glyma.08G108300.1	2101	1323	Splicing factor, Prp19-binding domain	microfibrillar-associated protein-related	-
Chr08	8321145	C														T	T	Glyma.08G108300.1	2101	1323	Splicing factor, Prp19-binding domain	microfibrillar-associated protein-related	-
Chr08	8321162	A								T	T	T	T	T	T	T	T	Glyma.08G108300.1	2101	1323	Splicing factor, Prp19-binding domain	microfibrillar-associated protein-related	-
Chr08	8321223	C														A	A	Glyma.08G108300.1	2101	1323	Splicing factor, Prp19-binding domain	microfibrillar-associated protein-related	-
Chr08	8321250	CAAAAAAAA								CAAAAAAAAA	CAAAAAAAAA	CAAAAAAAAA,CAAAAAAAAAA	CAAAAAAAAA,CAAAAAAAAAA	CAAAAAAAAA	CAAAAAAAAA	CAAAAAAA	CAAAAAAA	Glyma.08G108300.1	2101	1323	Splicing factor, Prp19-binding domain	microfibrillar-associated protein-related	-
Chr08	8321251	A														C	C	Glyma.08G108300.1	2101	1323	Splicing factor, Prp19-binding domain	microfibrillar-associated protein-related	-
Chr08	8321281	T														TAAA	TAAA	Glyma.08G108300.1	2101	1323	Splicing factor, Prp19-binding domain	microfibrillar-associated protein-related	-
Chr08	8321282	T														A	A	Glyma.08G108300.1	2101	1323	Splicing factor, Prp19-binding domain	microfibrillar-associated protein-related	-
Chr08	8321283	T														A	A	Glyma.08G108300.1	2101	1323	Splicing factor, Prp19-binding domain	microfibrillar-associated protein-related	-
Chr08	8321284	T														A	A	Glyma.08G108300.1	2101	1323	Splicing factor, Prp19-binding domain	microfibrillar-associated protein-related	-
Chr08	8321294	T														G	G	Glyma.08G108300.1	2101	1323	Splicing factor, Prp19-binding domain	microfibrillar-associated protein-related	-
Chr08	8321429	ACACCGTCACC														ACACC	ACACC	Glyma.08G108300.1	2101	1323	Splicing factor, Prp19-binding domain	microfibrillar-associated protein-related	-
Chr08	8321433	C														CAA	A	Glyma.08G108300.1	2101	1323	Splicing factor, Prp19-binding domain	microfibrillar-associated protein-related	-
Chr08	8321434	G														T,A		Glyma.08G108300.1	2101	1323	Splicing factor, Prp19-binding domain	microfibrillar-associated protein-related	-
Chr08	8321435	T														A		Glyma.08G108300.1	2101	1323	Splicing factor, Prp19-binding domain	microfibrillar-associated protein-related	-
Chr08	8321558	A								C	C	C	C	C	C	C	C	Glyma.08G108300.1	2101	1323	Splicing factor, Prp19-binding domain	microfibrillar-associated protein-related	-
Chr08	8322176	A														G	G	Glyma.08G108300.1	2101	1323	Splicing factor, Prp19-binding domain	microfibrillar-associated protein-related	-
Chr08	8322185	C														G	G	Glyma.08G108300.1	2101	1323	Splicing factor, Prp19-binding domain	microfibrillar-associated protein-related	-
Chr08	8322357	A														G	G	Glyma.08G108300.1	2101	1323	Splicing factor, Prp19-binding domain	microfibrillar-associated protein-related	-
Chr08	8322635	A														G	G	Glyma.08G108300.1	2101	1323	Splicing factor, Prp19-binding domain	microfibrillar-associated protein-related	-
Chr08	8322671	T														A	A	Glyma.08G108300.1	2101	1323	Splicing factor, Prp19-binding domain	microfibrillar-associated protein-related	-
Chr08	8322909	A														G	G	Glyma.08G108300.1	2101	1323	Splicing factor, Prp19-binding domain	microfibrillar-associated protein-related	-
Chr08	8322945	T														A	A	Glyma.08G108300.1	2101	1323	Splicing factor, Prp19-binding domain	microfibrillar-associated protein-related	-
Chr08	8323411	C														T	T	Glyma.08G108300.1	2101	1323	Splicing factor, Prp19-binding domain	microfibrillar-associated protein-related	-
Chr08	8323606	AGG														AGGG	AGGG	Glyma.08G108300.1	2101	1323	Splicing factor, Prp19-binding domain	microfibrillar-associated protein-related	-
Chr08	8323966	C														T	T	Glyma.08G108300.1	2101	1323	Splicing factor, Prp19-binding domain	microfibrillar-associated protein-related	-
Chr08	8323971	G														A	A	Glyma.08G108300.1	2101	1323	Splicing factor, Prp19-binding domain	microfibrillar-associated protein-related	-
Chr08	8323983	G														C	C	Glyma.08G108300.1	2101	1323	Splicing factor, Prp19-binding domain	microfibrillar-associated protein-related	-
Chr08	8324092	G								A	A	A	A	A	A	A	A	Glyma.08G108300.1	2101	1323	Splicing factor, Prp19-binding domain	microfibrillar-associated protein-related	-
Chr08	8324392	C														T	T	Glyma.08G108300.1	2101	1323	Splicing factor, Prp19-binding domain	microfibrillar-associated protein-related	-
Chr08	8324824	C								T,A	T	T	T	T	T			Glyma.08G108300.1	2101	1323	Splicing factor, Prp19-binding domain	microfibrillar-associated protein-related	-
Chr08	8325019	T														C	C	Glyma.08G108300.1	2101	1323	Splicing factor, Prp19-binding domain	microfibrillar-associated protein-related	-
Chr08	8325042	G														C	C	Glyma.08G108300.1	2101	1323	Splicing factor, Prp19-binding domain	microfibrillar-associated protein-related	-
Chr08	8325103	T								C	C	C	C	C	C	C	C	Glyma.08G108300.1	2101	1323	Splicing factor, Prp19-binding domain	microfibrillar-associated protein-related	-
Chr08	8325370	G								A	A	A	A	A	A			Glyma.08G108300.1	2101	1323	Splicing factor, Prp19-binding domain	microfibrillar-associated protein-related	-
Chr08	8325577	C														A	A	Glyma.08G108300.1	2101	1323	Splicing factor, Prp19-binding domain	microfibrillar-associated protein-related	-
Chr08	8325696	C								G	G	G	G	G	G	G	G	Glyma.08G108300.1	2101	1323	Splicing factor, Prp19-binding domain	microfibrillar-associated protein-related	-
Chr08	8325740	T								A	A	A	A	A	A			Glyma.08G108300.1	2101	1323	Splicing factor, Prp19-binding domain	microfibrillar-associated protein-related	-
Chr08	8325973	C														A	A	Glyma.08G108300.1	2101	1323	Splicing factor, Prp19-binding domain	microfibrillar-associated protein-related	-
Chr08	8326045	TTTATTATTATTATTATTAT								TTTATTATTATTATTATTATTAT	TTTATTATTATTATTATTATTAT	TTTATTATTATTATTATTATTAT	TTTATTATTATTATTATTATTAT	TTTATTATTATTATTATTATTAT	TTTATTATTATTATTATTATTAT			Glyma.08G108300.1	2101	1323	Splicing factor, Prp19-binding domain	microfibrillar-associated protein-related	-
Chr08	8326159	A														C	C	Glyma.08G108300.1	2101	1323	Splicing factor, Prp19-binding domain	microfibrillar-associated protein-related	-
Chr08	8326161	GGT														GGTGT	GGTGT	Glyma.08G108300.1	2101	1323	Splicing factor, Prp19-binding domain	microfibrillar-associated protein-related	-
Chr08	8326163	TTATATATATATATATATATATATATATATATATATATATATATA										TTATATATATATATATATATATATATATATATATATATATATATATATATATATATA						Glyma.08G108300.1	2101	1323	Splicing factor, Prp19-binding domain	microfibrillar-associated protein-related	-
Chr08	8326163	T								A								Glyma.08G108300.1	2101	1323	Splicing factor, Prp19-binding domain	microfibrillar-associated protein-related	-
Chr08	8326164	T														G	G	Glyma.08G108300.1	2101	1323	Splicing factor, Prp19-binding domain	microfibrillar-associated protein-related	-
Chr08	8326165	A														T	T	Glyma.08G108300.1	2101	1323	Splicing factor, Prp19-binding domain	microfibrillar-associated protein-related	-
Chr08	8326200	TATATATAATAATA														TATA	TATA	Glyma.08G108300.1	2101	1323	Splicing factor, Prp19-binding domain	microfibrillar-associated protein-related	-
Chr08	8326202	TATATAATAATA														TATA	TATA	Glyma.08G108300.1	2101	1323	Splicing factor, Prp19-binding domain	microfibrillar-associated protein-related	-
Chr08	8326204	TATA										TAATA,TATATATATAATA						Glyma.08G108300.1	2101	1323	Splicing factor, Prp19-binding domain	microfibrillar-associated protein-related	-
Chr08	8326204	TATAATAATAATAAT														TATAATAAT,TAATAATAATAATAAT	TATAATAAT	Glyma.08G108300.1	2101	1323	Splicing factor, Prp19-binding domain	microfibrillar-associated protein-related	-
Chr08	8326204	TA								TAA	TAA		TAA	TAA	TAA			Glyma.08G108300.1	2101	1323	Splicing factor, Prp19-binding domain	microfibrillar-associated protein-related	-
Chr08	8326206	TA										TATATAAAA						Glyma.08G108300.1	2101	1323	Splicing factor, Prp19-binding domain	microfibrillar-associated protein-related	-
Chr08	8326206	TAATAA														TA	TA	Glyma.08G108300.1	2101	1323	Splicing factor, Prp19-binding domain	microfibrillar-associated protein-related	-
Chr08	8326207	A														T		Glyma.08G108300.1	2101	1323	Splicing factor, Prp19-binding domain	microfibrillar-associated protein-related	-
Chr08	8326208	A														T	T	Glyma.08G108300.1	2101	1323	Splicing factor, Prp19-binding domain	microfibrillar-associated protein-related	-
Chr08	8326209	T														A	A	Glyma.08G108300.1	2101	1323	Splicing factor, Prp19-binding domain	microfibrillar-associated protein-related	-
Chr08	8326210	A														T|AT	T	Glyma.08G108300.1	2101	1323	Splicing factor, Prp19-binding domain	microfibrillar-associated protein-related	-
Chr08	8327519	G								A	A	A	A	A	A	A	A	Glyma.08G108400.1	2862	1836	PPR repeat	ATP binding;nucleic acid binding;helicases	+
Chr08	8327990	A								G	G	G	G	G	G	G	G	Glyma.08G108400.1	2862	1836	PPR repeat	ATP binding;nucleic acid binding;helicases	+
Chr08	8328261	G														A	A	Glyma.08G108400.1	2862	1836	PPR repeat	ATP binding;nucleic acid binding;helicases	+
Chr08	8328354	A								C	C	C	C	C	C	C	C	Glyma.08G108400.1	2862	1836	PPR repeat	ATP binding;nucleic acid binding;helicases	+
Chr08	8328392	A								T	T	T	T	T	T	T	T	Glyma.08G108400.1	2862	1836	PPR repeat	ATP binding;nucleic acid binding;helicases	+
Chr08	8328435	A								AT	AT	AT	AT	AT	AT	AT	AT	Glyma.08G108400.1	2862	1836	PPR repeat	ATP binding;nucleic acid binding;helicases	+
Chr08	8328540	G								A	A	A	A	A	A	A	A	Glyma.08G108400.1	2862	1836	PPR repeat	ATP binding;nucleic acid binding;helicases	+
Chr08	8328665	C														A	A	Glyma.08G108400.1	2862	1836	PPR repeat	ATP binding;nucleic acid binding;helicases	+
Chr08	8328883	T								A	A	A	A	A	A	A	A	Glyma.08G108400.1	2862	1836	PPR repeat	ATP binding;nucleic acid binding;helicases	+
Chr08	8329157	ATTTT															ATTTTTT	Glyma.08G108400.1	2862	1836	PPR repeat	ATP binding;nucleic acid binding;helicases	+
Chr08	8329160	TTGT								TTGTGT	TTGTGT	TTGTGT	TTGTGT	TTGTGT	TTGTGT	TTGTGT	TTGTGT	Glyma.08G108400.1	2862	1836	PPR repeat	ATP binding;nucleic acid binding;helicases	+
Chr08	8329161	TG									TGAG					TGAG		Glyma.08G108400.1	2862	1836	PPR repeat	ATP binding;nucleic acid binding;helicases	+
Chr08	8329163	T									TGA		TGG					Glyma.08G108400.1	2862	1836	PPR repeat	ATP binding;nucleic acid binding;helicases	+
Chr08	8329367	A								T	T	T	T	T	T	T	T	Glyma.08G108400.1	2862	1836	PPR repeat	ATP binding;nucleic acid binding;helicases	+
Chr08	8329446	ACGT										AT,A						Glyma.08G108400.1	2862	1836	PPR repeat	ATP binding;nucleic acid binding;helicases	+
Chr08	8329447	CGTTT											CTT			CT	CT	Glyma.08G108400.1	2862	1836	PPR repeat	ATP binding;nucleic acid binding;helicases	+
Chr08	8329447	CGTT								CT	CT	CT		CT	CT			Glyma.08G108400.1	2862	1836	PPR repeat	ATP binding;nucleic acid binding;helicases	+
Chr08	8329448	GTTTTTTTTTTTTTTT								GTTTTTTTTTTTTT								Glyma.08G108400.1	2862	1836	PPR repeat	ATP binding;nucleic acid binding;helicases	+
Chr08	8329448	G								A	A	A	A	A	A	A	A	Glyma.08G108400.1	2862	1836	PPR repeat	ATP binding;nucleic acid binding;helicases	+
Chr08	8329449	T								C								Glyma.08G108400.1	2862	1836	PPR repeat	ATP binding;nucleic acid binding;helicases	+
Chr08	8329450	T								A	A	A	A	A	A			Glyma.08G108400.1	2862	1836	PPR repeat	ATP binding;nucleic acid binding;helicases	+
Chr08	8329451	T										A			A	A	A	Glyma.08G108400.1	2862	1836	PPR repeat	ATP binding;nucleic acid binding;helicases	+
Chr08	8329461	TTTA														T	T	Glyma.08G108400.1	2862	1836	PPR repeat	ATP binding;nucleic acid binding;helicases	+
Chr08	8329462	TTACT														TT		Glyma.08G108400.1	2862	1836	PPR repeat	ATP binding;nucleic acid binding;helicases	+
Chr08	8329538	T														C	C	Glyma.08G108400.1	2862	1836	PPR repeat	ATP binding;nucleic acid binding;helicases	+
Chr08	8329841	C								G	G	G	G	G	G			Glyma.08G108400.1	2862	1836	PPR repeat	ATP binding;nucleic acid binding;helicases	+
Chr08	8330059	T								A	A	A	A	A	A	A	A	Glyma.08G108400.1	2862	1836	PPR repeat	ATP binding;nucleic acid binding;helicases	+
Chr08	8330158	G								A	A	A	A	A	A	A	A	Glyma.08G108400.1	2862	1836	PPR repeat	ATP binding;nucleic acid binding;helicases	+
Chr08	8330379	T								C	C	C	C	C	C	C	C	Glyma.08G108400.1	2862	1836	PPR repeat	ATP binding;nucleic acid binding;helicases	+
Chr08	8330781	A								T	T	T	T	T	T	T	T	Glyma.08G108400.1	2862	1836	PPR repeat	ATP binding;nucleic acid binding;helicases	+
Chr08	8331020	C														T	T	Glyma.08G108400.1	2862	1836	PPR repeat	ATP binding;nucleic acid binding;helicases	+
Chr08	8331035	G								A	A	A	A	A	A			Glyma.08G108400.1	2862	1836	PPR repeat	ATP binding;nucleic acid binding;helicases	+
Chr08	8331046	AGGG								AG	AG	AG	AG	AG	AG			Glyma.08G108400.1	2862	1836	PPR repeat	ATP binding;nucleic acid binding;helicases	+
Chr08	8331048	G								A	A	A	A		A			Glyma.08G108400.1	2862	1836	PPR repeat	ATP binding;nucleic acid binding;helicases	+
Chr08	8331063	G								A	A	A	A	A	A			Glyma.08G108400.1	2862	1836	PPR repeat	ATP binding;nucleic acid binding;helicases	+
Chr08	8331071	T								C	C	C	C	C	C	C	C	Glyma.08G108400.1	2862	1836	PPR repeat	ATP binding;nucleic acid binding;helicases	+
Chr08	8331074	A								T	T	T	T	T	T	T	T	Glyma.08G108400.1	2862	1836	PPR repeat	ATP binding;nucleic acid binding;helicases	+
Chr08	8331078	T								C	C	C	C	C	C	C	C	Glyma.08G108400.1	2862	1836	PPR repeat	ATP binding;nucleic acid binding;helicases	+
Chr08	8331095	A								G	G	G	G	G	G	G	G	Glyma.08G108400.1	2862	1836	PPR repeat	ATP binding;nucleic acid binding;helicases	+
Chr08	8331143	G								A	A	A	A	A	A	A	A	Glyma.08G108400.1	2862	1836	PPR repeat	ATP binding;nucleic acid binding;helicases	+
Chr08	8331201	T														A	A	Glyma.08G108400.1	2862	1836	PPR repeat	ATP binding;nucleic acid binding;helicases	+
Chr08	8331248	C								T	T	T	T	T	T			Glyma.08G108500.1	1403	438	G10 protein	G10 family protein	-
Chr08	8331272	G								A	A	A	A	A	A			Glyma.08G108500.1	1403	438	G10 protein	G10 family protein	-
Chr08	8331338	A								G	G	G	G	G	G	G	G	Glyma.08G108500.1	1403	438	G10 protein	G10 family protein	-
Chr08	8331370	A								G	G	G	G	G	G	G	G	Glyma.08G108500.1	1403	438	G10 protein	G10 family protein	-
Chr08	8331387	C														A	A	Glyma.08G108500.1	1403	438	G10 protein	G10 family protein	-
Chr08	8331405	A								G	G	G	G	G	G	G	G	Glyma.08G108500.1	1403	438	G10 protein	G10 family protein	-
Chr08	8331409	TCAAAAAATAAAAACA								TCA	TCA			TCA	TCA	TCA	TCA	Glyma.08G108500.1	1403	438	G10 protein	G10 family protein	-
Chr08	8331412	A								G	G	G	G	G	G	G	G	Glyma.08G108500.1	1403	438	G10 protein	G10 family protein	-
Chr08	8331413	AAAATAAAAACAGGAAAT									AAAAT				AAAAT			Glyma.08G108500.1	1403	438	G10 protein	G10 family protein	-
Chr08	8331418	A								G	G	G	G	G	G	G	G	Glyma.08G108500.1	1403	438	G10 protein	G10 family protein	-
Chr08	8331421	A														T		Glyma.08G108500.1	1403	438	G10 protein	G10 family protein	-
Chr08	8331422	A									T					T		Glyma.08G108500.1	1403	438	G10 protein	G10 family protein	-
Chr08	8331422	ACAG								ACAGTTTTCAG	ACAGTTTTCAG,AGTTTTCAG,ATTCAG	ACAGTTTTCAG		ACAGTTTTCAG		ACAGTTTTCAG,ATTCAG,AGTTTTCAG	ACAGTTTTCAG	Glyma.08G108500.1	1403	438	G10 protein	G10 family protein	-
Chr08	8331425	G								GTTTTCA						GTTTTCA	GTTTTCA	Glyma.08G108500.1	1403	438	G10 protein	G10 family protein	-
Chr08	8331426	G								A	A,T	A,T	A	A,T	A	A	A	Glyma.08G108500.1	1403	438	G10 protein	G10 family protein	-
Chr08	8331426	GAAA								GTTTCAGAAAA	GTTTCAGAAAA	GTTTCAGAAAA	GTTTCAGAAAA	GTTTCAGAAAA		GTTTCAGAAAA	GTTTCAGAAAA	Glyma.08G108500.1	1403	438	G10 protein	G10 family protein	-
Chr08	8331436	C													T			Glyma.08G108500.1	1403	438	G10 protein	G10 family protein	-
Chr08	8331437	A													G			Glyma.08G108500.1	1403	438	G10 protein	G10 family protein	-
Chr08	8331460	C								T	T	T	T	T	T			Glyma.08G108500.1	1403	438	G10 protein	G10 family protein	-
Chr08	8331509	A								T	T	T	T	T	T			Glyma.08G108500.1	1403	438	G10 protein	G10 family protein	-
Chr08	8331852	T								G	G	G	G	G	G			Glyma.08G108500.1	1403	438	G10 protein	G10 family protein	-
Chr08	8332594	C								T	T	T	T	T	T			Glyma.08G108500.1	1403	438	G10 protein	G10 family protein	-
Chr08	8332957	T														A	A	Glyma.08G108500.1	1403	438	G10 protein	G10 family protein	-
Chr08	8333534	C								T	T	T	T	T	T			Glyma.08G108500.1	1403	438	G10 protein	G10 family protein	-
Chr08	8334400	A								C	C	C	C	C	C	C	C	Glyma.08G108500.1	1403	438	G10 protein	G10 family protein	-
Chr08	8334914	CTTT														CTT	CTT	Glyma.08G108500.1	1403	438	G10 protein	G10 family protein	-
Chr08	8334945	ACTTGTTATTATTCT														ACT	ACT	Glyma.08G108500.1	1403	438	G10 protein	G10 family protein	-
Chr08	8334948	T														C	C	Glyma.08G108500.1	1403	438	G10 protein	G10 family protein	-
Chr08	8334949	G														C,A	A,C	Glyma.08G108500.1	1403	438	G10 protein	G10 family protein	-
Chr08	8334952	A														T	C	Glyma.08G108500.1	1403	438	G10 protein	G10 family protein	-
Chr08	8334953	T														C	C	Glyma.08G108500.1	1403	438	G10 protein	G10 family protein	-
Chr08	8334955	A														T	T	Glyma.08G108500.1	1403	438	G10 protein	G10 family protein	-
Chr08	8334956	T														A	A	Glyma.08G108500.1	1403	438	G10 protein	G10 family protein	-
Chr08	8334957	T														A|TTCTTTTAA,TAA,TTTAA	A|TA,TTTAA	Glyma.08G108500.1	1403	438	G10 protein	G10 family protein	-
Chr08	8335084	CAAAAAAA														CAAAAAAAA	CAAAAAAAA	Glyma.08G108500.1	1403	438	G10 protein	G10 family protein	-
Chr08	8335253	G														A	A	Glyma.08G108500.1	1403	438	G10 protein	G10 family protein	-
Chr08	8335282	ATTTTTTTT								ATTTTTTTTT	ATTTTTTTTT	ATTTTTTTTT	ATTTTTTTTT	ATTTTTTTTT	ATTTTTTTTT,ATTTTTTTTTT	ATTTTTTTTT	ATTTTTTTTT	Glyma.08G108500.1	1403	438	G10 protein	G10 family protein	-
Chr08	8335316	AT															A	Glyma.08G108500.1	1403	438	G10 protein	G10 family protein	-
Chr08	8335316	ATG														AG		Glyma.08G108500.1	1403	438	G10 protein	G10 family protein	-
Chr08	8335317	T														A	A	Glyma.08G108500.1	1403	438	G10 protein	G10 family protein	-
Chr08	8335318	G								A	A	A	A	A	A	A	A	Glyma.08G108500.1	1403	438	G10 protein	G10 family protein	-
Chr08	8335327	ATTTTTTT								ATTTTTTTT,ATTTTTTTTT	ATTTTTTTT	ATTTTTTTT	ATTTTTTTT	ATTTTTTTT	ATTTTTTTT			Glyma.08G108500.1	1403	438	G10 protein	G10 family protein	-
Chr08	8335343	T								A	A	A	A	A	A			Glyma.08G108500.1	1403	438	G10 protein	G10 family protein	-
Chr08	8335354	G								A	A	A	A	A	A			Glyma.08G108500.1	1403	438	G10 protein	G10 family protein	-
Chr08	8335456	C														T	T	Glyma.08G108500.1	1403	438	G10 protein	G10 family protein	-
Chr08	8335505	C														T	T	Glyma.08G108500.1	1403	438	G10 protein	G10 family protein	-
Chr08	8335513	CTTTTTTTTTT														CTTTTTTTTT	CTTTTTTTTT	Glyma.08G108500.1	1403	438	G10 protein	G10 family protein	-
Chr08	8335642	T								A	A	A	A	A	A			Glyma.08G108500.1	1403	438	G10 protein	G10 family protein	-
Chr08	8335697	TTAATGTA								TTA	TTA	TTA	TTA	TTA	TTA			Glyma.08G108500.1	1403	438	G10 protein	G10 family protein	-
Chr08	8335700	A								T	T	T	T	T				Glyma.08G108500.1	1403	438	G10 protein	G10 family protein	-
Chr08	8335701	T								C	C	C			C			Glyma.08G108500.1	1403	438	G10 protein	G10 family protein	-
Chr08	8335702	GT													GTT			Glyma.08G108500.1	1403	438	G10 protein	G10 family protein	-
Chr08	8335702	G								C	C,T	C,T	T		C,T			Glyma.08G108500.1	1403	438	G10 protein	G10 family protein	-
Chr08	8335732	C														T	T	Glyma.08G108500.1	1403	438	G10 protein	G10 family protein	-
Chr08	8335742	ATTTTTTTT														ATTTTTTTTT	ATTTTTTTTT	Glyma.08G108500.1	1403	438	G10 protein	G10 family protein	-
Chr08	8335865	A														T	T	N	N	N	N	N	N
Chr08	8335932	G														T	T	N	N	N	N	N	N
Chr08	8335943	G														A	A	N	N	N	N	N	N
Chr08	8335949	C														A	A	N	N	N	N	N	N
Chr08	8335953	T														C	C	N	N	N	N	N	N
Chr08	8335991	CTCAT														CT	CT	N	N	N	N	N	N
Chr08	8335993	C														G,A	A,G	N	N	N	N	N	N
Chr08	8335994	A														C|AC	C|AC	N	N	N	N	N	N
Chr08	8336101	ATTTTTTT								ATTTTTTTT	ATTTTTTTT	ATTTTTTTT,ATTTTTTTTT	ATTTTTTTT	ATTTTTTTT	ATTTTTTTT	ATTTTTTTT	ATTTTTTTT	N	N	N	N	N	N
Chr08	8336151	C														A	A	N	N	N	N	N	N
Chr08	8336221	C								T	T	T	T	T	T	T	T	N	N	N	N	N	N
Chr08	8336372	TAAAAAAA								TAAAAAAAA	TAAAAAAAA	TAAAAAAAA	TAAAAAAAA	TAAAAAAAA	TAAAAAAAA			N	N	N	N	N	N
Chr08	8336480	G								A	A	A	A	A	A	A	A	N	N	N	N	N	N
Chr08	8336625	A								G	G	G	G	G	G	G	G	N	N	N	N	N	N
Chr08	8336703	A										T				T	T	N	N	N	N	N	N
Chr08	8336704	CTTTAT									CTTTATTTAT	CTTTATTTATTTAT				CTTTATTTTTAT	CTTTATTTTTAT	N	N	N	N	N	N
Chr08	8336704	C										A				T		N	N	N	N	N	N
Chr08	8336706	TTATATATATATATATATA						TTATATATATATATATA									TTATTTTTATATATATATATATATATA	N	N	N	N	N	N
Chr08	8336706	T								A		A			A			N	N	N	N	N	N
Chr08	8336706	TTAT														TTATTTTTATAT		N	N	N	N	N	N
Chr08	8336708	AT											ATTT,ATTTATTT			ATTTTT	ATTTTT	N	N	N	N	N	N
Chr08	8336710	A									T	T	T		T	T		N	N	N	N	N	N
Chr08	8336712	A											T			T		N	N	N	N	N	N
Chr08	8336714	A									T	T			T			N	N	N	N	N	N
Chr08	8336725	G								T	T	T	T	T	T	T	T	N	N	N	N	N	N
Chr08	8336732	C									T		T		T			N	N	N	N	N	N
Chr08	8336734	A											T		T			N	N	N	N	N	N
Chr08	8336975	A														G	G	N	N	N	N	N	N
Chr08	8336995	CTTTT								CTT	CTT	CTT	CTT	CTT	CTT			N	N	N	N	N	N
Chr08	8336997	T								C		C		C				N	N	N	N	N	N
Chr08	8337009	C														A	A	Glyma.08G108600.1	1911	1434	HSF-type DNA-binding	winged-helix DNA-binding transcription factor family protein	+
Chr08	8337210	GTTTTTT								GTTTTTTT	GTTTTTTT	GTTTTTTT	GTTTTTTT	GTTTTTTT	GTTTTTTT			Glyma.08G108600.1	1911	1434	HSF-type DNA-binding	winged-helix DNA-binding transcription factor family protein	+
Chr08	8337258	ATTTTTT								ATTTTT	ATTTTT	ATTTTT	ATTTTT	ATTTTT	ATTTTT			Glyma.08G108600.1	1911	1434	HSF-type DNA-binding	winged-helix DNA-binding transcription factor family protein	+
Chr08	8337259	T										A						Glyma.08G108600.1	1911	1434	HSF-type DNA-binding	winged-helix DNA-binding transcription factor family protein	+
Chr08	8337277	A								T	T	T	T	T	T			Glyma.08G108600.1	1911	1434	HSF-type DNA-binding	winged-helix DNA-binding transcription factor family protein	+
Chr08	8337281	T								C	C	C	C	C	C	C	C	Glyma.08G108600.1	1911	1434	HSF-type DNA-binding	winged-helix DNA-binding transcription factor family protein	+
Chr08	8337294	T								C	C	C	C	C	C			Glyma.08G108600.1	1911	1434	HSF-type DNA-binding	winged-helix DNA-binding transcription factor family protein	+
Chr08	8337369	A								T	T	T	T	T	T	T	T	Glyma.08G108600.1	1911	1434	HSF-type DNA-binding	winged-helix DNA-binding transcription factor family protein	+
Chr08	8337519	C								A	A	A	A	A	A			Glyma.08G108600.1	1911	1434	HSF-type DNA-binding	winged-helix DNA-binding transcription factor family protein	+
Chr08	8337729	A								AG	AG	AG	G|AG	AG	AG			Glyma.08G108600.1	1911	1434	HSF-type DNA-binding	winged-helix DNA-binding transcription factor family protein	+
Chr08	8337826	C								T	T	T	T	T	T			Glyma.08G108600.1	1911	1434	HSF-type DNA-binding	winged-helix DNA-binding transcription factor family protein	+
Chr08	8337827	CTGTG								CGTG,CTG	CGTG,CTG	CGTG,CTG	CGTG,CTG	CGTG,CTG	CGTG,CTG			Glyma.08G108600.1	1911	1434	HSF-type DNA-binding	winged-helix DNA-binding transcription factor family protein	+
Chr08	8337828	T											C	C	C			Glyma.08G108600.1	1911	1434	HSF-type DNA-binding	winged-helix DNA-binding transcription factor family protein	+
Chr08	8337829	G								C	C	C	C	C	C			Glyma.08G108600.1	1911	1434	HSF-type DNA-binding	winged-helix DNA-binding transcription factor family protein	+
Chr08	8337836	A								C	C	C	C	C	C			Glyma.08G108600.1	1911	1434	HSF-type DNA-binding	winged-helix DNA-binding transcription factor family protein	+
Chr08	8338075	TTCTCTCTCTCTCTCT								TTCTCTCTCTCTCT	TTCTCTCTCTCTCT	TTCTCTCTCTCTCT	TTCTCTCTCTCTCT	TTCTCTCTCTCTCT	TTCTCTCTCTCTCT			Glyma.08G108600.1	1911	1434	HSF-type DNA-binding	winged-helix DNA-binding transcription factor family protein	+
Chr08	8338077	C										T						Glyma.08G108600.1	1911	1434	HSF-type DNA-binding	winged-helix DNA-binding transcription factor family protein	+
Chr08	8338703	G								A	A	A	A	A	A			Glyma.08G108600.1	1911	1434	HSF-type DNA-binding	winged-helix DNA-binding transcription factor family protein	+
Chr08	8338819	C								A	A	A	A	A	A			Glyma.08G108600.1	1911	1434	HSF-type DNA-binding	winged-helix DNA-binding transcription factor family protein	+
Chr08	8338840	A								T	T	T	T	T	T			Glyma.08G108600.1	1911	1434	HSF-type DNA-binding	winged-helix DNA-binding transcription factor family protein	+
Chr08	8339074	C								T	T	T	T	T	T			Glyma.08G108600.1	1911	1434	HSF-type DNA-binding	winged-helix DNA-binding transcription factor family protein	+
Chr08	8339313	T								C	C	C	C	C	C			Glyma.08G108600.1	1911	1434	HSF-type DNA-binding	winged-helix DNA-binding transcription factor family protein	+
Chr08	8339335	A								G	G	G	G	G	G			Glyma.08G108600.1	1911	1434	HSF-type DNA-binding	winged-helix DNA-binding transcription factor family protein	+
Chr08	8339397	T								G	G	G	G	G	G			Glyma.08G108600.1	1911	1434	HSF-type DNA-binding	winged-helix DNA-binding transcription factor family protein	+
Chr08	8339619	C								T	T	T	T	T	T			Glyma.08G108600.1	1911	1434	HSF-type DNA-binding	winged-helix DNA-binding transcription factor family protein	+
Chr08	8342553	T								C	C	C	C	C	C			Glyma.08G108600.1	1911	1434	HSF-type DNA-binding	winged-helix DNA-binding transcription factor family protein	+
Chr08	8345658	T								A	A	A	A	A	A			N	N	N	N	N	N
Chr08	8346238	G								A	A	A	A	A	A			N	N	N	N	N	N
Chr08	8346449	A								C	C	C	C	C	C			N	N	N	N	N	N
Chr08	8346504	G								T	T	T	T	T	T			N	N	N	N	N	N
Chr08	8346581	G								A	A	A	A	A	A	A	A	N	N	N	N	N	N
Chr08	8346690	C								T	T	T	T	T	T			N	N	N	N	N	N
Chr08	8346955	A								T	T	T	T	T	T			N	N	N	N	N	N
Chr08	8347139	T								C	C	C	C	C	C			N	N	N	N	N	N
Chr08	8347217	T								C	C	C	C	C	C	C	C	N	N	N	N	N	N
Chr08	8347279	C								A	A	A	A	A	A			N	N	N	N	N	N
Chr08	8347450	G								A	A	A	A	A	A			N	N	N	N	N	N
Chr08	8347454	AAATTGAAT															A	N	N	N	N	N	N
Chr08	8347455	AATTGAATTATTGAA														AATTGAA	AATTGAA	N	N	N	N	N	N
Chr08	8347456	A															G	N	N	N	N	N	N
Chr08	8347458	T														A	A	N	N	N	N	N	N
Chr08	8347459	G														A		N	N	N	N	N	N
Chr08	8347461	A															G	N	N	N	N	N	N
Chr08	8347461	ATT															A	N	N	N	N	N	N
Chr08	8347462	T														G,A	G,A	N	N	N	N	N	N
Chr08	8347463	T														A|TCA	A	N	N	N	N	N	N
Chr08	8347464	A								G	G	G	G	G	G			N	N	N	N	N	N
Chr08	8347465	T															TAAATG	N	N	N	N	N	N
Chr08	8347470	G								A	A	A	A	A	A			N	N	N	N	N	N
Chr08	8347491	C														T	T	N	N	N	N	N	N
Chr08	8347816	T								C	C	C	C	C	C			N	N	N	N	N	N
Chr08	8347869	A								T	T	T	T	T	T			N	N	N	N	N	N
Chr08	8348346	G								T	T	T	T	T	T	T	T	N	N	N	N	N	N
Chr08	8348369	TTCCTTAACTAA								T	T	T	T	T	T	T	T	N	N	N	N	N	N
Chr08	8348370	T								G	A	G	G	G	G,A	G	G,A	N	N	N	N	N	N
Chr08	8348371	C										G		G	G	G	G	N	N	N	N	N	N
Chr08	8348372	C								A,G,T	A,G,T	G,A	A,G	A,G	A,G	A,G	A,G	N	N	N	N	N	N
Chr08	8348374	T								C			C		C	C	C	N	N	N	N	N	N
Chr08	8348375	A								G	T					T		N	N	N	N	N	N
Chr08	8348376	A								G	G	G		G,T	G,T	T,G	T,G	N	N	N	N	N	N
Chr08	8348377	C								A,T	A,T,G	A,T	T	A,T	T,A	T,A	T,A	N	N	N	N	N	N
Chr08	8348378	T									A				A	A		N	N	N	N	N	N
Chr08	8348379	A								G,T	T				G	T	G	N	N	N	N	N	N
Chr08	8348380	A								T	T,G	T,G	G	T,G	T,G	T,G	T	N	N	N	N	N	N
Chr08	8348382	TGC												TGCGTTAGATTAGGC,TTAGGC			TGCGTTAGATTAGGC,TTAGGC	N	N	N	N	N	N
Chr08	8348382	T								G|TTAG	G|TTAG	G|TTAG	G	G	G|TTAG	G|TTAG	G	N	N	N	N	N	N
Chr08	8348684	A														G	G	N	N	N	N	N	N
Chr08	8348749	G														A	A	N	N	N	N	N	N
Chr08	8348784	G														T	T	N	N	N	N	N	N
Chr08	8348787	TAA								TA								N	N	N	N	N	N
Chr08	8348789	AT								A	A	A	A	A	A			N	N	N	N	N	N
Chr08	8348790	TA								T			T					N	N	N	N	N	N
Chr08	8348790	T								A	A	A	A	A				N	N	N	N	N	N
Chr08	8348791	A								C				C				N	N	N	N	N	N
Chr08	8348792	C														T	T,A	N	N	N	N	N	N
Chr08	8348793	C														T,A	T,A	N	N	N	N	N	N
Chr08	8348802	T								A	A	A	A	A	A	A	A	N	N	N	N	N	N
Chr08	8348823	C														T	T	N	N	N	N	N	N
Chr08	8348824	A														G	G	N	N	N	N	N	N
Chr08	8348834	G														A	A	N	N	N	N	N	N
Chr08	8348836	CAAAAAAAA														CAAAAAAAAA	CAAAAAAAAA	N	N	N	N	N	N
Chr08	8348848	C														T	T	N	N	N	N	N	N
Chr08	8348911	C								T	T	T	T	T	T	T	T	N	N	N	N	N	N
Chr08	8348916	A														G	G	N	N	N	N	N	N
Chr08	8348931	A														G	G	N	N	N	N	N	N
Chr08	8348933	T														A	A	N	N	N	N	N	N
Chr08	8348937	A														G	G	N	N	N	N	N	N
Chr08	8348947	C														T	T	N	N	N	N	N	N
Chr08	8348955	G														A	A	N	N	N	N	N	N
Chr08	8348958	G														A	A	N	N	N	N	N	N
Chr08	8348960	GAA														GA		N	N	N	N	N	N
Chr08	8348960	G														A	A	N	N	N	N	N	N
Chr08	8348961	A														G	G	N	N	N	N	N	N
Chr08	8348974	C														T	T	N	N	N	N	N	N
Chr08	8349011	C														T	T	N	N	N	N	N	N
Chr08	8349013	C														T	T	N	N	N	N	N	N
Chr08	8349023	T														C	C	N	N	N	N	N	N
Chr08	8349025	T														C	C	N	N	N	N	N	N
Chr08	8349036	G														A	A	N	N	N	N	N	N
Chr08	8349039	A														G	G	N	N	N	N	N	N
Chr08	8349044	G								A	A	A	A	A	A	A	A	N	N	N	N	N	N
Chr08	8349048	A														G	G	N	N	N	N	N	N
Chr08	8349056	C														A	A	N	N	N	N	N	N
Chr08	8349060	A														G	G	N	N	N	N	N	N
Chr08	8349083	A														T	T	N	N	N	N	N	N
Chr08	8349092	T														A	A	N	N	N	N	N	N
Chr08	8349096	C														T	T	N	N	N	N	N	N
Chr08	8349102	T															C	N	N	N	N	N	N
Chr08	8349107	A														T	T	N	N	N	N	N	N
Chr08	8349114	T								A	A	A	A	A	A			N	N	N	N	N	N
Chr08	8349120	C														T	T	N	N	N	N	N	N
Chr08	8349121	G															C	N	N	N	N	N	N
Chr08	8349124	C														T	T	N	N	N	N	N	N
Chr08	8349139	G														A	A	N	N	N	N	N	N
Chr08	8349162	C														A	A	N	N	N	N	N	N
Chr08	8349165	T								C	C	C	C	C	C	C	C	N	N	N	N	N	N
Chr08	8349171	C														T	T	N	N	N	N	N	N
Chr08	8349181	C														T	T	N	N	N	N	N	N
Chr08	8349197	G														C	C	N	N	N	N	N	N
Chr08	8349212	AT											ATTGTGATACTT					N	N	N	N	N	N
Chr08	8349213	TCAAGATTTATTGAA								T	T	T	T	T	T			N	N	N	N	N	N
Chr08	8349214	C								T,G	T,G	T	T,G		T			N	N	N	N	N	N
Chr08	8349215	A								G	G	G	G		G	T	T	N	N	N	N	N	N
Chr08	8349216	A								T,G	T	T	T	T,G	T			N	N	N	N	N	N
Chr08	8349217	G												C				N	N	N	N	N	N
Chr08	8349218	AT								ATACT								N	N	N	N	N	N
Chr08	8349219	T								TACTTCA		TACTTCA						N	N	N	N	N	N
Chr08	8349220	T										A						N	N	N	N	N	N
Chr08	8349221	T								C	C	C	C		C			N	N	N	N	N	N
Chr08	8349222	A										T						N	N	N	N	N	N
Chr08	8349223	T								A	A		A	A	A			N	N	N	N	N	N
Chr08	8349225	G								T|GTT	GTT	T	T|GTT	GTT	T|GTT			N	N	N	N	N	N
Chr08	8349227	A								T	T	T	T	T	T			N	N	N	N	N	N
Chr08	8349227	ATGT								ATGTTATTGT	ATGTTATTGT		ATGTTATTGT		ATGTTATTGT			N	N	N	N	N	N
Chr08	8349235	C														A	A	N	N	N	N	N	N
Chr08	8349511	A														G	G	N	N	N	N	N	N
Chr08	8349781	TCGAAGATGAG								T								N	N	N	N	N	N
Chr08	8349782	CGAAGATGAGTGA								CGA	CGA	CGA	CGA	CGA	CGA			N	N	N	N	N	N
Chr08	8349783	GAA								GACAA								N	N	N	N	N	N
Chr08	8349783	GA									GACACA,GACACAATAA	GACACAATAA,GACA			GACA,GACACAATAA			N	N	N	N	N	N
Chr08	8349785	A								C		C		C	C			N	N	N	N	N	N
Chr08	8349786	G								A	A,C	A,C			A,C			N	N	N	N	N	N
Chr08	8349787	A												C				N	N	N	N	N	N
Chr08	8349788	T								A	A	A	A		A			N	N	N	N	N	N
Chr08	8349789	GA								GAACA								N	N	N	N	N	N
Chr08	8349789	G								A,C	C	C,A,T		A,C	C,A			N	N	N	N	N	N
Chr08	8349791	G								T,A,C|GCAT	T,A,C|GCAT,GACAT	T,A	C,T	T,A	T			N	N	N	N	N	N
Chr08	8349792	T								C|TAAACATC,TATC	C|TAAACATC	C,A	TAAACATC	C	C			N	N	N	N	N	N
Chr08	8349855	T								A	A	A	A	A	A	A	A	N	N	N	N	N	N
Chr08	8350044	A														G	G	Glyma.08G108800.1	2068	1458	S-adenosyl-L-homocysteine hydrolase, NAD binding domain; S-adenosyl-L-homocysteine hydrolase	S-adenosyl-L-homocysteine hydrolase	-
Chr08	8350053	CATATA								CAATTCTAGTAATATA,CATATATA		CATATATA				CATATATA		Glyma.08G108800.1	2068	1458	S-adenosyl-L-homocysteine hydrolase, NAD binding domain; S-adenosyl-L-homocysteine hydrolase	S-adenosyl-L-homocysteine hydrolase	-
Chr08	8350055	TAT								TATCTAGTAAAAT	TATCTAGTAAAAT	TATCTAGTAAAAT	TATCTAGTAAAAT	TATCTAGTAAAAT	TATCTAGTAAAAT	TATCTAGTAAAAT	TATCTAGTAAAAT	Glyma.08G108800.1	2068	1458	S-adenosyl-L-homocysteine hydrolase, NAD binding domain; S-adenosyl-L-homocysteine hydrolase	S-adenosyl-L-homocysteine hydrolase	-
Chr08	8350056	AT								ATCT	ATCT	ATCT		ATCT	ATCT	ATCTAGTAAAGT	ATCT	Glyma.08G108800.1	2068	1458	S-adenosyl-L-homocysteine hydrolase, NAD binding domain; S-adenosyl-L-homocysteine hydrolase	S-adenosyl-L-homocysteine hydrolase	-
Chr08	8350057	T									TCTAGTTAAAG					TCTAGTAA		Glyma.08G108800.1	2068	1458	S-adenosyl-L-homocysteine hydrolase, NAD binding domain; S-adenosyl-L-homocysteine hydrolase	S-adenosyl-L-homocysteine hydrolase	-
Chr08	8350063	G								T,A	T	T	T,A	T,A	T,A			Glyma.08G108800.1	2068	1458	S-adenosyl-L-homocysteine hydrolase, NAD binding domain; S-adenosyl-L-homocysteine hydrolase	S-adenosyl-L-homocysteine hydrolase	-
Chr08	8350354	C														G	G	Glyma.08G108800.1	2068	1458	S-adenosyl-L-homocysteine hydrolase, NAD binding domain; S-adenosyl-L-homocysteine hydrolase	S-adenosyl-L-homocysteine hydrolase	-
Chr08	8350374	A														G	G	Glyma.08G108800.1	2068	1458	S-adenosyl-L-homocysteine hydrolase, NAD binding domain; S-adenosyl-L-homocysteine hydrolase	S-adenosyl-L-homocysteine hydrolase	-
Chr08	8350511	A														T	T	Glyma.08G108800.1	2068	1458	S-adenosyl-L-homocysteine hydrolase, NAD binding domain; S-adenosyl-L-homocysteine hydrolase	S-adenosyl-L-homocysteine hydrolase	-
Chr08	8350546	T								C	C	C	C	C	C	C	C	Glyma.08G108800.1	2068	1458	S-adenosyl-L-homocysteine hydrolase, NAD binding domain; S-adenosyl-L-homocysteine hydrolase	S-adenosyl-L-homocysteine hydrolase	-
Chr08	8350676	T														G	G	Glyma.08G108800.1	2068	1458	S-adenosyl-L-homocysteine hydrolase, NAD binding domain; S-adenosyl-L-homocysteine hydrolase	S-adenosyl-L-homocysteine hydrolase	-
Chr08	8351050	G														A	A	Glyma.08G108800.1	2068	1458	S-adenosyl-L-homocysteine hydrolase, NAD binding domain; S-adenosyl-L-homocysteine hydrolase	S-adenosyl-L-homocysteine hydrolase	-
Chr08	8351216	C								G	G	G	G	G	G			Glyma.08G108800.1	2068	1458	S-adenosyl-L-homocysteine hydrolase, NAD binding domain; S-adenosyl-L-homocysteine hydrolase	S-adenosyl-L-homocysteine hydrolase	-
Chr08	8352123	C														A	A	Glyma.08G108800.1	2068	1458	S-adenosyl-L-homocysteine hydrolase, NAD binding domain; S-adenosyl-L-homocysteine hydrolase	S-adenosyl-L-homocysteine hydrolase	-
Chr08	8352346	T														A	A	Glyma.08G108800.1	2068	1458	S-adenosyl-L-homocysteine hydrolase, NAD binding domain; S-adenosyl-L-homocysteine hydrolase	S-adenosyl-L-homocysteine hydrolase	-
Chr08	8352352	T														C	C	Glyma.08G108800.1	2068	1458	S-adenosyl-L-homocysteine hydrolase, NAD binding domain; S-adenosyl-L-homocysteine hydrolase	S-adenosyl-L-homocysteine hydrolase	-
Chr08	8352378	ATTTTTTT								ATTTTTT	ATTTTTT	ATTTTTT	ATTTTTT	ATTTTTT	ATTTTTT	ATTTTTT	ATTTTTT	Glyma.08G108800.1	2068	1458	S-adenosyl-L-homocysteine hydrolase, NAD binding domain; S-adenosyl-L-homocysteine hydrolase	S-adenosyl-L-homocysteine hydrolase	-
Chr08	8353076	A								G	G	G	G	G	G			Glyma.08G108800.1	2068	1458	S-adenosyl-L-homocysteine hydrolase, NAD binding domain; S-adenosyl-L-homocysteine hydrolase	S-adenosyl-L-homocysteine hydrolase	-
Chr08	8353364	A								G	G	G	G	G	G			Glyma.08G108800.1	2068	1458	S-adenosyl-L-homocysteine hydrolase, NAD binding domain; S-adenosyl-L-homocysteine hydrolase	S-adenosyl-L-homocysteine hydrolase	-
Chr08	8353912	T															A	Glyma.08G108800.1	2068	1458	S-adenosyl-L-homocysteine hydrolase, NAD binding domain; S-adenosyl-L-homocysteine hydrolase	S-adenosyl-L-homocysteine hydrolase	-
Chr08	8353912	TTATATATATATATATATATATATATATATATATATA			TTATATATATATATATATATATATATATATATATA	TTATATATATATATATATATATATATATATATATA		TTATATATATATATATATATATATATATATATATA				TTATATATATATATATATATATATATATATATATATATA	TTATATATATATATATATATATATATATATATATATATA,TTATATATATATATATATATATATATATATATATA	TTATATATATATATATATATATATATATATATATATATA	TTATATATATATATATATATATATATATATATATATATA	TTATATATATATATATATATATATATATATATATA	TTATATATATATATATATATATATATATATATATATATA,TTATATATATATATATATATATATATATATATATATATATA	Glyma.08G108800.1	2068	1458	S-adenosyl-L-homocysteine hydrolase, NAD binding domain; S-adenosyl-L-homocysteine hydrolase	S-adenosyl-L-homocysteine hydrolase	-
Chr08	8353948	A															ATATT	Glyma.08G108800.1	2068	1458	S-adenosyl-L-homocysteine hydrolase, NAD binding domain; S-adenosyl-L-homocysteine hydrolase	S-adenosyl-L-homocysteine hydrolase	-
Chr08	8354249	G														T	T	Glyma.08G108800.1	2068	1458	S-adenosyl-L-homocysteine hydrolase, NAD binding domain; S-adenosyl-L-homocysteine hydrolase	S-adenosyl-L-homocysteine hydrolase	-
Chr08	8354446	T														G	G	Glyma.08G108800.1	2068	1458	S-adenosyl-L-homocysteine hydrolase, NAD binding domain; S-adenosyl-L-homocysteine hydrolase	S-adenosyl-L-homocysteine hydrolase	-
Chr08	8354601	C														T	T	Glyma.08G108800.1	2068	1458	S-adenosyl-L-homocysteine hydrolase, NAD binding domain; S-adenosyl-L-homocysteine hydrolase	S-adenosyl-L-homocysteine hydrolase	-
Chr08	8354959	GAAAAAA														GAAAAA	GAAAAA	N	N	N	N	N	N
Chr08	8354960	A															G	N	N	N	N	N	N
Chr08	8355084	ATTTTTTTTTTTTT								ATTTTTTTTTTT,ATTTTTTTTTT	ATTTTTTTTTTT,ATTTTTTTTTT	ATTTTTTTTTTT	ATTTTTTTTTTT,ATTTTTTTTTT	ATTTTTTTTTTT	ATTTTTTTTTTT,ATTTTTTTTTT	ATTTTTTTTTTTT,ATTTTTTTTTTT		N	N	N	N	N	N
Chr08	8355086	T												A				N	N	N	N	N	N
Chr08	8355377	T														A	A	N	N	N	N	N	N
Chr08	8355385	G														A	A	N	N	N	N	N	N
Chr08	8355743	CTTTT														CTTT	CTTT	N	N	N	N	N	N
Chr08	8355827	A														G	G	N	N	N	N	N	N
Chr08	8355974	CAAAAAAAAAA								CAAAAAAAAA	CAAAAAAAAA	CAAAAAAAAA,CAAAAAAAA	CAAAAAAAAA	CAAAAAAAAA	CAAAAAAAAA	CAAAAAAAA,CAAAAAAA	CAAAAAAAA,CAAAAAAA	N	N	N	N	N	N
Chr08	8355976	A															C	N	N	N	N	N	N
Chr08	8356026	CTTTTT								CTTTT	CTTTT	CTTTT	CTTTT	CTTTT	CTTTT	CTTTT	CTTTT	N	N	N	N	N	N
Chr08	8356027	T									C					C		N	N	N	N	N	N
Chr08	8356271	G								C	C	C	C	C	C			N	N	N	N	N	N
Chr08	8356452	ATT								ATTTT	ATTTT	ATTTT	ATTTT	ATTTT	ATTTT			N	N	N	N	N	N
Chr08	8356453	TTG								TTGTG					TTGTG			N	N	N	N	N	N
Chr08	8356545	CTTTTT														CTTTTTT	CTTTTTT	N	N	N	N	N	N
Chr08	8356637	C														T	T	N	N	N	N	N	N
Chr08	8356895	TAAAAAAAA								TAAAAAAAAA	TAAAAAAAAA	TAAAAAAAAA,TAAAAAAAAAA	TAAAAAAAAA,TAAAAAAAAAA	TAAAAAAAAA	TAAAAAAAAA			N	N	N	N	N	N
Chr08	8357067	C														T	T	N	N	N	N	N	N
Chr08	8357175	TAA														TA	TA	N	N	N	N	N	N
Chr08	8357176	A														T	T	N	N	N	N	N	N
Chr08	8357665	A														T	T	Glyma.08G108900.1	2112	1719	Serine hydroxymethyltransferase	serine hydroxymethyltransferase 4	+
Chr08	8357798	CTTTTTT														CTTTTT,CTTTT	CTTTTT	Glyma.08G108900.1	2112	1719	Serine hydroxymethyltransferase	serine hydroxymethyltransferase 4	+
Chr08	8357799	T														C	C	Glyma.08G108900.1	2112	1719	Serine hydroxymethyltransferase	serine hydroxymethyltransferase 4	+
Chr08	8357947	G								C	C	C	C	C	C			Glyma.08G108900.1	2112	1719	Serine hydroxymethyltransferase	serine hydroxymethyltransferase 4	+
Chr08	8358283	GAAAAAAAAAA								GAAAAAAAAA	GAAAAAAAAA,GAAAAAAAA	GAAAAAAAAA	GAAAAAAAAA	GAAAAAAAAA	GAAAAAAAAA			Glyma.08G108900.1	2112	1719	Serine hydroxymethyltransferase	serine hydroxymethyltransferase 4	+
Chr08	8358284	A									G				G			Glyma.08G108900.1	2112	1719	Serine hydroxymethyltransferase	serine hydroxymethyltransferase 4	+
Chr08	8359499	C														T	T	Glyma.08G108900.1	2112	1719	Serine hydroxymethyltransferase	serine hydroxymethyltransferase 4	+
Chr08	8360410	A								T	T	T	T	T	T			Glyma.08G108900.1	2112	1719	Serine hydroxymethyltransferase	serine hydroxymethyltransferase 4	+
Chr08	8360487	TAAAAAAAAAAAAAA								TAAAAAAAAAAAA	TAAAAAAAAAAAA,TAAAAAAAAAAA	TAAAAAAAAAAAA,TAAAAAAAAAAA	TAAAAAAAAAAAA,TAAAAAAAAAAA,TAAAAAAAAAAAAA	TAAAAAAAAAAAA,TAAAAAAAAAAA,TAAAAAAAAAAAAA	TAAAAAAAAAAAA,TAAAAAAAAAAA	TAAAAAAAAAAAAA,TAAAAAAAAAAAA	TAAAAAAAAAAAAA,TAAAAAAAAAAAA	Glyma.08G108900.1	2112	1719	Serine hydroxymethyltransferase	serine hydroxymethyltransferase 4	+
Chr08	8360500	A								G	G							Glyma.08G108900.1	2112	1719	Serine hydroxymethyltransferase	serine hydroxymethyltransferase 4	+
Chr08	8360500	AAGAGA								AAGA	AAGA							Glyma.08G108900.1	2112	1719	Serine hydroxymethyltransferase	serine hydroxymethyltransferase 4	+
Chr08	8360504	G									A							Glyma.08G108900.1	2112	1719	Serine hydroxymethyltransferase	serine hydroxymethyltransferase 4	+
Chr08	8360509	C								G	G	G	G	G	G			Glyma.08G108900.1	2112	1719	Serine hydroxymethyltransferase	serine hydroxymethyltransferase 4	+
Chr08	8360663	C								T	T	T	T	T	T	T	T	Glyma.08G108900.1	2112	1719	Serine hydroxymethyltransferase	serine hydroxymethyltransferase 4	+
Chr08	8361148	C														G		Glyma.08G108900.1	2112	1719	Serine hydroxymethyltransferase	serine hydroxymethyltransferase 4	+
Chr08	8361269	C								T	T	T	T	T	T			Glyma.08G108900.1	2112	1719	Serine hydroxymethyltransferase	serine hydroxymethyltransferase 4	+
Chr08	8361924	A														T		Glyma.08G108900.1	2112	1719	Serine hydroxymethyltransferase	serine hydroxymethyltransferase 4	+
Chr08	8362141	TCC														T		Glyma.08G108900.1	2112	1719	Serine hydroxymethyltransferase	serine hydroxymethyltransferase 4	+
Chr08	8362142	CCTCTCTCTCTCTCTCTCT											CCTCTCTCTCTCTCTCT			CCTCTCTCTCTCTCTCT	CCTCTCTCTCTCTCTCT	Glyma.08G108900.1	2112	1719	Serine hydroxymethyltransferase	serine hydroxymethyltransferase 4	+
Chr08	8362234	C								G	G	G	G	G	G	G	G	Glyma.08G108900.1	2112	1719	Serine hydroxymethyltransferase	serine hydroxymethyltransferase 4	+
Chr08	8363192	CTTTTTTTTT								CTTTTTTTTTT,CTTTTTTTTTTT	CTTTTTTTTTT,CTTTTTTTTTTT	CTTTTTTTTTT	CTTTTTTTTTT	CTTTTTTTTTT	CTTTTTTTTTT,CTTTTTTTTTTT	CTTTTTTTTTT,CTTTTTTTTTTT	CTTTTTTTTTT	Glyma.08G108900.1	2112	1719	Serine hydroxymethyltransferase	serine hydroxymethyltransferase 4	+
Chr08	8364457	A														G	G	Glyma.08G109000.1	2834	2322	Peptidase inhibitor I9; Subtilase family; PA domain	Subtilisin-like serine endopeptidase family protein	-
Chr08	8364601	T								C	C	C	C	C	C	C	C	Glyma.08G109000.1	2834	2322	Peptidase inhibitor I9; Subtilase family; PA domain	Subtilisin-like serine endopeptidase family protein	-
Chr08	8365673	C								T	T	T	T	T	T			Glyma.08G109000.1	2834	2322	Peptidase inhibitor I9; Subtilase family; PA domain	Subtilisin-like serine endopeptidase family protein	-
Chr08	8365790	GTTTTTTTTTT								GTTTTTTTTTTTT,GTTTTTTTTTTTTT,GTTTTTTTTTTT	GTTTTTTTTTTTT,GTTTTTTTTTTT,GTTTTTTTTTTTTT	GTTTTTTTTTTTT,GTTTTTTTTTTTTT,GTTTTTTTTTTT	GTTTTTTTTTTTT,GTTTTTTTTTTTTT,GTTTTTTTTTTTTTT	GTTTTTTTTTTTT,GTTTTTTTTTTT,GTTTTTTTTTTTTT	GTTTTTTTTTTTT,GTTTTTTTTTTTTT			Glyma.08G109000.1	2834	2322	Peptidase inhibitor I9; Subtilase family; PA domain	Subtilisin-like serine endopeptidase family protein	-
Chr08	8365801	A								T|ATT,AT	T|ATT	T|ATT	T	T|ATT	T			Glyma.08G109000.1	2834	2322	Peptidase inhibitor I9; Subtilase family; PA domain	Subtilisin-like serine endopeptidase family protein	-
Chr08	8366285	T														G	G	Glyma.08G109000.1	2834	2322	Peptidase inhibitor I9; Subtilase family; PA domain	Subtilisin-like serine endopeptidase family protein	-
Chr08	8366469	T								A	A	A	A	A	A			Glyma.08G109000.1	2834	2322	Peptidase inhibitor I9; Subtilase family; PA domain	Subtilisin-like serine endopeptidase family protein	-
Chr08	8367477	G								T	T	T	T	T	T			Glyma.08G109000.1	2834	2322	Peptidase inhibitor I9; Subtilase family; PA domain	Subtilisin-like serine endopeptidase family protein	-
Chr08	8367517	T														A	A	Glyma.08G109000.1	2834	2322	Peptidase inhibitor I9; Subtilase family; PA domain	Subtilisin-like serine endopeptidase family protein	-
Chr08	8367607	C								T	T	T	T	T	T	T	T	Glyma.08G109000.1	2834	2322	Peptidase inhibitor I9; Subtilase family; PA domain	Subtilisin-like serine endopeptidase family protein	-
Chr08	8367848	T								A	A	A	A	A	A			Glyma.08G109000.1	2834	2322	Peptidase inhibitor I9; Subtilase family; PA domain	Subtilisin-like serine endopeptidase family protein	-
Chr08	8368212	A														G		Glyma.08G109000.1	2834	2322	Peptidase inhibitor I9; Subtilase family; PA domain	Subtilisin-like serine endopeptidase family protein	-
Chr08	8368519	A														G	G	Glyma.08G109000.1	2834	2322	Peptidase inhibitor I9; Subtilase family; PA domain	Subtilisin-like serine endopeptidase family protein	-
Chr08	8368552	T								A	A	A	A	A	A	A	A	Glyma.08G109000.1	2834	2322	Peptidase inhibitor I9; Subtilase family; PA domain	Subtilisin-like serine endopeptidase family protein	-
Chr08	8368802	A								T	T	T	T	T	T			Glyma.08G109000.1	2834	2322	Peptidase inhibitor I9; Subtilase family; PA domain	Subtilisin-like serine endopeptidase family protein	-
Chr08	8370068	TGGGGGGGG														TGGGGGGG	TGGGGGGG	Glyma.08G109000.1	2834	2322	Peptidase inhibitor I9; Subtilase family; PA domain	Subtilisin-like serine endopeptidase family protein	-
Chr08	8370175	A														G	G	Glyma.08G109000.1	2834	2322	Peptidase inhibitor I9; Subtilase family; PA domain	Subtilisin-like serine endopeptidase family protein	-
Chr08	8370227	AACACA								AACACACA	AACACACA	AACACACA	AACACACA	AACACACA	AACACACA	AACACACA	AACACACA	Glyma.08G109000.1	2834	2322	Peptidase inhibitor I9; Subtilase family; PA domain	Subtilisin-like serine endopeptidase family protein	-
Chr08	8370228	AC														ACCC		Glyma.08G109000.1	2834	2322	Peptidase inhibitor I9; Subtilase family; PA domain	Subtilisin-like serine endopeptidase family protein	-
Chr08	8370246	T														C	C	Glyma.08G109000.1	2834	2322	Peptidase inhibitor I9; Subtilase family; PA domain	Subtilisin-like serine endopeptidase family protein	-
Chr08	8371230	C														T	T	Glyma.08G109000.1	2834	2322	Peptidase inhibitor I9; Subtilase family; PA domain	Subtilisin-like serine endopeptidase family protein	-
Chr08	8371416	T								C	C	C	C	C	C			Glyma.08G109000.1	2834	2322	Peptidase inhibitor I9; Subtilase family; PA domain	Subtilisin-like serine endopeptidase family protein	-
Chr08	8371625	TAAAAAAA														TAAAAAAAA	TAAAAAAAA	Glyma.08G109000.1	2834	2322	Peptidase inhibitor I9; Subtilase family; PA domain	Subtilisin-like serine endopeptidase family protein	-
Chr08	8372463	A															G	Glyma.08G109000.1	2834	2322	Peptidase inhibitor I9; Subtilase family; PA domain	Subtilisin-like serine endopeptidase family protein	-
Chr08	8372484	A								T	T	T					T	Glyma.08G109000.1	2834	2322	Peptidase inhibitor I9; Subtilase family; PA domain	Subtilisin-like serine endopeptidase family protein	-
Chr08	8372531	T															C	Glyma.08G109000.1	2834	2322	Peptidase inhibitor I9; Subtilase family; PA domain	Subtilisin-like serine endopeptidase family protein	-
Chr08	8372843	A								T	T	T		T	T	T,G	T	Glyma.08G109000.1	2834	2322	Peptidase inhibitor I9; Subtilase family; PA domain	Subtilisin-like serine endopeptidase family protein	-
Chr08	8373181	AATATATATATATATATATATATATATATATATATATATATATATAT		AATATATATATATATATATATATATATATATATATATATATATAT		AATATATATATATATATATATATATATATATATATATATATATAT	AATATATATATATATATATATATATATATATATATATATATATAT	AATATATATATATATATATATATATATATATATATATATATATAT,AATATATATATATATATATATATATATATATATATATATAT,AATATATATATATATATATATATATATATATATATATATATAT	AATATATATATATATATATATATATATATATATATATATATATAT	AATATATATATATATATATATATATATATATATATATATATATATATATAT,ATATATATATATATATATATATATATATATATATATATATATATATATAT	AATATATATATATATATATATATATATATATATATATATATATATATATATATATATAT,ATATATATATATATATATATATATATATATATATATATATATATATAT	AATATATATATATATATATATATATATATATATATATATATATATATATAT,AATATATATATATATATATATATATATATATATATATATATATATATAT,AATATATATATATATATATATATATATATATATATATATATATATATATATATAT			AATATATATATATATATATATATATATATATATATATATATATATATATAT,AATATATATATATATATATATATATATATATATATATATATATATATATATATAT	AATATATATATATATATATATATATATATATATATATATATATATATATATATAT,AATATATATATATATATATATATATATATATATATATATATATATATATATATATAT,AATATATATATATATATATATATATATATATATATATATATATATATATATATATATAT	AATATATATATATATATATATATATATATATATATATATAT,AATATATATATATATATATATATATATATATATATATATATAT,AATATATATATATATATATATATATATATATATATATAT	Glyma.08G109000.1	2834	2322	Peptidase inhibitor I9; Subtilase family; PA domain	Subtilisin-like serine endopeptidase family protein	-
Chr08	8373203	TATATATA										TATATATAGATATATA						Glyma.08G109000.1	2834	2322	Peptidase inhibitor I9; Subtilase family; PA domain	Subtilisin-like serine endopeptidase family protein	-
Chr08	8373248	AATATATATAT								AACATATATATATAT								Glyma.08G109000.1	2834	2322	Peptidase inhibitor I9; Subtilase family; PA domain	Subtilisin-like serine endopeptidase family protein	-
Chr08	8373248	AA									AACATA	AACATA	AACATA	AACATA	AACATA			Glyma.08G109000.1	2834	2322	Peptidase inhibitor I9; Subtilase family; PA domain	Subtilisin-like serine endopeptidase family protein	-
Chr08	8373251	ATAT										ATATCTAT						Glyma.08G109000.1	2834	2322	Peptidase inhibitor I9; Subtilase family; PA domain	Subtilisin-like serine endopeptidase family protein	-
Chr08	8373259	T								A	A	A	A	A	A			Glyma.08G109000.1	2834	2322	Peptidase inhibitor I9; Subtilase family; PA domain	Subtilisin-like serine endopeptidase family protein	-
Chr08	8373378	AT									A							Glyma.08G109000.1	2834	2322	Peptidase inhibitor I9; Subtilase family; PA domain	Subtilisin-like serine endopeptidase family protein	-
Chr08	8373379	TA								T	T	T	T	T	T			Glyma.08G109000.1	2834	2322	Peptidase inhibitor I9; Subtilase family; PA domain	Subtilisin-like serine endopeptidase family protein	-
Chr08	8373380	A								T	T	G		T				Glyma.08G109000.1	2834	2322	Peptidase inhibitor I9; Subtilase family; PA domain	Subtilisin-like serine endopeptidase family protein	-
Chr08	8373381	G														A	A	Glyma.08G109000.1	2834	2322	Peptidase inhibitor I9; Subtilase family; PA domain	Subtilisin-like serine endopeptidase family protein	-
Chr08	8373407	A														G	G	Glyma.08G109000.1	2834	2322	Peptidase inhibitor I9; Subtilase family; PA domain	Subtilisin-like serine endopeptidase family protein	-
Chr08	8373420	A														T	T	Glyma.08G109000.1	2834	2322	Peptidase inhibitor I9; Subtilase family; PA domain	Subtilisin-like serine endopeptidase family protein	-
Chr08	8373426	T								A	A	A	A	A	A	A	A	Glyma.08G109000.1	2834	2322	Peptidase inhibitor I9; Subtilase family; PA domain	Subtilisin-like serine endopeptidase family protein	-
Chr08	8373565	A														T	T	Glyma.08G109000.1	2834	2322	Peptidase inhibitor I9; Subtilase family; PA domain	Subtilisin-like serine endopeptidase family protein	-
Chr08	8373581	A														G	G	Glyma.08G109000.1	2834	2322	Peptidase inhibitor I9; Subtilase family; PA domain	Subtilisin-like serine endopeptidase family protein	-
Chr08	8373616	A														T	T	Glyma.08G109000.1	2834	2322	Peptidase inhibitor I9; Subtilase family; PA domain	Subtilisin-like serine endopeptidase family protein	-
Chr08	8373863	CTTTTTT								CTTTTTTT	CTTTTTTT	CTTTTTTT	CTTTTTTT	CTTTTTTT	CTTTTTTT			Glyma.08G109000.1	2834	2322	Peptidase inhibitor I9; Subtilase family; PA domain	Subtilisin-like serine endopeptidase family protein	-
Chr08	8374319	C								G	G	G	G	G	G	G	G	Glyma.08G109000.1	2834	2322	Peptidase inhibitor I9; Subtilase family; PA domain	Subtilisin-like serine endopeptidase family protein	-
Chr08	8374339	A														G	G	Glyma.08G109000.1	2834	2322	Peptidase inhibitor I9; Subtilase family; PA domain	Subtilisin-like serine endopeptidase family protein	-
Chr08	8374489	GTTTTTTTTTTT								GTTTTTTTTTT	GTTTTTTTTTT	GTTTTTTTTTT	GTTTTTTTTTT	GTTTTTTTTTT	GTTTTTTTTTT	GTTTTTTTTTT	GTTTTTTTTTT,GTTTTTTTTT	Glyma.08G109000.1	2834	2322	Peptidase inhibitor I9; Subtilase family; PA domain	Subtilisin-like serine endopeptidase family protein	-
Chr08	8374490	T										G						Glyma.08G109000.1	2834	2322	Peptidase inhibitor I9; Subtilase family; PA domain	Subtilisin-like serine endopeptidase family protein	-
Chr08	8374519	A														G	G	Glyma.08G109000.1	2834	2322	Peptidase inhibitor I9; Subtilase family; PA domain	Subtilisin-like serine endopeptidase family protein	-
Chr08	8374643	T								A	A	A	A	A	A	A	A	Glyma.08G109000.1	2834	2322	Peptidase inhibitor I9; Subtilase family; PA domain	Subtilisin-like serine endopeptidase family protein	-
Chr08	8374650	A								T	T	T	T	T	T	T	T	Glyma.08G109000.1	2834	2322	Peptidase inhibitor I9; Subtilase family; PA domain	Subtilisin-like serine endopeptidase family protein	-
Chr08	8374650	AT								ATT	ATT				ATT	ATT	ATT	Glyma.08G109000.1	2834	2322	Peptidase inhibitor I9; Subtilase family; PA domain	Subtilisin-like serine endopeptidase family protein	-
Chr08	8374655	A														G	G	Glyma.08G109000.1	2834	2322	Peptidase inhibitor I9; Subtilase family; PA domain	Subtilisin-like serine endopeptidase family protein	-
Chr08	8374665	A								C	C	C	C	C	C			Glyma.08G109000.1	2834	2322	Peptidase inhibitor I9; Subtilase family; PA domain	Subtilisin-like serine endopeptidase family protein	-
Chr08	8374738	G								A	A	A	A	A	A	A	A	Glyma.08G109000.1	2834	2322	Peptidase inhibitor I9; Subtilase family; PA domain	Subtilisin-like serine endopeptidase family protein	-
Chr08	8374743	T														G	G	Glyma.08G109000.1	2834	2322	Peptidase inhibitor I9; Subtilase family; PA domain	Subtilisin-like serine endopeptidase family protein	-
Chr08	8374882	A								C	C	C	C	C	C			N	N	N	N	N	N
Chr08	8374986	C								T	T	T	T	T	T	T	T	N	N	N	N	N	N
Chr08	8375080	C								T	T	T	T	T	T	T	T	N	N	N	N	N	N
Chr08	8375124	T														G	G	N	N	N	N	N	N
Chr08	8375448	C								T	T	T	T	T	T			N	N	N	N	N	N
Chr08	8375522	C														A	A	N	N	N	N	N	N
Chr08	8375603	T														C	C	N	N	N	N	N	N
Chr08	8375666	G								T	T	T	T	T	T	T	T	N	N	N	N	N	N
Chr08	8375961	T														G	G	N	N	N	N	N	N
Chr08	8376085	T								C	C	C	C	C	C	C	C	N	N	N	N	N	N
Chr08	8376286	GCTT									GTT							N	N	N	N	N	N
Chr08	8376287	CTTTTTTTTTTTTT															CTTTTTTTTTTTTTT	N	N	N	N	N	N
Chr08	8376530	T								G	G	G	G	G	G	G	G	N	N	N	N	N	N
Chr08	8376568	T									C	C	C	C	C	C		N	N	N	N	N	N
Chr08	8376575	G														A		N	N	N	N	N	N
Chr08	8376585	G														A		N	N	N	N	N	N
Chr08	8376614	A									T		T	T	T	T		N	N	N	N	N	N
Chr08	8376629	A									G	G		G	G			N	N	N	N	N	N
Chr08	8376632	T									C	C		C				N	N	N	N	N	N
Chr08	8376644	G									A	A		A				N	N	N	N	N	N
Chr08	8376674	T								C	C	C	C					N	N	N	N	N	N
Chr08	8376716	A								G	G		G					N	N	N	N	N	N
Chr08	8376721	T								C	C		C					N	N	N	N	N	N
Chr08	8376771	T													A			N	N	N	N	N	N
Chr08	8376787	G									A	A	A		A			N	N	N	N	N	N
Chr08	8376861	T									C	C		C	C			N	N	N	N	N	N
Chr08	8376881	C									G	G		G	G	G	G	N	N	N	N	N	N
Chr08	8376905	C								T	T	T	T	T	T	T	T	N	N	N	N	N	N
Chr08	8376962	C								T	T	T	T	T	T			N	N	N	N	N	N
Chr08	8376968	C								T	T	T	T	T	T			N	N	N	N	N	N
Chr08	8376977	G								A	A	A	A	A	A			N	N	N	N	N	N
Chr08	8376995	C														T	T	N	N	N	N	N	N
Chr08	8377017	A														G	G	N	N	N	N	N	N
Chr08	8377022	C														T	T	N	N	N	N	N	N
Chr08	8377042	C														T	T	N	N	N	N	N	N
Chr08	8377069	T								C	C	C	C	C	C	C	C	N	N	N	N	N	N
Chr08	8377273	GTTTTTTTTTTTTTTT														GTTTTTTTTTTTTTTTTT,GTTTTTTTTTTTTTTTTTT	GTTTTTTTTTTTTTTTTT,GTTTTTTTTTTTTTTTT,GTTTTTTTTTTTTTTTTTT	N	N	N	N	N	N
Chr08	8377282	TT														TTGT		N	N	N	N	N	N
Chr08	8377288	T														TTTA		N	N	N	N	N	N
Chr08	8377288	TA								T								N	N	N	N	N	N
Chr08	8377404	A														T	T	N	N	N	N	N	N
Chr08	8377497	TAAAA								TAAA	TAAA	TAAA	TAAA	TAAA	TAAA	TAAA	TAAA	N	N	N	N	N	N
Chr08	8377498	A								T	T	T	T	T	T	T	T	N	N	N	N	N	N
Chr08	8377533	CTT														CTTT		N	N	N	N	N	N
Chr08	8377535	T								TG	TG	TG	TG	TG	TG	TG	TG	N	N	N	N	N	N
Chr08	8377536	A														AA		N	N	N	N	N	N
Chr08	8377628	G								A	A	A	A	A	A			N	N	N	N	N	N
Chr08	8377783	C														T	T	N	N	N	N	N	N
Chr08	8377939	CTTTTTTT								CTTTTTTTT	CTTTTTTTT	CTTTTTTTT	CTTTTTTTT	CTTTTTTTT	CTTTTTTTT			N	N	N	N	N	N
Chr08	8377977	TAAAAAAA								TAAAAAA	TAAAAAA	TAAAAAA	TAAAAAA	TAAAAAA	TAAAAAA	TAAAAAA	TAAAAAA	N	N	N	N	N	N
Chr08	8377978	A															T	N	N	N	N	N	N
Chr08	8378028	ATTTTTTT								ATTTTTT	ATTTTTT	ATTTTTT	ATTTTTT	ATTTTTT	ATTTTTT			N	N	N	N	N	N
Chr08	8378050	C														T	T	N	N	N	N	N	N
Chr08	8378074	T								C	C	C	C	C	C			N	N	N	N	N	N
Chr08	8378106	A								T	T	T	T	T	T			N	N	N	N	N	N
Chr08	8378145	CTTTTTTTTT														CTTTTTTTTTT,CTTTTTTTTTTT	CTTTTTTTTTT,CTTTTTTTTTTT	N	N	N	N	N	N
Chr08	8378174	C														G	G	N	N	N	N	N	N
Chr08	8378225	C								A	A	A	A	A	A	A	A	N	N	N	N	N	N
Chr08	8378283	T								A	A	A	A	A	A			N	N	N	N	N	N
Chr08	8378340	C								T	T	T	T	T	T	T	T	N	N	N	N	N	N
Chr08	8378432	TCC								TC	TC	TC	TC	TC	TC			N	N	N	N	N	N
Chr08	8378433	C									T				T			N	N	N	N	N	N
Chr08	8378571	CTATATATATATATATATATATATATATATATATATATATATATATATATATATATATATATAT														CTATATATATATATATATATATATATATATATATATATATATATATATATATATATATATAT		N	N	N	N	N	N
Chr08	8378571	C								A	A	A	A		A			N	N	N	N	N	N
Chr08	8378592	T								TTCACC					TTCACC			N	N	N	N	N	N
Chr08	8378593	A								T	T				T			N	N	N	N	N	N
Chr08	8378594	T								A,C	A		A		A,C,G			N	N	N	N	N	N
Chr08	8378596	T								A,C	A,C,G		A		A,C			N	N	N	N	N	N
Chr08	8378598	T									A		A	A	A			N	N	N	N	N	N
Chr08	8378600	T									A				A			N	N	N	N	N	N
Chr08	8378601	A									C			T				N	N	N	N	N	N
Chr08	8378603	A									T	T						N	N	N	N	N	N
Chr08	8378605	A									T	T			T			N	N	N	N	N	N
Chr08	8378606	T									A							N	N	N	N	N	N
Chr08	8378607	A													T			N	N	N	N	N	N
Chr08	8378608	T										A		A,G	A			N	N	N	N	N	N
Chr08	8378609	A									T	T			T			N	N	N	N	N	N
Chr08	8378610	TA												TAA				N	N	N	N	N	N
Chr08	8378610	T									A,G	A			A|TTA			N	N	N	N	N	N
Chr08	8378612	T									G	G	G	G	G,A			N	N	N	N	N	N
Chr08	8378626	T						TTCAAAAAAA										N	N	N	N	N	N
Chr08	8378750	CAAAAA								CAAAA	CAAAA	CAAAA	CAAAA	CAAAA	CAAAA			N	N	N	N	N	N
Chr08	8378940	A													T			N	N	N	N	N	N
Chr08	8378942	GTTTTTTTTTTTTTTTT								GTAGTTTTTTTTTTTTTTTTTTTTT,GTAGTTTTTTTTTTTTTTTTTTTTTTTTTT,GTAGTTTTTTTTTTTTTTTTTTTTTTTT					GTAGTTTTTTTTTTTTTTTTTTTTT,GTAGTTTTTTTTTTTTTTTTTTTTTTTT,GTAGTTTTTTTTTTTTTTTTTTTTTTTTTT			N	N	N	N	N	N
Chr08	8378942	G													T			N	N	N	N	N	N
Chr08	8378942	GT									GTAGTTT,GTAGTTTTTTTT,GTAGTTTTTTTTT	GTAGTT,GTAGTTTTTTTTTT	GTAGTTT,GTAGTTTTTTTTT,GTAGTTTTTTT					N	N	N	N	N	N
Chr08	8378943	T								TAG	TAG	TAG						N	N	N	N	N	N
Chr08	8378944	T								A	A	A	A					N	N	N	N	N	N
Chr08	8378945	T								G	G	G	G					N	N	N	N	N	N
Chr08	8378969	A								C	C	C	C	C	C	C	C	N	N	N	N	N	N
Chr08	8378983	A								G	G	G	G	G	G	G	G	N	N	N	N	N	N
Chr08	8379135	GTTTTTT								GTTTTTTT	GTTTTTTT	GTTTTTTT	GTTTTTTT	GTTTTTTT	GTTTTTTT			N	N	N	N	N	N
Chr08	8379215	C								T	T	T	T	T	T			N	N	N	N	N	N
Chr08	8379298	CAA								CAAAA,CAAAAAAA,CAAAAA	CAAAA,CAAAAAAA	CAAAA,CAAAAAAA	CAAAA,CAAAAAAA	CAAAA,CAAAAAAA,CAAAAA	CAAAA,CAAAAAAA,CAAAAA			N	N	N	N	N	N
Chr08	8379300	ATTTTTTTTTTTT														ATTTTTTTTTT,ATTTTTTTTT	ATTTTTTTTTT	N	N	N	N	N	N
Chr08	8379301	T								A|TAA	A|TAA	A|TAA	A	A|TAA	A			N	N	N	N	N	N
Chr08	8379302	T								A	A	A|TAA	A|TAA	A	A|TAA			N	N	N	N	N	N
Chr08	8379303	T								A|TAA	A|TAA	A	A	A	A			N	N	N	N	N	N
Chr08	8379347	G								A	A	A	A	A	A			N	N	N	N	N	N
Chr08	8379364	G														T	T	N	N	N	N	N	N
Chr08	8379379	A								G	G	G	G	G	G			N	N	N	N	N	N
Chr08	8379389	T								C	C	C	C	C	C			N	N	N	N	N	N
Chr08	8379399	G								A	A	A	A	A	A			N	N	N	N	N	N
Chr08	8379405	G								A	A	A	A	A	A			N	N	N	N	N	N
Chr08	8379433	G								A	A	A	A	A	A			N	N	N	N	N	N
Chr08	8379439	TAAAAAAA								TAAAAAA	TAAAAAA	TAAAAAA	TAAAAAA		TAAAAAA	TAAAAAA	TAAAAAA	N	N	N	N	N	N
Chr08	8379440	A										T	T					N	N	N	N	N	N
Chr08	8379484	A														G	G	N	N	N	N	N	N
Chr08	8379496	C														T	T	N	N	N	N	N	N
Chr08	8379498	TA														TAGA,TAGAA	TAGAA,TAGA	N	N	N	N	N	N
Chr08	8379499	A														AGAAGG	AGAAGG	N	N	N	N	N	N
Chr08	8379500	A														G|AAAG	G|AAAG	N	N	N	N	N	N
Chr08	8379504	A														T		N	N	N	N	N	N
Chr08	8379505	A														T	T	N	N	N	N	N	N
Chr08	8379507	T															G	N	N	N	N	N	N
Chr08	8379510	A														T	T	N	N	N	N	N	N
Chr08	8379511	A														T	T	N	N	N	N	N	N
Chr08	8379512	C														T	T	N	N	N	N	N	N
Chr08	8379514	T														A	A	N	N	N	N	N	N
Chr08	8379515	A														T		N	N	N	N	N	N
Chr08	8379516	A														G|AG	G	N	N	N	N	N	N
Chr08	8379518	A														T,G	T|AT	N	N	N	N	N	N
Chr08	8379520	T														A|TAA	A|TAA	N	N	N	N	N	N
Chr08	8379531	A														G	G	N	N	N	N	N	N
Chr08	8379577	G														A	A	N	N	N	N	N	N
Chr08	8379586	A														G	G	N	N	N	N	N	N
Chr08	8379598	T														C	C	N	N	N	N	N	N
Chr08	8379617	GTTTTTTTT													GTTTTTTTTTT			N	N	N	N	N	N
Chr08	8379619	T														G	G	N	N	N	N	N	N
Chr08	8379624	T														A	A	N	N	N	N	N	N
Chr08	8379625	T								TTTAAAAAAAATC	TTTAAAAAAAATC,TTTAAAAAAA	TTTAAAAAAAATC,TTTA	TTTAAAAAAAATC,TTAAAAAAAATC	TTTAAAAAAAATC	TTTAAAAAAAATC,TTTA,TTTAAAAAAA			N	N	N	N	N	N
Chr08	8379626	AAT								AAAAAAAATCTAT,ATCTAT				AAAAAAAATCTAT,ATCTAT				N	N	N	N	N	N
Chr08	8379626	A								T	T		T	T	T		T	N	N	N	N	N	N
Chr08	8379626	AA									ATAAAAAAAATCTA,AAAAAAAATCTA	AAAAAAAATCTA	AAAAAAAATCTA,ATCTA		AAAAAAAATCTA			N	N	N	N	N	N
Chr08	8379628	T									A				A	A	A	N	N	N	N	N	N
Chr08	8379629	G									A			A	A	A	A	N	N	N	N	N	N
Chr08	8379633	T								A	A	A	A	A	A	A	A	N	N	N	N	N	N
Chr08	8379638	T														A	A	N	N	N	N	N	N
Chr08	8379639	G														A	A	N	N	N	N	N	N
Chr08	8379652	C								T	T	T	T	T	T			N	N	N	N	N	N
Chr08	8379663	C														T	T,G	Glyma.08G109100.1	2343	1482	NAD dependent epimerase/dehydratase family	UDP-D-glucuronate 4-epimerase 6	+
Chr08	8379664	A														T	T	Glyma.08G109100.1	2343	1482	NAD dependent epimerase/dehydratase family	UDP-D-glucuronate 4-epimerase 6	+
Chr08	8379672	A														T	T	Glyma.08G109100.1	2343	1482	NAD dependent epimerase/dehydratase family	UDP-D-glucuronate 4-epimerase 6	+
Chr08	8379675	AT														A	A	Glyma.08G109100.1	2343	1482	NAD dependent epimerase/dehydratase family	UDP-D-glucuronate 4-epimerase 6	+
Chr08	8379676	T														A	A	Glyma.08G109100.1	2343	1482	NAD dependent epimerase/dehydratase family	UDP-D-glucuronate 4-epimerase 6	+
Chr08	8379756	CTTTT														CTTT	CTTT	Glyma.08G109100.1	2343	1482	NAD dependent epimerase/dehydratase family	UDP-D-glucuronate 4-epimerase 6	+
Chr08	8379759	TTA														T	T	Glyma.08G109100.1	2343	1482	NAD dependent epimerase/dehydratase family	UDP-D-glucuronate 4-epimerase 6	+
Chr08	8379760	T															A	Glyma.08G109100.1	2343	1482	NAD dependent epimerase/dehydratase family	UDP-D-glucuronate 4-epimerase 6	+
Chr08	8379778	A														G	G	Glyma.08G109100.1	2343	1482	NAD dependent epimerase/dehydratase family	UDP-D-glucuronate 4-epimerase 6	+
Chr08	8379820	A														C	C	Glyma.08G109100.1	2343	1482	NAD dependent epimerase/dehydratase family	UDP-D-glucuronate 4-epimerase 6	+
Chr08	8379829	A														T	T	Glyma.08G109100.1	2343	1482	NAD dependent epimerase/dehydratase family	UDP-D-glucuronate 4-epimerase 6	+
Chr08	8379833	AT								A			A					Glyma.08G109100.1	2343	1482	NAD dependent epimerase/dehydratase family	UDP-D-glucuronate 4-epimerase 6	+
Chr08	8379838	A														T	T	Glyma.08G109100.1	2343	1482	NAD dependent epimerase/dehydratase family	UDP-D-glucuronate 4-epimerase 6	+
Chr08	8379915	T														C	C	Glyma.08G109100.1	2343	1482	NAD dependent epimerase/dehydratase family	UDP-D-glucuronate 4-epimerase 6	+
Chr08	8380062	A														C	C	Glyma.08G109100.1	2343	1482	NAD dependent epimerase/dehydratase family	UDP-D-glucuronate 4-epimerase 6	+
Chr08	8380450	AACGAGCCAGA								AA	AA	AA	AA	AA	AA			Glyma.08G109100.1	2343	1482	NAD dependent epimerase/dehydratase family	UDP-D-glucuronate 4-epimerase 6	+
Chr08	8380451	A								AGGAGAGGAT								Glyma.08G109100.1	2343	1482	NAD dependent epimerase/dehydratase family	UDP-D-glucuronate 4-epimerase 6	+
Chr08	8380452	C								G	G	G	G	G	G,A			Glyma.08G109100.1	2343	1482	NAD dependent epimerase/dehydratase family	UDP-D-glucuronate 4-epimerase 6	+
Chr08	8380452	CGAG									CGAGAGGAG							Glyma.08G109100.1	2343	1482	NAD dependent epimerase/dehydratase family	UDP-D-glucuronate 4-epimerase 6	+
Chr08	8380453	G									A			A	A			Glyma.08G109100.1	2343	1482	NAD dependent epimerase/dehydratase family	UDP-D-glucuronate 4-epimerase 6	+
Chr08	8380453	GAGCCAG								GAG	GAG		GAG	GAG	GAG			Glyma.08G109100.1	2343	1482	NAD dependent epimerase/dehydratase family	UDP-D-glucuronate 4-epimerase 6	+
Chr08	8380454	AG									AGAGG							Glyma.08G109100.1	2343	1482	NAD dependent epimerase/dehydratase family	UDP-D-glucuronate 4-epimerase 6	+
Chr08	8380455	G								GAGGAT	GAGGAT		GAGGAT	GAGGAT	GAGGAT			Glyma.08G109100.1	2343	1482	NAD dependent epimerase/dehydratase family	UDP-D-glucuronate 4-epimerase 6	+
Chr08	8380456	C								A	A			A	A			Glyma.08G109100.1	2343	1482	NAD dependent epimerase/dehydratase family	UDP-D-glucuronate 4-epimerase 6	+
Chr08	8380457	C								G,A	G	G,A	G		G			Glyma.08G109100.1	2343	1482	NAD dependent epimerase/dehydratase family	UDP-D-glucuronate 4-epimerase 6	+
Chr08	8380458	A									C	C	C		C			Glyma.08G109100.1	2343	1482	NAD dependent epimerase/dehydratase family	UDP-D-glucuronate 4-epimerase 6	+
Chr08	8380458	AG									A				A			Glyma.08G109100.1	2343	1482	NAD dependent epimerase/dehydratase family	UDP-D-glucuronate 4-epimerase 6	+
Chr08	8380459	GA										GAA						Glyma.08G109100.1	2343	1482	NAD dependent epimerase/dehydratase family	UDP-D-glucuronate 4-epimerase 6	+
Chr08	8380459	G								A	A	A,C	A		A			Glyma.08G109100.1	2343	1482	NAD dependent epimerase/dehydratase family	UDP-D-glucuronate 4-epimerase 6	+
Chr08	8380469	A								T	T	T	T	T	T			Glyma.08G109100.1	2343	1482	NAD dependent epimerase/dehydratase family	UDP-D-glucuronate 4-epimerase 6	+
Chr08	8380544	G														A	A	Glyma.08G109100.1	2343	1482	NAD dependent epimerase/dehydratase family	UDP-D-glucuronate 4-epimerase 6	+
Chr08	8380550	A								G	G	G	G	G	G			Glyma.08G109100.1	2343	1482	NAD dependent epimerase/dehydratase family	UDP-D-glucuronate 4-epimerase 6	+
Chr08	8380669	G														T	T	Glyma.08G109100.1	2343	1482	NAD dependent epimerase/dehydratase family	UDP-D-glucuronate 4-epimerase 6	+
Chr08	8380713	AAACCA														AAACCAACCA	AAACCAACCA	Glyma.08G109100.1	2343	1482	NAD dependent epimerase/dehydratase family	UDP-D-glucuronate 4-epimerase 6	+
Chr08	8380715	ACCAGC														ACCAGCCAGC		Glyma.08G109100.1	2343	1482	NAD dependent epimerase/dehydratase family	UDP-D-glucuronate 4-epimerase 6	+
Chr08	8380718	A														AAACT		Glyma.08G109100.1	2343	1482	NAD dependent epimerase/dehydratase family	UDP-D-glucuronate 4-epimerase 6	+
Chr08	8380771	C														T	T	Glyma.08G109100.1	2343	1482	NAD dependent epimerase/dehydratase family	UDP-D-glucuronate 4-epimerase 6	+
Chr08	8380778	T														C	C	Glyma.08G109100.1	2343	1482	NAD dependent epimerase/dehydratase family	UDP-D-glucuronate 4-epimerase 6	+
Chr08	8380797	T														C	C	Glyma.08G109100.1	2343	1482	NAD dependent epimerase/dehydratase family	UDP-D-glucuronate 4-epimerase 6	+
Chr08	8380855	CATGT														C		Glyma.08G109100.1	2343	1482	NAD dependent epimerase/dehydratase family	UDP-D-glucuronate 4-epimerase 6	+
Chr08	8380856	ATGTGTGTGTGTGTG														ATGTGTGTGTG	ATGTGTGTGTG	Glyma.08G109100.1	2343	1482	NAD dependent epimerase/dehydratase family	UDP-D-glucuronate 4-epimerase 6	+
Chr08	8380866	G															GGT	Glyma.08G109100.1	2343	1482	NAD dependent epimerase/dehydratase family	UDP-D-glucuronate 4-epimerase 6	+
Chr08	8380931	A														C	C	Glyma.08G109100.1	2343	1482	NAD dependent epimerase/dehydratase family	UDP-D-glucuronate 4-epimerase 6	+
Chr08	8380932	G														A	A	Glyma.08G109100.1	2343	1482	NAD dependent epimerase/dehydratase family	UDP-D-glucuronate 4-epimerase 6	+
Chr08	8380933	C														G	G	Glyma.08G109100.1	2343	1482	NAD dependent epimerase/dehydratase family	UDP-D-glucuronate 4-epimerase 6	+
Chr08	8380935	C														A	A	Glyma.08G109100.1	2343	1482	NAD dependent epimerase/dehydratase family	UDP-D-glucuronate 4-epimerase 6	+
Chr08	8380941	C														T,A	T,A	Glyma.08G109100.1	2343	1482	NAD dependent epimerase/dehydratase family	UDP-D-glucuronate 4-epimerase 6	+
Chr08	8380943	C														A	A	Glyma.08G109100.1	2343	1482	NAD dependent epimerase/dehydratase family	UDP-D-glucuronate 4-epimerase 6	+
Chr08	8380944	T														A		Glyma.08G109100.1	2343	1482	NAD dependent epimerase/dehydratase family	UDP-D-glucuronate 4-epimerase 6	+
Chr08	8380945	C														A	A	Glyma.08G109100.1	2343	1482	NAD dependent epimerase/dehydratase family	UDP-D-glucuronate 4-epimerase 6	+
Chr08	8380951	T														A,C		Glyma.08G109100.1	2343	1482	NAD dependent epimerase/dehydratase family	UDP-D-glucuronate 4-epimerase 6	+
Chr08	8380961	T														C	C	Glyma.08G109100.1	2343	1482	NAD dependent epimerase/dehydratase family	UDP-D-glucuronate 4-epimerase 6	+
Chr08	8380988	G														C	C	Glyma.08G109100.1	2343	1482	NAD dependent epimerase/dehydratase family	UDP-D-glucuronate 4-epimerase 6	+
Chr08	8381058	T														C	C	Glyma.08G109100.1	2343	1482	NAD dependent epimerase/dehydratase family	UDP-D-glucuronate 4-epimerase 6	+
Chr08	8381111	A														G	G	Glyma.08G109100.1	2343	1482	NAD dependent epimerase/dehydratase family	UDP-D-glucuronate 4-epimerase 6	+
Chr08	8381483	C														G		Glyma.08G109100.1	2343	1482	NAD dependent epimerase/dehydratase family	UDP-D-glucuronate 4-epimerase 6	+
Chr08	8381494	C														G	G	Glyma.08G109100.1	2343	1482	NAD dependent epimerase/dehydratase family	UDP-D-glucuronate 4-epimerase 6	+
Chr08	8381764	A														C	C	Glyma.08G109100.1	2343	1482	NAD dependent epimerase/dehydratase family	UDP-D-glucuronate 4-epimerase 6	+
Chr08	8382470	T														C	C	Glyma.08G109100.1	2343	1482	NAD dependent epimerase/dehydratase family	UDP-D-glucuronate 4-epimerase 6	+
Chr08	8382475	T								C	C	C	C	C	C	C	C	Glyma.08G109100.1	2343	1482	NAD dependent epimerase/dehydratase family	UDP-D-glucuronate 4-epimerase 6	+
Chr08	8382482	A								G	G	G	G	G	G	G	G	Glyma.08G109100.1	2343	1482	NAD dependent epimerase/dehydratase family	UDP-D-glucuronate 4-epimerase 6	+
Chr08	8382483	T														C	C	Glyma.08G109100.1	2343	1482	NAD dependent epimerase/dehydratase family	UDP-D-glucuronate 4-epimerase 6	+
Chr08	8382484	C														T	T	Glyma.08G109100.1	2343	1482	NAD dependent epimerase/dehydratase family	UDP-D-glucuronate 4-epimerase 6	+
Chr08	8382513	C														T	T	Glyma.08G109100.1	2343	1482	NAD dependent epimerase/dehydratase family	UDP-D-glucuronate 4-epimerase 6	+
Chr08	8382522	C														T	T	Glyma.08G109100.1	2343	1482	NAD dependent epimerase/dehydratase family	UDP-D-glucuronate 4-epimerase 6	+
Chr08	8382537	C														T	T	Glyma.08G109100.1	2343	1482	NAD dependent epimerase/dehydratase family	UDP-D-glucuronate 4-epimerase 6	+
Chr08	8382544	G															A	Glyma.08G109100.1	2343	1482	NAD dependent epimerase/dehydratase family	UDP-D-glucuronate 4-epimerase 6	+
Chr08	8382556	G								A	A	A	A	A	A	A	A	Glyma.08G109100.1	2343	1482	NAD dependent epimerase/dehydratase family	UDP-D-glucuronate 4-epimerase 6	+
Chr08	8382559	T														C	C	Glyma.08G109100.1	2343	1482	NAD dependent epimerase/dehydratase family	UDP-D-glucuronate 4-epimerase 6	+
Chr08	8382564	T														C	C	Glyma.08G109100.1	2343	1482	NAD dependent epimerase/dehydratase family	UDP-D-glucuronate 4-epimerase 6	+
Chr08	8382575	A														G	G	Glyma.08G109100.1	2343	1482	NAD dependent epimerase/dehydratase family	UDP-D-glucuronate 4-epimerase 6	+
Chr08	8382609	T														A	A	Glyma.08G109100.1	2343	1482	NAD dependent epimerase/dehydratase family	UDP-D-glucuronate 4-epimerase 6	+
Chr08	8382610	A														G	G	Glyma.08G109100.1	2343	1482	NAD dependent epimerase/dehydratase family	UDP-D-glucuronate 4-epimerase 6	+
Chr08	8382625	C														T	T	Glyma.08G109100.1	2343	1482	NAD dependent epimerase/dehydratase family	UDP-D-glucuronate 4-epimerase 6	+
Chr08	8382676	T														C	C	Glyma.08G109100.1	2343	1482	NAD dependent epimerase/dehydratase family	UDP-D-glucuronate 4-epimerase 6	+
Chr08	8382704	A														G	G	Glyma.08G109100.1	2343	1482	NAD dependent epimerase/dehydratase family	UDP-D-glucuronate 4-epimerase 6	+
Chr08	8382745	CTG								C	C	C	C	C	C			Glyma.08G109100.1	2343	1482	NAD dependent epimerase/dehydratase family	UDP-D-glucuronate 4-epimerase 6	+
Chr08	8382746	T									C							Glyma.08G109100.1	2343	1482	NAD dependent epimerase/dehydratase family	UDP-D-glucuronate 4-epimerase 6	+
Chr08	8382747	G													C			Glyma.08G109100.1	2343	1482	NAD dependent epimerase/dehydratase family	UDP-D-glucuronate 4-epimerase 6	+
Chr08	8383191	TA														T	T	Glyma.08G109100.1	2343	1482	NAD dependent epimerase/dehydratase family	UDP-D-glucuronate 4-epimerase 6	+
Chr08	8383192	A														T	T	Glyma.08G109100.1	2343	1482	NAD dependent epimerase/dehydratase family	UDP-D-glucuronate 4-epimerase 6	+
Chr08	8383229	G												A				Glyma.08G109100.1	2343	1482	NAD dependent epimerase/dehydratase family	UDP-D-glucuronate 4-epimerase 6	+
Chr08	8383373	T															C	Glyma.08G109100.1	2343	1482	NAD dependent epimerase/dehydratase family	UDP-D-glucuronate 4-epimerase 6	+
Chr08	8383377	T														G	G	Glyma.08G109100.1	2343	1482	NAD dependent epimerase/dehydratase family	UDP-D-glucuronate 4-epimerase 6	+
Chr08	8383748	A														G	G	Glyma.08G109100.1	2343	1482	NAD dependent epimerase/dehydratase family	UDP-D-glucuronate 4-epimerase 6	+
Chr08	8383837	T															G	Glyma.08G109100.1	2343	1482	NAD dependent epimerase/dehydratase family	UDP-D-glucuronate 4-epimerase 6	+
Chr08	8383936	C								T	T				T			Glyma.08G109100.1	2343	1482	NAD dependent epimerase/dehydratase family	UDP-D-glucuronate 4-epimerase 6	+
Chr08	8384085	AA															ATA	Glyma.08G109200.1	1680	1167	Chalcone and stilbene synthases, C-terminal domain; Chalcone and stilbene synthases, N-terminal domain	Chalcone and stilbene synthase family protein	+
Chr08	8384085	A														AT		Glyma.08G109200.1	1680	1167	Chalcone and stilbene synthases, C-terminal domain; Chalcone and stilbene synthases, N-terminal domain	Chalcone and stilbene synthase family protein	+
Chr08	8384101	C														G	G	Glyma.08G109200.1	1680	1167	Chalcone and stilbene synthases, C-terminal domain; Chalcone and stilbene synthases, N-terminal domain	Chalcone and stilbene synthase family protein	+
Chr08	8384465	TAAAAAA															TAAAAAAA	Glyma.08G109200.1	1680	1167	Chalcone and stilbene synthases, C-terminal domain; Chalcone and stilbene synthases, N-terminal domain	Chalcone and stilbene synthase family protein	+
Chr08	8384534	ATTT														ATT		Glyma.08G109200.1	1680	1167	Chalcone and stilbene synthases, C-terminal domain; Chalcone and stilbene synthases, N-terminal domain	Chalcone and stilbene synthase family protein	+
Chr08	8385100	C															G	Glyma.08G109200.1	1680	1167	Chalcone and stilbene synthases, C-terminal domain; Chalcone and stilbene synthases, N-terminal domain	Chalcone and stilbene synthase family protein	+
Chr08	8385214	A											T		T			Glyma.08G109200.1	1680	1167	Chalcone and stilbene synthases, C-terminal domain; Chalcone and stilbene synthases, N-terminal domain	Chalcone and stilbene synthase family protein	+
Chr08	8385217	T											C		C	C		Glyma.08G109200.1	1680	1167	Chalcone and stilbene synthases, C-terminal domain; Chalcone and stilbene synthases, N-terminal domain	Chalcone and stilbene synthase family protein	+
Chr08	8385257	A										G	G	G	G	G		Glyma.08G109200.1	1680	1167	Chalcone and stilbene synthases, C-terminal domain; Chalcone and stilbene synthases, N-terminal domain	Chalcone and stilbene synthase family protein	+
Chr08	8386811	A														G		Glyma.08G109200.1	1680	1167	Chalcone and stilbene synthases, C-terminal domain; Chalcone and stilbene synthases, N-terminal domain	Chalcone and stilbene synthase family protein	+
Chr08	8388474	C														T	T	Glyma.08G109300.1	2792	1167	Chalcone and stilbene synthases, C-terminal domain; Chalcone and stilbene synthases, N-terminal domain	Chalcone and stilbene synthase family protein	-
Chr08	8388503	T															C	Glyma.08G109300.1	2792	1167	Chalcone and stilbene synthases, C-terminal domain; Chalcone and stilbene synthases, N-terminal domain	Chalcone and stilbene synthase family protein	-
Chr08	8388686	A														G	G	Glyma.08G109300.1	2792	1167	Chalcone and stilbene synthases, C-terminal domain; Chalcone and stilbene synthases, N-terminal domain	Chalcone and stilbene synthase family protein	-
Chr08	8388847	G														A	A	Glyma.08G109300.1	2792	1167	Chalcone and stilbene synthases, C-terminal domain; Chalcone and stilbene synthases, N-terminal domain	Chalcone and stilbene synthase family protein	-
Chr08	8388862	G															A	Glyma.08G109300.1	2792	1167	Chalcone and stilbene synthases, C-terminal domain; Chalcone and stilbene synthases, N-terminal domain	Chalcone and stilbene synthase family protein	-
Chr08	8388871	T															C	Glyma.08G109300.1	2792	1167	Chalcone and stilbene synthases, C-terminal domain; Chalcone and stilbene synthases, N-terminal domain	Chalcone and stilbene synthase family protein	-
Chr08	8389991	G								T	T	T	T	T	T			Glyma.08G109300.1	2792	1167	Chalcone and stilbene synthases, C-terminal domain; Chalcone and stilbene synthases, N-terminal domain	Chalcone and stilbene synthase family protein	-
Chr08	8390611	CAA															CAAA	Glyma.08G109300.1	2792	1167	Chalcone and stilbene synthases, C-terminal domain; Chalcone and stilbene synthases, N-terminal domain	Chalcone and stilbene synthase family protein	-
Chr08	8390613	A															AAT,AATT	Glyma.08G109300.1	2792	1167	Chalcone and stilbene synthases, C-terminal domain; Chalcone and stilbene synthases, N-terminal domain	Chalcone and stilbene synthase family protein	-
Chr08	8390797	T														C	C	Glyma.08G109300.1	2792	1167	Chalcone and stilbene synthases, C-terminal domain; Chalcone and stilbene synthases, N-terminal domain	Chalcone and stilbene synthase family protein	-
Chr08	8390974	T														G		Glyma.08G109300.1	2792	1167	Chalcone and stilbene synthases, C-terminal domain; Chalcone and stilbene synthases, N-terminal domain	Chalcone and stilbene synthase family protein	-
Chr08	8391476	G															C	Glyma.08G109300.1	2792	1167	Chalcone and stilbene synthases, C-terminal domain; Chalcone and stilbene synthases, N-terminal domain	Chalcone and stilbene synthase family protein	-
Chr08	8391573	T															C	Glyma.08G109300.1	2792	1167	Chalcone and stilbene synthases, C-terminal domain; Chalcone and stilbene synthases, N-terminal domain	Chalcone and stilbene synthase family protein	-
Chr08	8391589	A															G	Glyma.08G109300.1	2792	1167	Chalcone and stilbene synthases, C-terminal domain; Chalcone and stilbene synthases, N-terminal domain	Chalcone and stilbene synthase family protein	-
Chr08	8391636	G															A	Glyma.08G109300.1	2792	1167	Chalcone and stilbene synthases, C-terminal domain; Chalcone and stilbene synthases, N-terminal domain	Chalcone and stilbene synthase family protein	-
Chr08	8391661	A															T	Glyma.08G109300.1	2792	1167	Chalcone and stilbene synthases, C-terminal domain; Chalcone and stilbene synthases, N-terminal domain	Chalcone and stilbene synthase family protein	-
Chr08	8391662	T										A			A			Glyma.08G109300.1	2792	1167	Chalcone and stilbene synthases, C-terminal domain; Chalcone and stilbene synthases, N-terminal domain	Chalcone and stilbene synthase family protein	-
Chr08	8391693	T											C					Glyma.08G109300.1	2792	1167	Chalcone and stilbene synthases, C-terminal domain; Chalcone and stilbene synthases, N-terminal domain	Chalcone and stilbene synthase family protein	-
Chr08	8391703	G															A	Glyma.08G109300.1	2792	1167	Chalcone and stilbene synthases, C-terminal domain; Chalcone and stilbene synthases, N-terminal domain	Chalcone and stilbene synthase family protein	-
Chr08	8391715	G															C	Glyma.08G109300.1	2792	1167	Chalcone and stilbene synthases, C-terminal domain; Chalcone and stilbene synthases, N-terminal domain	Chalcone and stilbene synthase family protein	-
Chr08	8391738	A															T	Glyma.08G109300.1	2792	1167	Chalcone and stilbene synthases, C-terminal domain; Chalcone and stilbene synthases, N-terminal domain	Chalcone and stilbene synthase family protein	-
Chr08	8391772	GAA															GA	Glyma.08G109300.1	2792	1167	Chalcone and stilbene synthases, C-terminal domain; Chalcone and stilbene synthases, N-terminal domain	Chalcone and stilbene synthase family protein	-
Chr08	8391817	C															A,T,G	Glyma.08G109300.1	2792	1167	Chalcone and stilbene synthases, C-terminal domain; Chalcone and stilbene synthases, N-terminal domain	Chalcone and stilbene synthase family protein	-
Chr08	8391819	A															G	Glyma.08G109300.1	2792	1167	Chalcone and stilbene synthases, C-terminal domain; Chalcone and stilbene synthases, N-terminal domain	Chalcone and stilbene synthase family protein	-
Chr08	8391820	A															G	Glyma.08G109300.1	2792	1167	Chalcone and stilbene synthases, C-terminal domain; Chalcone and stilbene synthases, N-terminal domain	Chalcone and stilbene synthase family protein	-
Chr08	8391824	T															A	Glyma.08G109300.1	2792	1167	Chalcone and stilbene synthases, C-terminal domain; Chalcone and stilbene synthases, N-terminal domain	Chalcone and stilbene synthase family protein	-
Chr08	8391828	G															A	Glyma.08G109300.1	2792	1167	Chalcone and stilbene synthases, C-terminal domain; Chalcone and stilbene synthases, N-terminal domain	Chalcone and stilbene synthase family protein	-
Chr08	8391829	A															G	Glyma.08G109300.1	2792	1167	Chalcone and stilbene synthases, C-terminal domain; Chalcone and stilbene synthases, N-terminal domain	Chalcone and stilbene synthase family protein	-
Chr08	8391832	A															G	Glyma.08G109300.1	2792	1167	Chalcone and stilbene synthases, C-terminal domain; Chalcone and stilbene synthases, N-terminal domain	Chalcone and stilbene synthase family protein	-
Chr08	8391832	AA															AAAAGTTGA	Glyma.08G109300.1	2792	1167	Chalcone and stilbene synthases, C-terminal domain; Chalcone and stilbene synthases, N-terminal domain	Chalcone and stilbene synthase family protein	-
Chr08	8392065	C															T	Glyma.08G109300.1	2792	1167	Chalcone and stilbene synthases, C-terminal domain; Chalcone and stilbene synthases, N-terminal domain	Chalcone and stilbene synthase family protein	-
Chr08	8392089	A															C	Glyma.08G109300.1	2792	1167	Chalcone and stilbene synthases, C-terminal domain; Chalcone and stilbene synthases, N-terminal domain	Chalcone and stilbene synthase family protein	-
Chr08	8392292	C														T	T	Glyma.08G109300.1	2792	1167	Chalcone and stilbene synthases, C-terminal domain; Chalcone and stilbene synthases, N-terminal domain	Chalcone and stilbene synthase family protein	-
Chr08	8392458	G															C	Glyma.08G109400.1	3355	1167	Chalcone and stilbene synthases, N-terminal domain; Chalcone and stilbene synthases, C-terminal domain	Chalcone and stilbene synthase family protein	+
Chr08	8392585	A														G		Glyma.08G109400.1	3355	1167	Chalcone and stilbene synthases, N-terminal domain; Chalcone and stilbene synthases, C-terminal domain	Chalcone and stilbene synthase family protein	+
Chr08	8392660	G								A	A	A	A	A	A			Glyma.08G109400.1	3355	1167	Chalcone and stilbene synthases, N-terminal domain; Chalcone and stilbene synthases, C-terminal domain	Chalcone and stilbene synthase family protein	+
Chr08	8392757	G														T		Glyma.08G109400.1	3355	1167	Chalcone and stilbene synthases, N-terminal domain; Chalcone and stilbene synthases, C-terminal domain	Chalcone and stilbene synthase family protein	+
Chr08	8393081	T														C		Glyma.08G109400.1	3355	1167	Chalcone and stilbene synthases, N-terminal domain; Chalcone and stilbene synthases, C-terminal domain	Chalcone and stilbene synthase family protein	+
Chr08	8393381	C															T	Glyma.08G109400.1	3355	1167	Chalcone and stilbene synthases, N-terminal domain; Chalcone and stilbene synthases, C-terminal domain	Chalcone and stilbene synthase family protein	+
Chr08	8393439	C												T				Glyma.08G109400.1	3355	1167	Chalcone and stilbene synthases, N-terminal domain; Chalcone and stilbene synthases, C-terminal domain	Chalcone and stilbene synthase family protein	+
Chr08	8393468	A								G	G	G	G	G	G			Glyma.08G109400.1	3355	1167	Chalcone and stilbene synthases, N-terminal domain; Chalcone and stilbene synthases, C-terminal domain	Chalcone and stilbene synthase family protein	+
Chr08	8393576	T								C	C	C	C	C	C	C	C	Glyma.08G109400.1	3355	1167	Chalcone and stilbene synthases, N-terminal domain; Chalcone and stilbene synthases, C-terminal domain	Chalcone and stilbene synthase family protein	+
Chr08	8393594	A												G				Glyma.08G109400.1	3355	1167	Chalcone and stilbene synthases, N-terminal domain; Chalcone and stilbene synthases, C-terminal domain	Chalcone and stilbene synthase family protein	+
Chr08	8393618	C												T				Glyma.08G109400.1	3355	1167	Chalcone and stilbene synthases, N-terminal domain; Chalcone and stilbene synthases, C-terminal domain	Chalcone and stilbene synthase family protein	+
Chr08	8393748	TCCCC								TCCCCC	TCCCCC	TCCCCC	TCCCCC	TCCCCC	TCCCCC		TCCCCC	Glyma.08G109400.1	3355	1167	Chalcone and stilbene synthases, N-terminal domain; Chalcone and stilbene synthases, C-terminal domain	Chalcone and stilbene synthase family protein	+
Chr08	8393771	G								T	T	T	T	T	T		T	Glyma.08G109400.1	3355	1167	Chalcone and stilbene synthases, N-terminal domain; Chalcone and stilbene synthases, C-terminal domain	Chalcone and stilbene synthase family protein	+
Chr08	8393781	T								C	C	C	C	C	C		C	Glyma.08G109400.1	3355	1167	Chalcone and stilbene synthases, N-terminal domain; Chalcone and stilbene synthases, C-terminal domain	Chalcone and stilbene synthase family protein	+
Chr08	8393907	T								G	G	G		G	G			Glyma.08G109400.1	3355	1167	Chalcone and stilbene synthases, N-terminal domain; Chalcone and stilbene synthases, C-terminal domain	Chalcone and stilbene synthase family protein	+
Chr08	8393908	G								T	T			T	T			Glyma.08G109400.1	3355	1167	Chalcone and stilbene synthases, N-terminal domain; Chalcone and stilbene synthases, C-terminal domain	Chalcone and stilbene synthase family protein	+
Chr08	8393909	A								G	G	G		G	G		G	Glyma.08G109400.1	3355	1167	Chalcone and stilbene synthases, N-terminal domain; Chalcone and stilbene synthases, C-terminal domain	Chalcone and stilbene synthase family protein	+
Chr08	8394039	G															A	Glyma.08G109400.1	3355	1167	Chalcone and stilbene synthases, N-terminal domain; Chalcone and stilbene synthases, C-terminal domain	Chalcone and stilbene synthase family protein	+
Chr08	8394056	A								G	G	G	G	G	G		G	Glyma.08G109400.1	3355	1167	Chalcone and stilbene synthases, N-terminal domain; Chalcone and stilbene synthases, C-terminal domain	Chalcone and stilbene synthase family protein	+
Chr08	8394255	G														A		Glyma.08G109400.1	3355	1167	Chalcone and stilbene synthases, N-terminal domain; Chalcone and stilbene synthases, C-terminal domain	Chalcone and stilbene synthase family protein	+
Chr08	8394468	C														T		Glyma.08G109400.1	3355	1167	Chalcone and stilbene synthases, N-terminal domain; Chalcone and stilbene synthases, C-terminal domain	Chalcone and stilbene synthase family protein	+
Chr08	8394600	T															A	Glyma.08G109400.1	3355	1167	Chalcone and stilbene synthases, N-terminal domain; Chalcone and stilbene synthases, C-terminal domain	Chalcone and stilbene synthase family protein	+
Chr08	8394768	G															A	Glyma.08G109400.1	3355	1167	Chalcone and stilbene synthases, N-terminal domain; Chalcone and stilbene synthases, C-terminal domain	Chalcone and stilbene synthase family protein	+
Chr08	8394889	A														C		Glyma.08G109400.1	3355	1167	Chalcone and stilbene synthases, N-terminal domain; Chalcone and stilbene synthases, C-terminal domain	Chalcone and stilbene synthase family protein	+
Chr08	8394915	G														A	A	Glyma.08G109400.1	3355	1167	Chalcone and stilbene synthases, N-terminal domain; Chalcone and stilbene synthases, C-terminal domain	Chalcone and stilbene synthase family protein	+
Chr08	8395520	T															C	Glyma.08G109400.1	3355	1167	Chalcone and stilbene synthases, N-terminal domain; Chalcone and stilbene synthases, C-terminal domain	Chalcone and stilbene synthase family protein	+
Chr08	8395559	TAAAAAA														TAAAAA		Glyma.08G109400.1	3355	1167	Chalcone and stilbene synthases, N-terminal domain; Chalcone and stilbene synthases, C-terminal domain	Chalcone and stilbene synthase family protein	+
Chr08	8395589	TTA														TTATA		Glyma.08G109400.1	3355	1167	Chalcone and stilbene synthases, N-terminal domain; Chalcone and stilbene synthases, C-terminal domain	Chalcone and stilbene synthase family protein	+
Chr08	8395667	T														G	G	Glyma.08G109400.1	3355	1167	Chalcone and stilbene synthases, N-terminal domain; Chalcone and stilbene synthases, C-terminal domain	Chalcone and stilbene synthase family protein	+
Chr08	8396093	T														C		N	N	N	N	N	N
Chr08	8396103	G														A		N	N	N	N	N	N
Chr08	8396160	C														G	G	N	N	N	N	N	N
Chr08	8396179	G															C	N	N	N	N	N	N
Chr08	8396182	C														G		N	N	N	N	N	N
Chr08	8396185	A														G	G	N	N	N	N	N	N
Chr08	8396189	C														T		N	N	N	N	N	N
Chr08	8396242	A								C	C	C	C	C	C	C	C	N	N	N	N	N	N
Chr08	8396253	G														A		N	N	N	N	N	N
Chr08	8396354	C														T		N	N	N	N	N	N
Chr08	8396356	A															ACTCAACTAAGT,ACT,ACTCAAC	N	N	N	N	N	N
Chr08	8396357	T															C|TTC	N	N	N	N	N	N
Chr08	8396360	C															G	N	N	N	N	N	N
Chr08	8396362	C															A,G,T	N	N	N	N	N	N
Chr08	8396363	G															A	N	N	N	N	N	N
Chr08	8396364	C														T	A	N	N	N	N	N	N
Chr08	8396365	A															G	N	N	N	N	N	N
Chr08	8396366	C															G	N	N	N	N	N	N
Chr08	8396368	C															G,T	N	N	N	N	N	N
Chr08	8396369	C															G	N	N	N	N	N	N
Chr08	8396370	T															A	N	N	N	N	N	N
Chr08	8396371	T															C	N	N	N	N	N	N
Chr08	8396372	T															A|TACA	N	N	N	N	N	N
Chr08	8396373	GC															GGAGGTTTACAAC,GCAAC	N	N	N	N	N	N
Chr08	8396373	G															A	N	N	N	N	N	N
Chr08	8396380	C															T	N	N	N	N	N	N
Chr08	8396509	A															G	N	N	N	N	N	N
Chr08	8396659	GAAAAAAAAA															GAAAAAAAAAA	N	N	N	N	N	N
Chr08	8396709	G														A		N	N	N	N	N	N
Chr08	8396914	TAAAA															TAAA	N	N	N	N	N	N
Chr08	8396918	AC															A	N	N	N	N	N	N
Chr08	8396919	C															A	N	N	N	N	N	N
Chr08	8397077	T														C		Glyma.08G109500.1	1669	1167	Chalcone and stilbene synthases, C-terminal domain; Chalcone and stilbene synthases, N-terminal domain	Chalcone and stilbene synthase family protein	+
Chr08	8397494	TAAAAAAAAAA														TAAAAAAAA		Glyma.08G109500.1	1669	1167	Chalcone and stilbene synthases, C-terminal domain; Chalcone and stilbene synthases, N-terminal domain	Chalcone and stilbene synthase family protein	+
Chr08	8397502	AAAG															A	Glyma.08G109500.1	1669	1167	Chalcone and stilbene synthases, C-terminal domain; Chalcone and stilbene synthases, N-terminal domain	Chalcone and stilbene synthase family protein	+
Chr08	8397503	AAG														A		Glyma.08G109500.1	1669	1167	Chalcone and stilbene synthases, C-terminal domain; Chalcone and stilbene synthases, N-terminal domain	Chalcone and stilbene synthase family protein	+
Chr08	8397503	A															G	Glyma.08G109500.1	1669	1167	Chalcone and stilbene synthases, C-terminal domain; Chalcone and stilbene synthases, N-terminal domain	Chalcone and stilbene synthase family protein	+
Chr08	8397505	G														A	A	Glyma.08G109500.1	1669	1167	Chalcone and stilbene synthases, C-terminal domain; Chalcone and stilbene synthases, N-terminal domain	Chalcone and stilbene synthase family protein	+
Chr08	8397571	G															T	Glyma.08G109500.1	1669	1167	Chalcone and stilbene synthases, C-terminal domain; Chalcone and stilbene synthases, N-terminal domain	Chalcone and stilbene synthase family protein	+
Chr08	8397659	T														C	C	Glyma.08G109500.1	1669	1167	Chalcone and stilbene synthases, C-terminal domain; Chalcone and stilbene synthases, N-terminal domain	Chalcone and stilbene synthase family protein	+
Chr08	8397718	A														G	G	Glyma.08G109500.1	1669	1167	Chalcone and stilbene synthases, C-terminal domain; Chalcone and stilbene synthases, N-terminal domain	Chalcone and stilbene synthase family protein	+
Chr08	8397751	TACA														TA	TA	Glyma.08G109500.1	1669	1167	Chalcone and stilbene synthases, C-terminal domain; Chalcone and stilbene synthases, N-terminal domain	Chalcone and stilbene synthase family protein	+
Chr08	8397753	CA														CATAATTA	CATAATTA	Glyma.08G109500.1	1669	1167	Chalcone and stilbene synthases, C-terminal domain; Chalcone and stilbene synthases, N-terminal domain	Chalcone and stilbene synthase family protein	+
Chr08	8397761	G														A	A	Glyma.08G109500.1	1669	1167	Chalcone and stilbene synthases, C-terminal domain; Chalcone and stilbene synthases, N-terminal domain	Chalcone and stilbene synthase family protein	+
Chr08	8397784	C														T		Glyma.08G109500.1	1669	1167	Chalcone and stilbene synthases, C-terminal domain; Chalcone and stilbene synthases, N-terminal domain	Chalcone and stilbene synthase family protein	+
Chr08	8397810	T														A	A	Glyma.08G109500.1	1669	1167	Chalcone and stilbene synthases, C-terminal domain; Chalcone and stilbene synthases, N-terminal domain	Chalcone and stilbene synthase family protein	+
Chr08	8397852	A															T	Glyma.08G109500.1	1669	1167	Chalcone and stilbene synthases, C-terminal domain; Chalcone and stilbene synthases, N-terminal domain	Chalcone and stilbene synthase family protein	+
Chr08	8397900	A														G		Glyma.08G109500.1	1669	1167	Chalcone and stilbene synthases, C-terminal domain; Chalcone and stilbene synthases, N-terminal domain	Chalcone and stilbene synthase family protein	+
Chr08	8397933	T														A	A	Glyma.08G109500.1	1669	1167	Chalcone and stilbene synthases, C-terminal domain; Chalcone and stilbene synthases, N-terminal domain	Chalcone and stilbene synthase family protein	+
Chr08	8398519	T								G	G	G	G	G	G	G	G	Glyma.08G109500.1	1669	1167	Chalcone and stilbene synthases, C-terminal domain; Chalcone and stilbene synthases, N-terminal domain	Chalcone and stilbene synthase family protein	+
Chr08	8398559	C														G	G	Glyma.08G109500.1	1669	1167	Chalcone and stilbene synthases, C-terminal domain; Chalcone and stilbene synthases, N-terminal domain	Chalcone and stilbene synthase family protein	+
Chr08	8398847	C														T		Glyma.08G109500.1	1669	1167	Chalcone and stilbene synthases, C-terminal domain; Chalcone and stilbene synthases, N-terminal domain	Chalcone and stilbene synthase family protein	+
Chr08	8398921	C										T		T				Glyma.08G109500.1	1669	1167	Chalcone and stilbene synthases, C-terminal domain; Chalcone and stilbene synthases, N-terminal domain	Chalcone and stilbene synthase family protein	+
Chr08	8399015	G															A	Glyma.08G109500.1	1669	1167	Chalcone and stilbene synthases, C-terminal domain; Chalcone and stilbene synthases, N-terminal domain	Chalcone and stilbene synthase family protein	+
Chr08	8399081	C														A		Glyma.08G109500.1	1669	1167	Chalcone and stilbene synthases, C-terminal domain; Chalcone and stilbene synthases, N-terminal domain	Chalcone and stilbene synthase family protein	+
Chr08	8399099	A														T		Glyma.08G109500.1	1669	1167	Chalcone and stilbene synthases, C-terminal domain; Chalcone and stilbene synthases, N-terminal domain	Chalcone and stilbene synthase family protein	+
Chr08	8399141	T														C		Glyma.08G109500.1	1669	1167	Chalcone and stilbene synthases, C-terminal domain; Chalcone and stilbene synthases, N-terminal domain	Chalcone and stilbene synthase family protein	+
Chr08	8399204	T														A		Glyma.08G109500.1	1669	1167	Chalcone and stilbene synthases, C-terminal domain; Chalcone and stilbene synthases, N-terminal domain	Chalcone and stilbene synthase family protein	+
Chr08	8399333	A														G	G	Glyma.08G109500.1	1669	1167	Chalcone and stilbene synthases, C-terminal domain; Chalcone and stilbene synthases, N-terminal domain	Chalcone and stilbene synthase family protein	+
Chr08	8399515	A														C	C	Glyma.08G109500.1	1669	1167	Chalcone and stilbene synthases, C-terminal domain; Chalcone and stilbene synthases, N-terminal domain	Chalcone and stilbene synthase family protein	+
Chr08	8399983	G															T	Glyma.08G109500.1	1669	1167	Chalcone and stilbene synthases, C-terminal domain; Chalcone and stilbene synthases, N-terminal domain	Chalcone and stilbene synthase family protein	+
Chr08	8400114	A														G		Glyma.08G109500.1	1669	1167	Chalcone and stilbene synthases, C-terminal domain; Chalcone and stilbene synthases, N-terminal domain	Chalcone and stilbene synthase family protein	+
Chr08	8400595	C														T	T	Glyma.08G109500.1	1669	1167	Chalcone and stilbene synthases, C-terminal domain; Chalcone and stilbene synthases, N-terminal domain	Chalcone and stilbene synthase family protein	+
Chr08	8401840	T								A	A	A	A	A	A			N	N	N	N	N	N
Chr08	8402219	G														A		N	N	N	N	N	N
Chr08	8402284	G								A	A	A	A	A	A	A	A	N	N	N	N	N	N
Chr08	8402292	G														A		N	N	N	N	N	N
Chr08	8402355	G														A		N	N	N	N	N	N
Chr08	8402470	A															G	N	N	N	N	N	N
Chr08	8402471	T															G	N	N	N	N	N	N
Chr08	8402698	G														A		N	N	N	N	N	N
Chr08	8402813	C														T		N	N	N	N	N	N
Chr08	8403430	C														A		Glyma.08G109600.1	4262	2928	RNA recognition motif. (a.k.a. RRM, RBD, or RNP domain); Filamin/ABP280 repeat	RNA recognition motif (RRM)-containing protein	+
Chr08	8403467	G														A		Glyma.08G109600.1	4262	2928	RNA recognition motif. (a.k.a. RRM, RBD, or RNP domain); Filamin/ABP280 repeat	RNA recognition motif (RRM)-containing protein	+
Chr08	8403488	C														G		Glyma.08G109600.1	4262	2928	RNA recognition motif. (a.k.a. RRM, RBD, or RNP domain); Filamin/ABP280 repeat	RNA recognition motif (RRM)-containing protein	+
Chr08	8403499	CATATATATATATATATATATATATATATATATATATATATATATATA				CATATATATATATATATATATATATATATATATATATATATATATATATATA,CATATATATATATATATATATATATATATATATATATATATATATATATA					CATATATATATATATATATATATATATATATATA	CATATATATATATATATATATATATATATATA,CATATATATATATATATATATATATATATATATA		CATATATATATATATATATATATATATATATATA	CATATATATATATATATATATATATATATATA,CATATATATATATATATATATATATATATATATA		CATATATATATATATATATATATATATATATATATATATATATATATATATA,CATATATATATATATATATATATATATATATATATATATATATATATATATATA	Glyma.08G109600.1	4262	2928	RNA recognition motif. (a.k.a. RRM, RBD, or RNP domain); Filamin/ABP280 repeat	RNA recognition motif (RRM)-containing protein	+
Chr08	8403509	T													C			Glyma.08G109600.1	4262	2928	RNA recognition motif. (a.k.a. RRM, RBD, or RNP domain); Filamin/ABP280 repeat	RNA recognition motif (RRM)-containing protein	+
Chr08	8403510	A													T			Glyma.08G109600.1	4262	2928	RNA recognition motif. (a.k.a. RRM, RBD, or RNP domain); Filamin/ABP280 repeat	RNA recognition motif (RRM)-containing protein	+
Chr08	8403511	T													G			Glyma.08G109600.1	4262	2928	RNA recognition motif. (a.k.a. RRM, RBD, or RNP domain); Filamin/ABP280 repeat	RNA recognition motif (RRM)-containing protein	+
Chr08	8403513	T									C							Glyma.08G109600.1	4262	2928	RNA recognition motif. (a.k.a. RRM, RBD, or RNP domain); Filamin/ABP280 repeat	RNA recognition motif (RRM)-containing protein	+
Chr08	8403513	TA									TAACA							Glyma.08G109600.1	4262	2928	RNA recognition motif. (a.k.a. RRM, RBD, or RNP domain); Filamin/ABP280 repeat	RNA recognition motif (RRM)-containing protein	+
Chr08	8403515	T													C			Glyma.08G109600.1	4262	2928	RNA recognition motif. (a.k.a. RRM, RBD, or RNP domain); Filamin/ABP280 repeat	RNA recognition motif (RRM)-containing protein	+
Chr08	8403529	TA													TAATGA			Glyma.08G109600.1	4262	2928	RNA recognition motif. (a.k.a. RRM, RBD, or RNP domain); Filamin/ABP280 repeat	RNA recognition motif (RRM)-containing protein	+
Chr08	8403532	AT									AATT							Glyma.08G109600.1	4262	2928	RNA recognition motif. (a.k.a. RRM, RBD, or RNP domain); Filamin/ABP280 repeat	RNA recognition motif (RRM)-containing protein	+
Chr08	8403533	T									A|TTG			A				Glyma.08G109600.1	4262	2928	RNA recognition motif. (a.k.a. RRM, RBD, or RNP domain); Filamin/ABP280 repeat	RNA recognition motif (RRM)-containing protein	+
Chr08	8403534	A									T			T				Glyma.08G109600.1	4262	2928	RNA recognition motif. (a.k.a. RRM, RBD, or RNP domain); Filamin/ABP280 repeat	RNA recognition motif (RRM)-containing protein	+
Chr08	8403535	T												G				Glyma.08G109600.1	4262	2928	RNA recognition motif. (a.k.a. RRM, RBD, or RNP domain); Filamin/ABP280 repeat	RNA recognition motif (RRM)-containing protein	+
Chr08	8403537	T										A						Glyma.08G109600.1	4262	2928	RNA recognition motif. (a.k.a. RRM, RBD, or RNP domain); Filamin/ABP280 repeat	RNA recognition motif (RRM)-containing protein	+
Chr08	8403546	A														ATATATAT		Glyma.08G109600.1	4262	2928	RNA recognition motif. (a.k.a. RRM, RBD, or RNP domain); Filamin/ABP280 repeat	RNA recognition motif (RRM)-containing protein	+
Chr08	8403547	A														T		Glyma.08G109600.1	4262	2928	RNA recognition motif. (a.k.a. RRM, RBD, or RNP domain); Filamin/ABP280 repeat	RNA recognition motif (RRM)-containing protein	+
Chr08	8403548	T														A		Glyma.08G109600.1	4262	2928	RNA recognition motif. (a.k.a. RRM, RBD, or RNP domain); Filamin/ABP280 repeat	RNA recognition motif (RRM)-containing protein	+
Chr08	8403549	G														T		Glyma.08G109600.1	4262	2928	RNA recognition motif. (a.k.a. RRM, RBD, or RNP domain); Filamin/ABP280 repeat	RNA recognition motif (RRM)-containing protein	+
Chr08	8403553	A														T		Glyma.08G109600.1	4262	2928	RNA recognition motif. (a.k.a. RRM, RBD, or RNP domain); Filamin/ABP280 repeat	RNA recognition motif (RRM)-containing protein	+
Chr08	8403563	G														A		Glyma.08G109600.1	4262	2928	RNA recognition motif. (a.k.a. RRM, RBD, or RNP domain); Filamin/ABP280 repeat	RNA recognition motif (RRM)-containing protein	+
Chr08	8403645	C														A		Glyma.08G109600.1	4262	2928	RNA recognition motif. (a.k.a. RRM, RBD, or RNP domain); Filamin/ABP280 repeat	RNA recognition motif (RRM)-containing protein	+
Chr08	8403817	A														T		Glyma.08G109600.1	4262	2928	RNA recognition motif. (a.k.a. RRM, RBD, or RNP domain); Filamin/ABP280 repeat	RNA recognition motif (RRM)-containing protein	+
Chr08	8403847	T														C		Glyma.08G109600.1	4262	2928	RNA recognition motif. (a.k.a. RRM, RBD, or RNP domain); Filamin/ABP280 repeat	RNA recognition motif (RRM)-containing protein	+
Chr08	8403891	T														C		Glyma.08G109600.1	4262	2928	RNA recognition motif. (a.k.a. RRM, RBD, or RNP domain); Filamin/ABP280 repeat	RNA recognition motif (RRM)-containing protein	+
Chr08	8403944	T														A		Glyma.08G109600.1	4262	2928	RNA recognition motif. (a.k.a. RRM, RBD, or RNP domain); Filamin/ABP280 repeat	RNA recognition motif (RRM)-containing protein	+
Chr08	8404013	T															A	Glyma.08G109600.1	4262	2928	RNA recognition motif. (a.k.a. RRM, RBD, or RNP domain); Filamin/ABP280 repeat	RNA recognition motif (RRM)-containing protein	+
Chr08	8404015	TA															TCGTTGA	Glyma.08G109600.1	4262	2928	RNA recognition motif. (a.k.a. RRM, RBD, or RNP domain); Filamin/ABP280 repeat	RNA recognition motif (RRM)-containing protein	+
Chr08	8404016	A															C	Glyma.08G109600.1	4262	2928	RNA recognition motif. (a.k.a. RRM, RBD, or RNP domain); Filamin/ABP280 repeat	RNA recognition motif (RRM)-containing protein	+
Chr08	8404017	T															A,G	Glyma.08G109600.1	4262	2928	RNA recognition motif. (a.k.a. RRM, RBD, or RNP domain); Filamin/ABP280 repeat	RNA recognition motif (RRM)-containing protein	+
Chr08	8404018	A															T	Glyma.08G109600.1	4262	2928	RNA recognition motif. (a.k.a. RRM, RBD, or RNP domain); Filamin/ABP280 repeat	RNA recognition motif (RRM)-containing protein	+
Chr08	8404019	T															G	Glyma.08G109600.1	4262	2928	RNA recognition motif. (a.k.a. RRM, RBD, or RNP domain); Filamin/ABP280 repeat	RNA recognition motif (RRM)-containing protein	+
Chr08	8404020	A															G	Glyma.08G109600.1	4262	2928	RNA recognition motif. (a.k.a. RRM, RBD, or RNP domain); Filamin/ABP280 repeat	RNA recognition motif (RRM)-containing protein	+
Chr08	8404021	T															A	Glyma.08G109600.1	4262	2928	RNA recognition motif. (a.k.a. RRM, RBD, or RNP domain); Filamin/ABP280 repeat	RNA recognition motif (RRM)-containing protein	+
Chr08	8404026	A															C	Glyma.08G109600.1	4262	2928	RNA recognition motif. (a.k.a. RRM, RBD, or RNP domain); Filamin/ABP280 repeat	RNA recognition motif (RRM)-containing protein	+
Chr08	8404027	T														A	A	Glyma.08G109600.1	4262	2928	RNA recognition motif. (a.k.a. RRM, RBD, or RNP domain); Filamin/ABP280 repeat	RNA recognition motif (RRM)-containing protein	+
Chr08	8404028	A															T	Glyma.08G109600.1	4262	2928	RNA recognition motif. (a.k.a. RRM, RBD, or RNP domain); Filamin/ABP280 repeat	RNA recognition motif (RRM)-containing protein	+
Chr08	8404039	T														A		Glyma.08G109600.1	4262	2928	RNA recognition motif. (a.k.a. RRM, RBD, or RNP domain); Filamin/ABP280 repeat	RNA recognition motif (RRM)-containing protein	+
Chr08	8404052	A															T	Glyma.08G109600.1	4262	2928	RNA recognition motif. (a.k.a. RRM, RBD, or RNP domain); Filamin/ABP280 repeat	RNA recognition motif (RRM)-containing protein	+
Chr08	8404054	A															T	Glyma.08G109600.1	4262	2928	RNA recognition motif. (a.k.a. RRM, RBD, or RNP domain); Filamin/ABP280 repeat	RNA recognition motif (RRM)-containing protein	+
Chr08	8404055	T															C	Glyma.08G109600.1	4262	2928	RNA recognition motif. (a.k.a. RRM, RBD, or RNP domain); Filamin/ABP280 repeat	RNA recognition motif (RRM)-containing protein	+
Chr08	8404056	A														T		Glyma.08G109600.1	4262	2928	RNA recognition motif. (a.k.a. RRM, RBD, or RNP domain); Filamin/ABP280 repeat	RNA recognition motif (RRM)-containing protein	+
Chr08	8404058	A														T	T,C	Glyma.08G109600.1	4262	2928	RNA recognition motif. (a.k.a. RRM, RBD, or RNP domain); Filamin/ABP280 repeat	RNA recognition motif (RRM)-containing protein	+
Chr08	8404059	T														A		Glyma.08G109600.1	4262	2928	RNA recognition motif. (a.k.a. RRM, RBD, or RNP domain); Filamin/ABP280 repeat	RNA recognition motif (RRM)-containing protein	+
Chr08	8404060	A															C	Glyma.08G109600.1	4262	2928	RNA recognition motif. (a.k.a. RRM, RBD, or RNP domain); Filamin/ABP280 repeat	RNA recognition motif (RRM)-containing protein	+
Chr08	8404061	T															A	Glyma.08G109600.1	4262	2928	RNA recognition motif. (a.k.a. RRM, RBD, or RNP domain); Filamin/ABP280 repeat	RNA recognition motif (RRM)-containing protein	+
Chr08	8404065	T															A	Glyma.08G109600.1	4262	2928	RNA recognition motif. (a.k.a. RRM, RBD, or RNP domain); Filamin/ABP280 repeat	RNA recognition motif (RRM)-containing protein	+
Chr08	8404066	A															T	Glyma.08G109600.1	4262	2928	RNA recognition motif. (a.k.a. RRM, RBD, or RNP domain); Filamin/ABP280 repeat	RNA recognition motif (RRM)-containing protein	+
Chr08	8404070	A															T	Glyma.08G109600.1	4262	2928	RNA recognition motif. (a.k.a. RRM, RBD, or RNP domain); Filamin/ABP280 repeat	RNA recognition motif (RRM)-containing protein	+
Chr08	8404072	A															T	Glyma.08G109600.1	4262	2928	RNA recognition motif. (a.k.a. RRM, RBD, or RNP domain); Filamin/ABP280 repeat	RNA recognition motif (RRM)-containing protein	+
Chr08	8404073	T															A	Glyma.08G109600.1	4262	2928	RNA recognition motif. (a.k.a. RRM, RBD, or RNP domain); Filamin/ABP280 repeat	RNA recognition motif (RRM)-containing protein	+
Chr08	8404073	TA															TAA,TTAA	Glyma.08G109600.1	4262	2928	RNA recognition motif. (a.k.a. RRM, RBD, or RNP domain); Filamin/ABP280 repeat	RNA recognition motif (RRM)-containing protein	+
Chr08	8404173	G														A		Glyma.08G109600.1	4262	2928	RNA recognition motif. (a.k.a. RRM, RBD, or RNP domain); Filamin/ABP280 repeat	RNA recognition motif (RRM)-containing protein	+
Chr08	8404255	T														C		Glyma.08G109600.1	4262	2928	RNA recognition motif. (a.k.a. RRM, RBD, or RNP domain); Filamin/ABP280 repeat	RNA recognition motif (RRM)-containing protein	+
Chr08	8404267	TAAAAAAAAAA															TAAAAAAAAA	Glyma.08G109600.1	4262	2928	RNA recognition motif. (a.k.a. RRM, RBD, or RNP domain); Filamin/ABP280 repeat	RNA recognition motif (RRM)-containing protein	+
Chr08	8404274	AAA														AAATAA		Glyma.08G109600.1	4262	2928	RNA recognition motif. (a.k.a. RRM, RBD, or RNP domain); Filamin/ABP280 repeat	RNA recognition motif (RRM)-containing protein	+
Chr08	8404275	AA														AATA		Glyma.08G109600.1	4262	2928	RNA recognition motif. (a.k.a. RRM, RBD, or RNP domain); Filamin/ABP280 repeat	RNA recognition motif (RRM)-containing protein	+
Chr08	8404277	A														T		Glyma.08G109600.1	4262	2928	RNA recognition motif. (a.k.a. RRM, RBD, or RNP domain); Filamin/ABP280 repeat	RNA recognition motif (RRM)-containing protein	+
Chr08	8404277	ATT														AAATTT		Glyma.08G109600.1	4262	2928	RNA recognition motif. (a.k.a. RRM, RBD, or RNP domain); Filamin/ABP280 repeat	RNA recognition motif (RRM)-containing protein	+
Chr08	8404406	T														C		Glyma.08G109600.1	4262	2928	RNA recognition motif. (a.k.a. RRM, RBD, or RNP domain); Filamin/ABP280 repeat	RNA recognition motif (RRM)-containing protein	+
Chr08	8405875	T							C									Glyma.08G109600.1	4262	2928	RNA recognition motif. (a.k.a. RRM, RBD, or RNP domain); Filamin/ABP280 repeat	RNA recognition motif (RRM)-containing protein	+
Chr08	8406514	G							A									Glyma.08G109600.1	4262	2928	RNA recognition motif. (a.k.a. RRM, RBD, or RNP domain); Filamin/ABP280 repeat	RNA recognition motif (RRM)-containing protein	+
Chr08	8406571	T							A									Glyma.08G109600.1	4262	2928	RNA recognition motif. (a.k.a. RRM, RBD, or RNP domain); Filamin/ABP280 repeat	RNA recognition motif (RRM)-containing protein	+
Chr08	8406589	T							C									Glyma.08G109600.1	4262	2928	RNA recognition motif. (a.k.a. RRM, RBD, or RNP domain); Filamin/ABP280 repeat	RNA recognition motif (RRM)-containing protein	+
Chr08	8406604	A							G									Glyma.08G109600.1	4262	2928	RNA recognition motif. (a.k.a. RRM, RBD, or RNP domain); Filamin/ABP280 repeat	RNA recognition motif (RRM)-containing protein	+
Chr08	8406837	G														T		Glyma.08G109600.1	4262	2928	RNA recognition motif. (a.k.a. RRM, RBD, or RNP domain); Filamin/ABP280 repeat	RNA recognition motif (RRM)-containing protein	+
Chr08	8406862	G														A		Glyma.08G109600.1	4262	2928	RNA recognition motif. (a.k.a. RRM, RBD, or RNP domain); Filamin/ABP280 repeat	RNA recognition motif (RRM)-containing protein	+
Chr08	8407236	GC														GCC		Glyma.08G109600.1	4262	2928	RNA recognition motif. (a.k.a. RRM, RBD, or RNP domain); Filamin/ABP280 repeat	RNA recognition motif (RRM)-containing protein	+
Chr08	8407345	G														A		Glyma.08G109600.1	4262	2928	RNA recognition motif. (a.k.a. RRM, RBD, or RNP domain); Filamin/ABP280 repeat	RNA recognition motif (RRM)-containing protein	+
Chr08	8407392	G														A		Glyma.08G109600.1	4262	2928	RNA recognition motif. (a.k.a. RRM, RBD, or RNP domain); Filamin/ABP280 repeat	RNA recognition motif (RRM)-containing protein	+
Chr08	8408757	C														T		Glyma.08G109600.1	4262	2928	RNA recognition motif. (a.k.a. RRM, RBD, or RNP domain); Filamin/ABP280 repeat	RNA recognition motif (RRM)-containing protein	+
Chr08	8410386	GTTTTT														GTTTTTT		Glyma.08G109600.1	4262	2928	RNA recognition motif. (a.k.a. RRM, RBD, or RNP domain); Filamin/ABP280 repeat	RNA recognition motif (RRM)-containing protein	+
Chr08	8411172	ATTTTTTT														ATTTTTT		Glyma.08G109600.1	4262	2928	RNA recognition motif. (a.k.a. RRM, RBD, or RNP domain); Filamin/ABP280 repeat	RNA recognition motif (RRM)-containing protein	+
Chr08	8411925	G														T		Glyma.08G109600.1	4262	2928	RNA recognition motif. (a.k.a. RRM, RBD, or RNP domain); Filamin/ABP280 repeat	RNA recognition motif (RRM)-containing protein	+
Chr08	8411931	T														A		Glyma.08G109600.1	4262	2928	RNA recognition motif. (a.k.a. RRM, RBD, or RNP domain); Filamin/ABP280 repeat	RNA recognition motif (RRM)-containing protein	+
Chr08	8411987	A														G		Glyma.08G109600.1	4262	2928	RNA recognition motif. (a.k.a. RRM, RBD, or RNP domain); Filamin/ABP280 repeat	RNA recognition motif (RRM)-containing protein	+
Chr08	8412804	T														C		N	N	N	N	N	N
Chr08	8413253	TT														TATGATCT,TTTTAAATAT		N	N	N	N	N	N
Chr08	8413254	T														TTTAAATATGATCA		N	N	N	N	N	N
Chr08	8413255	G														T		N	N	N	N	N	N
Chr08	8413501	G										A	A					N	N	N	N	N	N
Chr08	8413507	A									C	C			C		C	N	N	N	N	N	N
Chr08	8413510	A								T	T	T	T		T			N	N	N	N	N	N
Chr08	8413511	T								C	C	C			C			N	N	N	N	N	N
Chr08	8413513	T								A|TCAA	A|TCAA	A|TCAA	A|TATCAA	A|TCAA	A|TCAA,TATCAA		A|TATCAA	N	N	N	N	N	N
Chr08	8413518	C									CTT				CTT	CTT	CTT	N	N	N	N	N	N
Chr08	8413519	A									T			T		T		N	N	N	N	N	N
Chr08	8413520	G									T					T		N	N	N	N	N	N
Chr08	8413521	A								C	C	C	C		C	C		N	N	N	N	N	N
Chr08	8413522	T													C	C		N	N	N	N	N	N
Chr08	8413523	T									C					C		N	N	N	N	N	N
Chr08	8413524	T													C			N	N	N	N	N	N
Chr08	8413525	T								C	C			C		C		N	N	N	N	N	N
Chr08	8413526	A													C			N	N	N	N	N	N
Chr08	8413550	T														C		N	N	N	N	N	N
Chr08	8413617	C														T		N	N	N	N	N	N
Chr08	8413662	T														C		N	N	N	N	N	N
Chr08	8413693	AC									ACC							N	N	N	N	N	N
Chr08	8413694	C	CA	CA	CA	CA	CA	CA		CA	CA	CA	CA	CA	CA	CA	CA	N	N	N	N	N	N
Chr08	8413695	T															TT	N	N	N	N	N	N
Chr08	8414147	A														G	G	N	N	N	N	N	N
Chr08	8414225	G														A	A	N	N	N	N	N	N
Chr08	8414296	C														T	T	N	N	N	N	N	N
Chr08	8414458	ATTTTTTTTTTT														ATTTTTTTTTT	ATTTTTTTTTT,ATTTTTTTTT	N	N	N	N	N	N
Chr08	8414681	T														A	A	N	N	N	N	N	N
Chr08	8414848	T														C	C	N	N	N	N	N	N
Chr08	8414898	CTTTTTTTT														CTTTTTTTTT	CTTTTTTTTT	N	N	N	N	N	N
Chr08	8415002	A														C	C	N	N	N	N	N	N
Chr08	8415061	GAAAAAAAAAA														GAAAAAAAAAAA,GAAAAAAAAAAAA	GAAAAAAAAAAA	N	N	N	N	N	N
Chr08	8415104	A														G		N	N	N	N	N	N
Chr08	8415130	TAAAAAAAAAAAAAAA								TAAAAAAAAAAAAAAAA,TAAAAAAAAAAAAAAAAA,TAAAAAAAAAAAAAAAAAA						TAAAAAAAAAAAAAAAAAAA,TAAAAAAAAAAAAAAAAAA,TAAAAAAAAAAAAAAAAAAAA	TAAAAAAAAAAAAAAAAAA,TAAAAAAAAAAAAAAAAAAA,TAAAAAAAAAAAAAAAAA	N	N	N	N	N	N
Chr08	8415132	AAA															AAACAA	N	N	N	N	N	N
Chr08	8415136	AAAAA															AAAAATAAAA	N	N	N	N	N	N
Chr08	8415142	AAA															AAACAA	N	N	N	N	N	N
Chr08	8415669	T														A	A	N	N	N	N	N	N
Chr08	8415677	A														G	G	N	N	N	N	N	N
Chr08	8415699	TAAAAAAAAA														TAAAAAAAA	TAAAAAAAA,TAAAAAAA	N	N	N	N	N	N
Chr08	8415943	TAAAAAAAA															TAAAAAAAAA	N	N	N	N	N	N
Chr08	8416331	GTTT			GTTTT	GTTTT	GTTTT			GTTTT	GTTTT	GTTTT		GTTTT		GTTTT		N	N	N	N	N	N
Chr08	8416334	T	TTA			TTA						TTA	TTA	TTA		TTA		N	N	N	N	N	N
Chr08	8416334	TAA			TTAAA		TTAAA	TTAAA		TTAAA	TTAAA				TTAAA		TTAAA	N	N	N	N	N	N
Chr08	8416344	C														A		N	N	N	N	N	N
Chr08	8416344	CA	CAA		CAA	CAA	CAA	CAA		CAA	CAA	CAA	CAA	CAA	CAA	CAA	CAA	N	N	N	N	N	N
Chr08	8416346	T	A															N	N	N	N	N	N
Chr08	8416857	G														A	A	N	N	N	N	N	N
Chr08	8416882	G														T	T	N	N	N	N	N	N
Chr08	8416914	G														A	A	N	N	N	N	N	N
Chr08	8416985	T														C	C	N	N	N	N	N	N
Chr08	8417019	A														C	C	N	N	N	N	N	N
Chr08	8417025	A														G	G	N	N	N	N	N	N
Chr08	8417058	T														A	A	N	N	N	N	N	N
Chr08	8417078	G														A	A	N	N	N	N	N	N
Chr08	8417222	C														T	T	N	N	N	N	N	N
Chr08	8417459	ATTTTTTTT															ATTTTTTTTT	N	N	N	N	N	N
Chr08	8417467	TAA														TA		N	N	N	N	N	N
Chr08	8417468	A														T	T|AT	N	N	N	N	N	N
Chr08	8417587	A														G		N	N	N	N	N	N
Chr08	8417603	CAAAA														CAAA	CAAA	N	N	N	N	N	N
Chr08	8417700	T														A	A	N	N	N	N	N	N
Chr08	8417701	T														A	A	N	N	N	N	N	N
Chr08	8417752	T											A					N	N	N	N	N	N
Chr08	8417756	A											T	T				N	N	N	N	N	N
Chr08	8417761	G									A	A	A	A			A	N	N	N	N	N	N
Chr08	8417762	A									T	T	T	T	T		T	N	N	N	N	N	N
Chr08	8417763	TTATATATATATATATATATA						TTATATATATATATATATA								TTATATATATATATATATA		N	N	N	N	N	N
Chr08	8417763	T									A	A	A	A	A		A	N	N	N	N	N	N
Chr08	8417764	T														A		N	N	N	N	N	N
Chr08	8417765	A														T		N	N	N	N	N	N
Chr08	8417815	C														T	T	N	N	N	N	N	N
Chr08	8418123	AAAAA														AAAAATAAAA		N	N	N	N	N	N
Chr08	8418124	AAAA														AAAATTAAA	AAAATAAA	N	N	N	N	N	N
Chr08	8418125	AAA														AAATAA	AAATAA	N	N	N	N	N	N
Chr08	8418126	AA															AATA	N	N	N	N	N	N
Chr08	8418634	C														T		N	N	N	N	N	N
Chr08	8418637	T														A	A	N	N	N	N	N	N
Chr08	8418639	C														A	A	N	N	N	N	N	N
Chr08	8418640	ACT														ACTGAGTTCCT	ACTGAGTTCCT	N	N	N	N	N	N
Chr08	8418640	A														T	T	N	N	N	N	N	N
Chr08	8418641	CTA														CTGAGTTCCTTCACTTTA,CTAATTTTA,CATTTTA		N	N	N	N	N	N
Chr08	8418641	C														T	T	N	N	N	N	N	N
Chr08	8418642	TACA															TGAGTTCCTTCACA	N	N	N	N	N	N
Chr08	8418642	T														TGAGTTCCTTC,TG		N	N	N	N	N	N
Chr08	8418643	A														G	G	N	N	N	N	N	N
Chr08	8418645	A														T		N	N	N	N	N	N
Chr08	8418646	A														G	G	N	N	N	N	N	N
Chr08	8418647	A														C		N	N	N	N	N	N
Chr08	8419340	TTTTTTATTCAGTTTTTATT														TTTTTTATT		Glyma.08G109700.1	1037	561	DnaJ domain	DNAJ-like 20	+
Chr08	8419342	T														C		Glyma.08G109700.1	1037	561	DnaJ domain	DNAJ-like 20	+
Chr08	8419344	T														A		Glyma.08G109700.1	1037	561	DnaJ domain	DNAJ-like 20	+
Chr08	8419347	TT														TTAGCGT		Glyma.08G109700.1	1037	561	DnaJ domain	DNAJ-like 20	+
Chr08	8419348	TCAG														T		Glyma.08G109700.1	1037	561	DnaJ domain	DNAJ-like 20	+
Chr08	8419349	C														A,T		Glyma.08G109700.1	1037	561	DnaJ domain	DNAJ-like 20	+
Chr08	8419350	A														T|ATAT		Glyma.08G109700.1	1037	561	DnaJ domain	DNAJ-like 20	+
Chr08	8419351	GTTTTT														GTTTTTT		Glyma.08G109700.1	1037	561	DnaJ domain	DNAJ-like 20	+
Chr08	8419351	G														T		Glyma.08G109700.1	1037	561	DnaJ domain	DNAJ-like 20	+
Chr08	8419425	A														T	T	Glyma.08G109700.1	1037	561	DnaJ domain	DNAJ-like 20	+
Chr08	8419520	C														T	T	Glyma.08G109700.1	1037	561	DnaJ domain	DNAJ-like 20	+
Chr08	8419525	TAAAAAAA														TAAAAAA		Glyma.08G109700.1	1037	561	DnaJ domain	DNAJ-like 20	+
Chr08	8419543	G														A	A	Glyma.08G109700.1	1037	561	DnaJ domain	DNAJ-like 20	+
Chr08	8420033	C														G	G	Glyma.08G109700.1	1037	561	DnaJ domain	DNAJ-like 20	+
Chr08	8420200	AC												ACCTTAAACGAAGAGATC				Glyma.08G109700.1	1037	561	DnaJ domain	DNAJ-like 20	+
Chr08	8420201	C										CCTTAAACGAAG		CCTTAA				Glyma.08G109700.1	1037	561	DnaJ domain	DNAJ-like 20	+
Chr08	8420202	A										C		C				Glyma.08G109700.1	1037	561	DnaJ domain	DNAJ-like 20	+
Chr08	8420204	G										T		T				Glyma.08G109700.1	1037	561	DnaJ domain	DNAJ-like 20	+
Chr08	8420329	TGGG															TGG	Glyma.08G109700.1	1037	561	DnaJ domain	DNAJ-like 20	+
Chr08	8420330	G															T	Glyma.08G109700.1	1037	561	DnaJ domain	DNAJ-like 20	+
Chr08	8420413	TTGTGTGT															TTGT,TTGTGT	Glyma.08G109700.1	1037	561	DnaJ domain	DNAJ-like 20	+
Chr08	8420417	GTGTTTT															GTT,GTTT,GT	Glyma.08G109700.1	1037	561	DnaJ domain	DNAJ-like 20	+
Chr08	8420419	G															T	Glyma.08G109700.1	1037	561	DnaJ domain	DNAJ-like 20	+
Chr08	8420421	T														G		Glyma.08G109700.1	1037	561	DnaJ domain	DNAJ-like 20	+
Chr08	8420585	C														A		Glyma.08G109700.1	1037	561	DnaJ domain	DNAJ-like 20	+
Chr08	8420702	TA														T		Glyma.08G109700.1	1037	561	DnaJ domain	DNAJ-like 20	+
Chr08	8420703	ATTTTTTTTTTTTTT															ATTTTTTTTTTTT	Glyma.08G109700.1	1037	561	DnaJ domain	DNAJ-like 20	+
Chr08	8420704	T														A	A	Glyma.08G109700.1	1037	561	DnaJ domain	DNAJ-like 20	+
Chr08	8420705	T														A		Glyma.08G109700.1	1037	561	DnaJ domain	DNAJ-like 20	+
Chr08	8420706	T															A	Glyma.08G109700.1	1037	561	DnaJ domain	DNAJ-like 20	+
Chr08	8420767	GATATATATA														GATATATATATA		Glyma.08G109700.1	1037	561	DnaJ domain	DNAJ-like 20	+
Chr08	8420768	AT														ATTT		Glyma.08G109700.1	1037	561	DnaJ domain	DNAJ-like 20	+
Chr08	8421388	C															A	Glyma.08G109700.1	1037	561	DnaJ domain	DNAJ-like 20	+
Chr08	8422489	T														C	C	Glyma.08G109700.1	1037	561	DnaJ domain	DNAJ-like 20	+
Chr08	8422528	CTTTTTTTTTTT														CTTTTTTTTTT,CTTTTTTTT	CTTTTTTTTTT,CTTTTTTTTT	Glyma.08G109700.1	1037	561	DnaJ domain	DNAJ-like 20	+
Chr08	8423277	T														A	A	Glyma.08G109700.1	1037	561	DnaJ domain	DNAJ-like 20	+
Chr08	8423667	TGGGG														TGGGGG		Glyma.08G109800.1	713	213	None	low-molecular-weight cysteine-rich 82	-
Chr08	8424078	G														A		Glyma.08G109800.1	713	213	None	low-molecular-weight cysteine-rich 82	-
Chr08	8424296	G														A		Glyma.08G109800.1	713	213	None	low-molecular-weight cysteine-rich 82	-
Chr08	8424378	C														A		Glyma.08G109800.1	713	213	None	low-molecular-weight cysteine-rich 82	-
Chr08	8424437	A														G		Glyma.08G109800.1	713	213	None	low-molecular-weight cysteine-rich 82	-
Chr08	8424447	A														T		Glyma.08G109800.1	713	213	None	low-molecular-weight cysteine-rich 82	-
Chr08	8424462	A														G		Glyma.08G109800.1	713	213	None	low-molecular-weight cysteine-rich 82	-
Chr08	8424692	A														G		Glyma.08G109800.1	713	213	None	low-molecular-weight cysteine-rich 82	-
Chr08	8424715	C														T		Glyma.08G109800.1	713	213	None	low-molecular-weight cysteine-rich 82	-
Chr08	8424736	C															T	Glyma.08G109800.1	713	213	None	low-molecular-weight cysteine-rich 82	-
Chr08	8424761	T														G		Glyma.08G109800.1	713	213	None	low-molecular-weight cysteine-rich 82	-
Chr08	8424798	G															A	Glyma.08G109800.1	713	213	None	low-molecular-weight cysteine-rich 82	-
Chr08	8424817	A														G		Glyma.08G109800.1	713	213	None	low-molecular-weight cysteine-rich 82	-
Chr08	8424820	A														T		Glyma.08G109800.1	713	213	None	low-molecular-weight cysteine-rich 82	-
Chr08	8424823	T														C		Glyma.08G109800.1	713	213	None	low-molecular-weight cysteine-rich 82	-
Chr08	8424864	T														C		Glyma.08G109800.1	713	213	None	low-molecular-weight cysteine-rich 82	-
Chr08	8424874	G														A		Glyma.08G109800.1	713	213	None	low-molecular-weight cysteine-rich 82	-
Chr08	8424878	T														C	C	Glyma.08G109800.1	713	213	None	low-molecular-weight cysteine-rich 82	-
Chr08	8424891	A														G		Glyma.08G109800.1	713	213	None	low-molecular-weight cysteine-rich 82	-
Chr08	8424923	A														G		Glyma.08G109800.1	713	213	None	low-molecular-weight cysteine-rich 82	-
Chr08	8424942	A														G		Glyma.08G109800.1	713	213	None	low-molecular-weight cysteine-rich 82	-
Chr08	8424956	CAAA															CAAAA	Glyma.08G109800.1	713	213	None	low-molecular-weight cysteine-rich 82	-
Chr08	8424964	G														T		Glyma.08G109800.1	713	213	None	low-molecular-weight cysteine-rich 82	-
Chr08	8424969	A														C		Glyma.08G109800.1	713	213	None	low-molecular-weight cysteine-rich 82	-
Chr08	8424972	A														G		Glyma.08G109800.1	713	213	None	low-molecular-weight cysteine-rich 82	-
Chr08	8424989	ATTATATATAT								A								Glyma.08G109800.1	713	213	None	low-molecular-weight cysteine-rich 82	-
Chr08	8424990	TTATATATATATATATATATATATATATATATATATATATATATATATATA				TTATATATATATATATATATATATATATATATATATATATATATATATATATA,TTATATATATATATATATATATATATATATATATATATATATATATATATATATA				TTATATATATATATATATATATATATATATATATATATATA,TTATATATATATATATATATATATATATATATATATATATATATATA	TTATATATATATATATATATATATATATATATATATATATA,TTATATATATATATATATATATATATATATATATATATATATA	TTATATATATATATATATATATATATATATATATATATATATATATA,TTATATATATATATATATATATATATATATATATATATATATATATATATATATATA,TTATATATATATATATATATATATATATATATATATATATATATATATA	TTATATATATATATATATATATATATATATATATATATATATA,TTATATATATATATATATATATATATATATATATATATATATATA,TTATATATATATATATATATATATATATATATATATATATATATATA		TTATATATATATATATATATATATATATATATATATATATATATATATA			Glyma.08G109800.1	713	213	None	low-molecular-weight cysteine-rich 82	-
Chr08	8424992	A														T		Glyma.08G109800.1	713	213	None	low-molecular-weight cysteine-rich 82	-
Chr08	8424998	A									AAGAT							Glyma.08G109800.1	713	213	None	low-molecular-weight cysteine-rich 82	-
Chr08	8425009	T															G,A,C	Glyma.08G109800.1	713	213	None	low-molecular-weight cysteine-rich 82	-
Chr08	8425010	A															T|ACCCC	Glyma.08G109800.1	713	213	None	low-molecular-weight cysteine-rich 82	-
Chr08	8425011	T															C	Glyma.08G109800.1	713	213	None	low-molecular-weight cysteine-rich 82	-
Chr08	8425012	A															T|ACCCC	Glyma.08G109800.1	713	213	None	low-molecular-weight cysteine-rich 82	-
Chr08	8425013	T															A	Glyma.08G109800.1	713	213	None	low-molecular-weight cysteine-rich 82	-
Chr08	8425014	A															C	Glyma.08G109800.1	713	213	None	low-molecular-weight cysteine-rich 82	-
Chr08	8425015	T															A	Glyma.08G109800.1	713	213	None	low-molecular-weight cysteine-rich 82	-
Chr08	8425016	A															T	Glyma.08G109800.1	713	213	None	low-molecular-weight cysteine-rich 82	-
Chr08	8425017	T															A	Glyma.08G109800.1	713	213	None	low-molecular-weight cysteine-rich 82	-
Chr08	8425019	T															A	Glyma.08G109800.1	713	213	None	low-molecular-weight cysteine-rich 82	-
Chr08	8425020	A															G	Glyma.08G109800.1	713	213	None	low-molecular-weight cysteine-rich 82	-
Chr08	8425021	T															A	Glyma.08G109800.1	713	213	None	low-molecular-weight cysteine-rich 82	-
Chr08	8425022	A															T	Glyma.08G109800.1	713	213	None	low-molecular-weight cysteine-rich 82	-
Chr08	8425022	AT															AAGATT	Glyma.08G109800.1	713	213	None	low-molecular-weight cysteine-rich 82	-
Chr08	8425046	C														T		Glyma.08G109800.1	713	213	None	low-molecular-weight cysteine-rich 82	-
Chr08	8425072	T														C		Glyma.08G109800.1	713	213	None	low-molecular-weight cysteine-rich 82	-
Chr08	8425115	T														C		Glyma.08G109800.1	713	213	None	low-molecular-weight cysteine-rich 82	-
Chr08	8425148	T														C		Glyma.08G109800.1	713	213	None	low-molecular-weight cysteine-rich 82	-
Chr08	8425150	G														A		Glyma.08G109800.1	713	213	None	low-molecular-weight cysteine-rich 82	-
Chr08	8425176	G														A		Glyma.08G109800.1	713	213	None	low-molecular-weight cysteine-rich 82	-
Chr08	8425214	G														A		Glyma.08G109800.1	713	213	None	low-molecular-weight cysteine-rich 82	-
Chr08	8425231	C															T	Glyma.08G109800.1	713	213	None	low-molecular-weight cysteine-rich 82	-
Chr08	8425233	G														A		Glyma.08G109800.1	713	213	None	low-molecular-weight cysteine-rich 82	-
Chr08	8425237	A														G		Glyma.08G109800.1	713	213	None	low-molecular-weight cysteine-rich 82	-
Chr08	8425353	T														C		Glyma.08G109800.1	713	213	None	low-molecular-weight cysteine-rich 82	-
Chr08	8425375	C														T		Glyma.08G109800.1	713	213	None	low-molecular-weight cysteine-rich 82	-
Chr08	8425377	A														G		Glyma.08G109800.1	713	213	None	low-molecular-weight cysteine-rich 82	-
Chr08	8425386	T														C		Glyma.08G109800.1	713	213	None	low-molecular-weight cysteine-rich 82	-
Chr08	8425390	A														C		Glyma.08G109800.1	713	213	None	low-molecular-weight cysteine-rich 82	-
Chr08	8425478	C														T		N	N	N	N	N	N
Chr08	8425479	G														A		N	N	N	N	N	N
Chr08	8425510	T															A	N	N	N	N	N	N
Chr08	8425528	G														A		N	N	N	N	N	N
Chr08	8425544	C														T		N	N	N	N	N	N
Chr08	8425555	G														T		N	N	N	N	N	N
Chr08	8425560	A														G	G	N	N	N	N	N	N
Chr08	8425561	A														G		N	N	N	N	N	N
Chr08	8425576	TTATATAT														TTATATATAT		N	N	N	N	N	N
Chr08	8425588	C														T	T	N	N	N	N	N	N
Chr08	8425628	T									A							N	N	N	N	N	N
Chr08	8425629	AT													AAGAAAACACATT			N	N	N	N	N	N
Chr08	8425629	A								AAG	G	AAGAAAACACAT						N	N	N	N	N	N
Chr08	8425630	T								A|TGA	A	A	A	A	A			N	N	N	N	N	N
Chr08	8425631	A								G	G	G	G	G	G			N	N	N	N	N	N
Chr08	8425632	T								A	A	A	A	A	A,G			N	N	N	N	N	N
Chr08	8425634	T								A,C	A,C	A,C,G	A	A	A,C			N	N	N	N	N	N
Chr08	8425636	T								C	C	C,G	C	C	C,G			N	N	N	N	N	N
Chr08	8425638	T								C	C	C	C	C	C			N	N	N	N	N	N
Chr08	8425639	A													T			N	N	N	N	N	N
Chr08	8425641	A								T				T	T			N	N	N	N	N	N
Chr08	8425642	T								C								N	N	N	N	N	N
Chr08	8425670	T								A								N	N	N	N	N	N
Chr08	8425671	A								T					T			N	N	N	N	N	N
Chr08	8425672	T								G		G	G		G			N	N	N	N	N	N
Chr08	8425676	T								A,C		A	A		A,G			N	N	N	N	N	N
Chr08	8425677	A								C								N	N	N	N	N	N
Chr08	8425679	A								T		T,C	T		C,T			N	N	N	N	N	N
Chr08	8425681	A								G,T	G	G,T	G		G,T			N	N	N	N	N	N
Chr08	8425682	T								G	G	G	G		G			N	N	N	N	N	N
Chr08	8425684	T									A							N	N	N	N	N	N
Chr08	8425684	TA								TAA	TAA	TAA	TAA		TAA			N	N	N	N	N	N
Chr08	8425698	T															A	N	N	N	N	N	N
Chr08	8425698	TAA														TAAA		N	N	N	N	N	N
Chr08	8425725	C															T	N	N	N	N	N	N
Chr08	8425739	G														A		N	N	N	N	N	N
Chr08	8425745	C														T		N	N	N	N	N	N
Chr08	8425836	G														T		N	N	N	N	N	N
Chr08	8425929	C														T		N	N	N	N	N	N
Chr08	8425936	G														C		N	N	N	N	N	N
Chr08	8426067	T														C		N	N	N	N	N	N
Chr08	8426085	T														G		N	N	N	N	N	N
Chr08	8426249	G														A		N	N	N	N	N	N
Chr08	8426442	G														A		N	N	N	N	N	N
Chr08	8426563	A														G		N	N	N	N	N	N
Chr08	8426609	ATAATTT														ATAATTTAATTT		N	N	N	N	N	N
Chr08	8426668	A														T		N	N	N	N	N	N
Chr08	8426686	C														A	A	N	N	N	N	N	N
Chr08	8426697	CTTT														CTTTTTT		N	N	N	N	N	N
Chr08	8426700	TAAAAA														TTTTAAAAAAAAAAA,TTTTAAAAAAA,TAAAAAAAAAAA		N	N	N	N	N	N
Chr08	8426701	AAAAA														AAAAAAAA,AAAAAAAAA,AAAAAAAAAA		N	N	N	N	N	N
Chr08	8426736	C															A	N	N	N	N	N	N
Chr08	8426885	A														C		N	N	N	N	N	N
Chr08	8426892	G														A		N	N	N	N	N	N
Chr08	8427086	T														C		N	N	N	N	N	N
Chr08	8427166	G								A	A	A	A	A	A	A	A	N	N	N	N	N	N
Chr08	8427352	A														G	G	N	N	N	N	N	N
Chr08	8427491	C														T	T	N	N	N	N	N	N
Chr08	8427533	TAAAAAAAAAA														TAAAAAAAAA	TAAAAAAAAA	N	N	N	N	N	N
Chr08	8427539	A														G	G	N	N	N	N	N	N
Chr08	8427588	G														T	T	N	N	N	N	N	N
Chr08	8427825	T														TC	TC	N	N	N	N	N	N
Chr08	8427826	TTTT															TTTTT	N	N	N	N	N	N
Chr08	8427831	T														G	G	N	N	N	N	N	N
Chr08	8427911	A							T	T	T	T	T	T	T	T	T	N	N	N	N	N	N
Chr08	8427936	G														A	A	N	N	N	N	N	N
Chr08	8427974	TATAAAAATTAAAA														TA	TA	N	N	N	N	N	N
Chr08	8427975	A														AAT	AAT	N	N	N	N	N	N
Chr08	8427976	T														A	A	N	N	N	N	N	N
Chr08	8427981	A														T	T	N	N	N	N	N	N
Chr08	8427983	T														G	G	N	N	N	N	N	N
Chr08	8427984	A														G		N	N	N	N	N	N
Chr08	8427986	AA														AACTA,ACTA	AACTA,ACTA	N	N	N	N	N	N
Chr08	8428110	T														C	C	N	N	N	N	N	N
Chr08	8428179	GTTTTTTTTTT														GTTTTTTTTTTTT	GTTTTTTTTTTTT	N	N	N	N	N	N
Chr08	8428182	TT														TTAT	TTGT	N	N	N	N	N	N
Chr08	8428184	TT															TTCT	N	N	N	N	N	N
Chr08	8428186	TT															TTGT	N	N	N	N	N	N
Chr08	8428188	TTC														TTCTC		N	N	N	N	N	N
Chr08	8428189	T															TTC	N	N	N	N	N	N
Chr08	8428294	GTTTTTTTTTT														GTTTTTTTTTTT,GTTTTTTTTTTTT	GTTTTTTTTTTT,GTTTTTTTTTTTT	N	N	N	N	N	N
Chr08	8428838	ATCT															ATCTCT	N	N	N	N	N	N
Chr08	8428840	CTTTTTTTTTT								CTTTTTTTTTTT,CTTTTTTTTTTTT	CTTTTTTTTTTT	CTTTTTTTTTTT,CTTTTTTTTTTTT	CTTTTTTTTTTT	CTTTTTTTTTTT,CTTTTTTTTTTTT	CTTTTTTTTTTT,CTTTTTTTTTTTT	CTTTTTTTTTTTT,CTTTTTTTTTTTTT	CTTTTTTTTTTTT,CTTTTTTTTTTTTT	N	N	N	N	N	N
Chr08	8428844	TT															TTCT	N	N	N	N	N	N
Chr08	8428885	ATTTTTTTTT														ATTTTTTTTTT,ATTTTTTTTTTT	ATTTTTTTTTT,ATTTTTTTTTTT	N	N	N	N	N	N
Chr08	8428958	TAAAAAAAAA														TAAAAAAAAAA	TAAAAAAAAAA	N	N	N	N	N	N
Chr08	8428966	A								T								N	N	N	N	N	N
Chr08	8429206	C														T	T	N	N	N	N	N	N
Chr08	8429233	A														T	T	N	N	N	N	N	N
Chr08	8429278	T														A	A	N	N	N	N	N	N
Chr08	8429427	T														C	C	N	N	N	N	N	N
Chr08	8429524	G														A	A	N	N	N	N	N	N
Chr08	8429525	G														A	A	N	N	N	N	N	N
Chr08	8429537	G														A	A	N	N	N	N	N	N
[truncated: 2,113 more rows]

## Sheet: 1554 variants within Genes
Chrom	POS	REF	G013_G014_W43_ALT	G007_G008_UC55_ALT	G003_G004_UC2_ALT	G032_UC412_ALT	G011_G012_UC18a_ALT	G037_UC7_ALT	G009_G010_UC9_ALT	G005_G006_UC8_ALT	G001_G002_UC1_ALT	G033_UC501_ALT	G035_Richland_ALT	G036_T157_ALT	G039_Jack_ALT	G023_G024_Peking_ALT	G027_G028_Sooty_ALT	Gene Model	cdna Length	cds Length	PFAM Annotation	best arabidopsis TAIR10 hit defline	Strand
Chr08	8251011	T														A	A	Glyma.08G107300.1	1180	852	Xyloglucan endo-transglycosylase (XET) C-terminus; Glycosyl hydrolases family 16	xyloglucan endotransglucosylase/hydrolase 16	+
Chr08	8251447	CATATATATATATATATATAT				CATATATATATATATATAT		CATATATATATATATATAT			CATATATATATATATATAT					CATATATATATATATATAT		Glyma.08G107300.1	1180	852	Xyloglucan endo-transglycosylase (XET) C-terminus; Glycosyl hydrolases family 16	xyloglucan endotransglucosylase/hydrolase 16	+
Chr08	8251703	G														C	C	Glyma.08G107300.1	1180	852	Xyloglucan endo-transglycosylase (XET) C-terminus; Glycosyl hydrolases family 16	xyloglucan endotransglucosylase/hydrolase 16	+
Chr08	8255343	C														T	T	Glyma.08G107400.1	3448	3171	None	None	-
Chr08	8255482	G														C	C	Glyma.08G107400.1	3448	3171	None	None	-
Chr08	8259822	T														C	C	Glyma.08G107400.1	3448	3171	None	None	-
Chr08	8260049	A														G	G	Glyma.08G107400.1	3448	3171	None	None	-
Chr08	8267537	G														C	C	Glyma.08G107500.1	2010	1398	UDP-glucoronosyl and UDP-glucosyl transferase	indole-3-acetate beta-D-glucosyltransferase	+
Chr08	8267574	T														C	C	Glyma.08G107500.1	2010	1398	UDP-glucoronosyl and UDP-glucosyl transferase	indole-3-acetate beta-D-glucosyltransferase	+
Chr08	8267782	A														C	C	Glyma.08G107500.1	2010	1398	UDP-glucoronosyl and UDP-glucosyl transferase	indole-3-acetate beta-D-glucosyltransferase	+
Chr08	8267935	C														T	T	Glyma.08G107500.1	2010	1398	UDP-glucoronosyl and UDP-glucosyl transferase	indole-3-acetate beta-D-glucosyltransferase	+
Chr08	8268473	C														T	T	Glyma.08G107500.1	2010	1398	UDP-glucoronosyl and UDP-glucosyl transferase	indole-3-acetate beta-D-glucosyltransferase	+
Chr08	8277581	G														A	A	Glyma.08G107600.1	1437	1437	UDP-glucoronosyl and UDP-glucosyl transferase	indole-3-acetate beta-D-glucosyltransferase	+
Chr08	8277679	T														C	C	Glyma.08G107600.1	1437	1437	UDP-glucoronosyl and UDP-glucosyl transferase	indole-3-acetate beta-D-glucosyltransferase	+
Chr08	8284843	CCTCTCTCTCTCTCTCTCTC										CCTCTCTCTCTCTCTCTC						Glyma.08G107700.1	3362	2961	Protein kinase domain; Leucine Rich Repeat; Leucine rich repeat N-terminal domain	Leucine-rich repeat protein kinase family protein	+
Chr08	8285093	T								G		G	G	G	G	G		Glyma.08G107700.1	3362	2961	Protein kinase domain; Leucine Rich Repeat; Leucine rich repeat N-terminal domain	Leucine-rich repeat protein kinase family protein	+
Chr08	8285225	A														C	C	Glyma.08G107700.1	3362	2961	Protein kinase domain; Leucine Rich Repeat; Leucine rich repeat N-terminal domain	Leucine-rich repeat protein kinase family protein	+
Chr08	8285261	T														C	C	Glyma.08G107700.1	3362	2961	Protein kinase domain; Leucine Rich Repeat; Leucine rich repeat N-terminal domain	Leucine-rich repeat protein kinase family protein	+
Chr08	8285394	G															T	Glyma.08G107700.1	3362	2961	Protein kinase domain; Leucine Rich Repeat; Leucine rich repeat N-terminal domain	Leucine-rich repeat protein kinase family protein	+
Chr08	8285621	A														T	T	Glyma.08G107700.1	3362	2961	Protein kinase domain; Leucine Rich Repeat; Leucine rich repeat N-terminal domain	Leucine-rich repeat protein kinase family protein	+
Chr08	8285888	A														G	G	Glyma.08G107700.1	3362	2961	Protein kinase domain; Leucine Rich Repeat; Leucine rich repeat N-terminal domain	Leucine-rich repeat protein kinase family protein	+
Chr08	8285896	C	T	T	T	T	T	T	T	T	T	T	T	T	T	T	T	Glyma.08G107700.1	3362	2961	Protein kinase domain; Leucine Rich Repeat; Leucine rich repeat N-terminal domain	Leucine-rich repeat protein kinase family protein	+
Chr08	8287226	T														G	G	Glyma.08G107700.1	3362	2961	Protein kinase domain; Leucine Rich Repeat; Leucine rich repeat N-terminal domain	Leucine-rich repeat protein kinase family protein	+
Chr08	8288351	T														C	C	Glyma.08G107700.1	3362	2961	Protein kinase domain; Leucine Rich Repeat; Leucine rich repeat N-terminal domain	Leucine-rich repeat protein kinase family protein	+
Chr08	8296276	G								A	A	A	A	A	A			Glyma.08G107800.1	3260	2751	Homoserine dehydrogenase, NAD binding domain; Homoserine dehydrogenase; ACT domain; Amino acid kinase family	aspartate kinase-homoserine dehydrogenase ii	-
Chr08	8296531	G														A	A	Glyma.08G107800.1	3260	2751	Homoserine dehydrogenase, NAD binding domain; Homoserine dehydrogenase; ACT domain; Amino acid kinase family	aspartate kinase-homoserine dehydrogenase ii	-
Chr08	8296867	A								G	G	G	G	G	G	G	G	Glyma.08G107800.1	3260	2751	Homoserine dehydrogenase, NAD binding domain; Homoserine dehydrogenase; ACT domain; Amino acid kinase family	aspartate kinase-homoserine dehydrogenase ii	-
Chr08	8297059	A								C	C	C	C	C	C			Glyma.08G107800.1	3260	2751	Homoserine dehydrogenase, NAD binding domain; Homoserine dehydrogenase; ACT domain; Amino acid kinase family	aspartate kinase-homoserine dehydrogenase ii	-
Chr08	8298203	A								T	T	T	T	T	T	T	T	Glyma.08G107800.1	3260	2751	Homoserine dehydrogenase, NAD binding domain; Homoserine dehydrogenase; ACT domain; Amino acid kinase family	aspartate kinase-homoserine dehydrogenase ii	-
Chr08	8298706	T								A	A	A	A	A	A			Glyma.08G107800.1	3260	2751	Homoserine dehydrogenase, NAD binding domain; Homoserine dehydrogenase; ACT domain; Amino acid kinase family	aspartate kinase-homoserine dehydrogenase ii	-
Chr08	8298966	A								G	G	G	G	G	G			Glyma.08G107800.1	3260	2751	Homoserine dehydrogenase, NAD binding domain; Homoserine dehydrogenase; ACT domain; Amino acid kinase family	aspartate kinase-homoserine dehydrogenase ii	-
Chr08	8299453	T								C	C	C	C	C	C			Glyma.08G107800.1	3260	2751	Homoserine dehydrogenase, NAD binding domain; Homoserine dehydrogenase; ACT domain; Amino acid kinase family	aspartate kinase-homoserine dehydrogenase ii	-
Chr08	8299713	A								G	G	G	G	G	G	G	G	Glyma.08G107800.1	3260	2751	Homoserine dehydrogenase, NAD binding domain; Homoserine dehydrogenase; ACT domain; Amino acid kinase family	aspartate kinase-homoserine dehydrogenase ii	-
Chr08	8300016	C								A	A	A	A	A	A			Glyma.08G107800.1	3260	2751	Homoserine dehydrogenase, NAD binding domain; Homoserine dehydrogenase; ACT domain; Amino acid kinase family	aspartate kinase-homoserine dehydrogenase ii	-
Chr08	8300308	T								C	C	C	C	C	C			Glyma.08G107800.1	3260	2751	Homoserine dehydrogenase, NAD binding domain; Homoserine dehydrogenase; ACT domain; Amino acid kinase family	aspartate kinase-homoserine dehydrogenase ii	-
Chr08	8300622	T								C	C	C	C	C	C			Glyma.08G107800.1	3260	2751	Homoserine dehydrogenase, NAD binding domain; Homoserine dehydrogenase; ACT domain; Amino acid kinase family	aspartate kinase-homoserine dehydrogenase ii	-
Chr08	8300704	C								G	G	G	G	G	G			Glyma.08G107800.1	3260	2751	Homoserine dehydrogenase, NAD binding domain; Homoserine dehydrogenase; ACT domain; Amino acid kinase family	aspartate kinase-homoserine dehydrogenase ii	-
Chr08	8300721	C								G	G	G	G	G	G	G	G	Glyma.08G107800.1	3260	2751	Homoserine dehydrogenase, NAD binding domain; Homoserine dehydrogenase; ACT domain; Amino acid kinase family	aspartate kinase-homoserine dehydrogenase ii	-
Chr08	8300814	A								G	G	G	G	G	G			Glyma.08G107800.1	3260	2751	Homoserine dehydrogenase, NAD binding domain; Homoserine dehydrogenase; ACT domain; Amino acid kinase family	aspartate kinase-homoserine dehydrogenase ii	-
Chr08	8301289	C								T	T	T	T	T	T	T	T	Glyma.08G107800.1	3260	2751	Homoserine dehydrogenase, NAD binding domain; Homoserine dehydrogenase; ACT domain; Amino acid kinase family	aspartate kinase-homoserine dehydrogenase ii	-
Chr08	8301388	C														T	T	Glyma.08G107800.1	3260	2751	Homoserine dehydrogenase, NAD binding domain; Homoserine dehydrogenase; ACT domain; Amino acid kinase family	aspartate kinase-homoserine dehydrogenase ii	-
Chr08	8301659	C								A	A	A	A	A	A			Glyma.08G107800.1	3260	2751	Homoserine dehydrogenase, NAD binding domain; Homoserine dehydrogenase; ACT domain; Amino acid kinase family	aspartate kinase-homoserine dehydrogenase ii	-
Chr08	8302797	A															T	Glyma.08G107800.1	3260	2751	Homoserine dehydrogenase, NAD binding domain; Homoserine dehydrogenase; ACT domain; Amino acid kinase family	aspartate kinase-homoserine dehydrogenase ii	-
Chr08	8302798	G														GCTCGCCCTC	C|GCTCGCCCTC	Glyma.08G107800.1	3260	2751	Homoserine dehydrogenase, NAD binding domain; Homoserine dehydrogenase; ACT domain; Amino acid kinase family	aspartate kinase-homoserine dehydrogenase ii	-
Chr08	8302810	G								A	A	A	A	A	A	A	A	Glyma.08G107800.1	3260	2751	Homoserine dehydrogenase, NAD binding domain; Homoserine dehydrogenase; ACT domain; Amino acid kinase family	aspartate kinase-homoserine dehydrogenase ii	-
Chr08	8302813	ATA															ATAAAACTTCGTA	Glyma.08G107800.1	3260	2751	Homoserine dehydrogenase, NAD binding domain; Homoserine dehydrogenase; ACT domain; Amino acid kinase family	aspartate kinase-homoserine dehydrogenase ii	-
Chr08	8302815	A														AAAACTTTGT	AAAACTTCGT	Glyma.08G107800.1	3260	2751	Homoserine dehydrogenase, NAD binding domain; Homoserine dehydrogenase; ACT domain; Amino acid kinase family	aspartate kinase-homoserine dehydrogenase ii	-
Chr08	8302816	T														A	A	Glyma.08G107800.1	3260	2751	Homoserine dehydrogenase, NAD binding domain; Homoserine dehydrogenase; ACT domain; Amino acid kinase family	aspartate kinase-homoserine dehydrogenase ii	-
Chr08	8302817	C														A		Glyma.08G107800.1	3260	2751	Homoserine dehydrogenase, NAD binding domain; Homoserine dehydrogenase; ACT domain; Amino acid kinase family	aspartate kinase-homoserine dehydrogenase ii	-
Chr08	8302818	C														A		Glyma.08G107800.1	3260	2751	Homoserine dehydrogenase, NAD binding domain; Homoserine dehydrogenase; ACT domain; Amino acid kinase family	aspartate kinase-homoserine dehydrogenase ii	-
Chr08	8302821	A														T		Glyma.08G107800.1	3260	2751	Homoserine dehydrogenase, NAD binding domain; Homoserine dehydrogenase; ACT domain; Amino acid kinase family	aspartate kinase-homoserine dehydrogenase ii	-
Chr08	8303360	A								C	C	C	C	C	C	C	C	Glyma.08G107800.1	3260	2751	Homoserine dehydrogenase, NAD binding domain; Homoserine dehydrogenase; ACT domain; Amino acid kinase family	aspartate kinase-homoserine dehydrogenase ii	-
Chr08	8303757	A														T	T	Glyma.08G107800.1	3260	2751	Homoserine dehydrogenase, NAD binding domain; Homoserine dehydrogenase; ACT domain; Amino acid kinase family	aspartate kinase-homoserine dehydrogenase ii	-
Chr08	8303819	G								A	A	A	A	A	A			Glyma.08G107800.1	3260	2751	Homoserine dehydrogenase, NAD binding domain; Homoserine dehydrogenase; ACT domain; Amino acid kinase family	aspartate kinase-homoserine dehydrogenase ii	-
Chr08	8303996	A														T	T	Glyma.08G107800.1	3260	2751	Homoserine dehydrogenase, NAD binding domain; Homoserine dehydrogenase; ACT domain; Amino acid kinase family	aspartate kinase-homoserine dehydrogenase ii	-
Chr08	8304455	A														C	C	Glyma.08G107800.1	3260	2751	Homoserine dehydrogenase, NAD binding domain; Homoserine dehydrogenase; ACT domain; Amino acid kinase family	aspartate kinase-homoserine dehydrogenase ii	-
Chr08	8305447	ATATTATTATTATTATTATTATT								ATATTATTATTATTATTATT	ATATTATTATTATTATTATT	ATATTATTATTATTATTATT	ATATTATTATTATTATTATT	ATATTATTATTATTATTATT	ATATTATTATTATTATTATT			Glyma.08G107800.1	3260	2751	Homoserine dehydrogenase, NAD binding domain; Homoserine dehydrogenase; ACT domain; Amino acid kinase family	aspartate kinase-homoserine dehydrogenase ii	-
Chr08	8305449	ATT											AT					Glyma.08G107800.1	3260	2751	Homoserine dehydrogenase, NAD binding domain; Homoserine dehydrogenase; ACT domain; Amino acid kinase family	aspartate kinase-homoserine dehydrogenase ii	-
Chr08	8305617	CTAA													CTTATAATAA	CTTATAATAA		Glyma.08G107800.1	3260	2751	Homoserine dehydrogenase, NAD binding domain; Homoserine dehydrogenase; ACT domain; Amino acid kinase family	aspartate kinase-homoserine dehydrogenase ii	-
Chr08	8305617	CT								CTTATAAT	CTTATAAT	CTTATAAT,CTTAT	CTTATAAT	CTTATAAT			CTTATAAT	Glyma.08G107800.1	3260	2751	Homoserine dehydrogenase, NAD binding domain; Homoserine dehydrogenase; ACT domain; Amino acid kinase family	aspartate kinase-homoserine dehydrogenase ii	-
Chr08	8305618	T									TTA	TTA		TTA		TTA		Glyma.08G107800.1	3260	2751	Homoserine dehydrogenase, NAD binding domain; Homoserine dehydrogenase; ACT domain; Amino acid kinase family	aspartate kinase-homoserine dehydrogenase ii	-
Chr08	8305621	A															T	Glyma.08G107800.1	3260	2751	Homoserine dehydrogenase, NAD binding domain; Homoserine dehydrogenase; ACT domain; Amino acid kinase family	aspartate kinase-homoserine dehydrogenase ii	-
Chr08	8305702	A								C	C	C	C	C	C			Glyma.08G107800.1	3260	2751	Homoserine dehydrogenase, NAD binding domain; Homoserine dehydrogenase; ACT domain; Amino acid kinase family	aspartate kinase-homoserine dehydrogenase ii	-
Chr08	8306056	C								T	T	T	T	T	T			Glyma.08G107800.1	3260	2751	Homoserine dehydrogenase, NAD binding domain; Homoserine dehydrogenase; ACT domain; Amino acid kinase family	aspartate kinase-homoserine dehydrogenase ii	-
Chr08	8306163	G														A	A	Glyma.08G107800.1	3260	2751	Homoserine dehydrogenase, NAD binding domain; Homoserine dehydrogenase; ACT domain; Amino acid kinase family	aspartate kinase-homoserine dehydrogenase ii	-
Chr08	8306344	TAAAAAAAA								TAAAAAAA	TAAAAAAA	TAAAAAAA	TAAAAAAA	TAAAAAAA	TAAAAAAA	TAAAAAAA	TAAAAAAA	Glyma.08G107800.1	3260	2751	Homoserine dehydrogenase, NAD binding domain; Homoserine dehydrogenase; ACT domain; Amino acid kinase family	aspartate kinase-homoserine dehydrogenase ii	-
Chr08	8306345	A													T			Glyma.08G107800.1	3260	2751	Homoserine dehydrogenase, NAD binding domain; Homoserine dehydrogenase; ACT domain; Amino acid kinase family	aspartate kinase-homoserine dehydrogenase ii	-
Chr08	8306355	G								A	A	A	A	A	A	A	A	Glyma.08G107800.1	3260	2751	Homoserine dehydrogenase, NAD binding domain; Homoserine dehydrogenase; ACT domain; Amino acid kinase family	aspartate kinase-homoserine dehydrogenase ii	-
Chr08	8306458	C														A	A	Glyma.08G107800.1	3260	2751	Homoserine dehydrogenase, NAD binding domain; Homoserine dehydrogenase; ACT domain; Amino acid kinase family	aspartate kinase-homoserine dehydrogenase ii	-
Chr08	8306606	GAAAAAAAAAA								GAAAAAAAAA	GAAAAAAAAA,GAAAAAAAA	GAAAAAAAAA	GAAAAAAAAA,GAAAAAAAA	GAAAAAAAAA	GAAAAAAAAA			Glyma.08G107800.1	3260	2751	Homoserine dehydrogenase, NAD binding domain; Homoserine dehydrogenase; ACT domain; Amino acid kinase family	aspartate kinase-homoserine dehydrogenase ii	-
Chr08	8306607	A								G	G							Glyma.08G107800.1	3260	2751	Homoserine dehydrogenase, NAD binding domain; Homoserine dehydrogenase; ACT domain; Amino acid kinase family	aspartate kinase-homoserine dehydrogenase ii	-
Chr08	8306806	A								T	T	T	T	T	T	T	T	Glyma.08G107800.1	3260	2751	Homoserine dehydrogenase, NAD binding domain; Homoserine dehydrogenase; ACT domain; Amino acid kinase family	aspartate kinase-homoserine dehydrogenase ii	-
Chr08	8306859	G								T	T	T	T	T	T			Glyma.08G107800.1	3260	2751	Homoserine dehydrogenase, NAD binding domain; Homoserine dehydrogenase; ACT domain; Amino acid kinase family	aspartate kinase-homoserine dehydrogenase ii	-
Chr08	8308098	T								C	C	C	C	C	C			Glyma.08G107800.1	3260	2751	Homoserine dehydrogenase, NAD binding domain; Homoserine dehydrogenase; ACT domain; Amino acid kinase family	aspartate kinase-homoserine dehydrogenase ii	-
Chr08	8308361	G								C	C	C	C	C	C			Glyma.08G107900.1	588	588	Core histone H2A/H2B/H3/H4	Histone superfamily protein	-
Chr08	8308379	T								C	C	C	C	C	C			Glyma.08G107900.1	588	588	Core histone H2A/H2B/H3/H4	Histone superfamily protein	-
Chr08	8308621	C								T	T	T	T	T	T			Glyma.08G107900.1	588	588	Core histone H2A/H2B/H3/H4	Histone superfamily protein	-
Chr08	8308702	G								A	A	A	A	A	A		C	Glyma.08G107900.1	588	588	Core histone H2A/H2B/H3/H4	Histone superfamily protein	-
Chr08	8308706	T								C	C	C	C	C	C			Glyma.08G107900.1	588	588	Core histone H2A/H2B/H3/H4	Histone superfamily protein	-
Chr08	8308707	C															A	Glyma.08G107900.1	588	588	Core histone H2A/H2B/H3/H4	Histone superfamily protein	-
Chr08	8308710	C														T	T	Glyma.08G107900.1	588	588	Core histone H2A/H2B/H3/H4	Histone superfamily protein	-
Chr08	8308712	A														G	G	Glyma.08G107900.1	588	588	Core histone H2A/H2B/H3/H4	Histone superfamily protein	-
Chr08	8308713	A															T	Glyma.08G107900.1	588	588	Core histone H2A/H2B/H3/H4	Histone superfamily protein	-
Chr08	8308714	A														G		Glyma.08G107900.1	588	588	Core histone H2A/H2B/H3/H4	Histone superfamily protein	-
Chr08	8308715	C								T	T	T	T	T	T	T		Glyma.08G107900.1	588	588	Core histone H2A/H2B/H3/H4	Histone superfamily protein	-
Chr08	8308716	A														G	G	Glyma.08G107900.1	588	588	Core histone H2A/H2B/H3/H4	Histone superfamily protein	-
Chr08	8308718	A															C	Glyma.08G107900.1	588	588	Core histone H2A/H2B/H3/H4	Histone superfamily protein	-
Chr08	8308720	T														C	C	Glyma.08G107900.1	588	588	Core histone H2A/H2B/H3/H4	Histone superfamily protein	-
Chr08	8308721	C								T	T	T	T	T	T			Glyma.08G107900.1	588	588	Core histone H2A/H2B/H3/H4	Histone superfamily protein	-
Chr08	8309325	T								A	A	A	A	A	A			Glyma.08G107900.1	588	588	Core histone H2A/H2B/H3/H4	Histone superfamily protein	-
Chr08	8309428	ATTTTTTT														ATTTTTTTT	ATTTTTTTT	Glyma.08G107900.1	588	588	Core histone H2A/H2B/H3/H4	Histone superfamily protein	-
Chr08	8309561	A														G	G	Glyma.08G107900.1	588	588	Core histone H2A/H2B/H3/H4	Histone superfamily protein	-
Chr08	8309672	G														T	T	Glyma.08G107900.1	588	588	Core histone H2A/H2B/H3/H4	Histone superfamily protein	-
Chr08	8309772	TA														TATTTTAA	TATTTTAA	Glyma.08G107900.1	588	588	Core histone H2A/H2B/H3/H4	Histone superfamily protein	-
Chr08	8309773	A														ATT	ATT	Glyma.08G107900.1	588	588	Core histone H2A/H2B/H3/H4	Histone superfamily protein	-
Chr08	8309805	C														G	G	Glyma.08G107900.1	588	588	Core histone H2A/H2B/H3/H4	Histone superfamily protein	-
Chr08	8309811	G														A	A	Glyma.08G107900.1	588	588	Core histone H2A/H2B/H3/H4	Histone superfamily protein	-
Chr08	8309832	A														G	G	Glyma.08G107900.1	588	588	Core histone H2A/H2B/H3/H4	Histone superfamily protein	-
Chr08	8309841	C								T	T	T	T	T	T			Glyma.08G107900.1	588	588	Core histone H2A/H2B/H3/H4	Histone superfamily protein	-
Chr08	8309849	A								C	C	C	C	C	C	C	C	Glyma.08G107900.1	588	588	Core histone H2A/H2B/H3/H4	Histone superfamily protein	-
Chr08	8309867	C														G	G	Glyma.08G107900.1	588	588	Core histone H2A/H2B/H3/H4	Histone superfamily protein	-
Chr08	8309918	C														T	T	Glyma.08G107900.1	588	588	Core histone H2A/H2B/H3/H4	Histone superfamily protein	-
Chr08	8309920	T														C	C	Glyma.08G107900.1	588	588	Core histone H2A/H2B/H3/H4	Histone superfamily protein	-
Chr08	8309922	C														T	T	Glyma.08G107900.1	588	588	Core histone H2A/H2B/H3/H4	Histone superfamily protein	-
Chr08	8309962	T														TTGAACA,TTGAAC,TTGA	TTGAACA	Glyma.08G107900.1	588	588	Core histone H2A/H2B/H3/H4	Histone superfamily protein	-
Chr08	8309963	AT														AGAACATT,ATT	AGAACATT	Glyma.08G107900.1	588	588	Core histone H2A/H2B/H3/H4	Histone superfamily protein	-
Chr08	8309963	A														T	T	Glyma.08G107900.1	588	588	Core histone H2A/H2B/H3/H4	Histone superfamily protein	-
Chr08	8309964	T															TCATT	Glyma.08G107900.1	588	588	Core histone H2A/H2B/H3/H4	Histone superfamily protein	-
Chr08	8310055	T														C	C	Glyma.08G107900.1	588	588	Core histone H2A/H2B/H3/H4	Histone superfamily protein	-
Chr08	8310059	A														T	T	Glyma.08G107900.1	588	588	Core histone H2A/H2B/H3/H4	Histone superfamily protein	-
Chr08	8310081	G														A	A	Glyma.08G107900.1	588	588	Core histone H2A/H2B/H3/H4	Histone superfamily protein	-
Chr08	8310094	T														A	A	Glyma.08G107900.1	588	588	Core histone H2A/H2B/H3/H4	Histone superfamily protein	-
Chr08	8310229	T														C	C	Glyma.08G107900.1	588	588	Core histone H2A/H2B/H3/H4	Histone superfamily protein	-
Chr08	8310237	CAAACA														C	C	Glyma.08G107900.1	588	588	Core histone H2A/H2B/H3/H4	Histone superfamily protein	-
Chr08	8310238	A								G	G	G	G	G	G		G	Glyma.08G107900.1	588	588	Core histone H2A/H2B/H3/H4	Histone superfamily protein	-
Chr08	8310239	A															C	Glyma.08G107900.1	588	588	Core histone H2A/H2B/H3/H4	Histone superfamily protein	-
Chr08	8310240	A															C	Glyma.08G107900.1	588	588	Core histone H2A/H2B/H3/H4	Histone superfamily protein	-
Chr08	8310251	T														G	G	Glyma.08G107900.1	588	588	Core histone H2A/H2B/H3/H4	Histone superfamily protein	-
Chr08	8310253	A								G	G	G	G	G	G	G	G	Glyma.08G107900.1	588	588	Core histone H2A/H2B/H3/H4	Histone superfamily protein	-
Chr08	8310289	T								C	C	C	C	C	C	C	C	Glyma.08G107900.1	588	588	Core histone H2A/H2B/H3/H4	Histone superfamily protein	-
Chr08	8310313	C														T	T	Glyma.08G107900.1	588	588	Core histone H2A/H2B/H3/H4	Histone superfamily protein	-
Chr08	8311542	A									T				T			Glyma.08G108000.1	1857	1455	56kDa selenium binding protein (SBP56)	selenium-binding protein 1	+
Chr08	8311544	C									A	G	A	A	A			Glyma.08G108000.1	1857	1455	56kDa selenium binding protein (SBP56)	selenium-binding protein 1	+
Chr08	8311547	A								T	T	T|AATTT	T	T	T|AATTT	T	T	Glyma.08G108000.1	1857	1455	56kDa selenium binding protein (SBP56)	selenium-binding protein 1	+
Chr08	8311548	CT								CTTTTT		CTTTTT						Glyma.08G108000.1	1857	1455	56kDa selenium binding protein (SBP56)	selenium-binding protein 1	+
Chr08	8311548	C								T	T	T	T	T	T	T	T	Glyma.08G108000.1	1857	1455	56kDa selenium binding protein (SBP56)	selenium-binding protein 1	+
Chr08	8311556	C								CGAGTTA	CGAGTTA	CGAGTTA	CGAGTTAA		CGAGTTA,CG,CGAGTTAATTT	CGAGTTA	CG,CGAGTTA	Glyma.08G108000.1	1857	1455	56kDa selenium binding protein (SBP56)	selenium-binding protein 1	+
Chr08	8311557	A															G	Glyma.08G108000.1	1857	1455	56kDa selenium binding protein (SBP56)	selenium-binding protein 1	+
Chr08	8311558	T								G	G	G	G		G	G	G	Glyma.08G108000.1	1857	1455	56kDa selenium binding protein (SBP56)	selenium-binding protein 1	+
Chr08	8311559	C								T	T	T	T	T	T	T	T	Glyma.08G108000.1	1857	1455	56kDa selenium binding protein (SBP56)	selenium-binding protein 1	+
Chr08	8311561	G								A	A	A	A		A	A	A	Glyma.08G108000.1	1857	1455	56kDa selenium binding protein (SBP56)	selenium-binding protein 1	+
Chr08	8311562	C								A	A	A	A		A	A	A	Glyma.08G108000.1	1857	1455	56kDa selenium binding protein (SBP56)	selenium-binding protein 1	+
Chr08	8311565	C													T		T	Glyma.08G108000.1	1857	1455	56kDa selenium binding protein (SBP56)	selenium-binding protein 1	+
Chr08	8311989	G														T	T	Glyma.08G108000.1	1857	1455	56kDa selenium binding protein (SBP56)	selenium-binding protein 1	+
Chr08	8312290	C								T	T	T	T	T	T			Glyma.08G108000.1	1857	1455	56kDa selenium binding protein (SBP56)	selenium-binding protein 1	+
Chr08	8312343	A														G	G	Glyma.08G108000.1	1857	1455	56kDa selenium binding protein (SBP56)	selenium-binding protein 1	+
Chr08	8313215	T														C	C	Glyma.08G108000.1	1857	1455	56kDa selenium binding protein (SBP56)	selenium-binding protein 1	+
Chr08	8313241	A														T	T	Glyma.08G108000.1	1857	1455	56kDa selenium binding protein (SBP56)	selenium-binding protein 1	+
Chr08	8313428	G														T	T	Glyma.08G108000.1	1857	1455	56kDa selenium binding protein (SBP56)	selenium-binding protein 1	+
Chr08	8313640	T														A	A	Glyma.08G108000.1	1857	1455	56kDa selenium binding protein (SBP56)	selenium-binding protein 1	+
Chr08	8313747	G														A	A	Glyma.08G108000.1	1857	1455	56kDa selenium binding protein (SBP56)	selenium-binding protein 1	+
Chr08	8314161	A														C	C	Glyma.08G108000.1	1857	1455	56kDa selenium binding protein (SBP56)	selenium-binding protein 1	+
Chr08	8314707	A														T	T	Glyma.08G108000.1	1857	1455	56kDa selenium binding protein (SBP56)	selenium-binding protein 1	+
Chr08	8314788	A														C	C	Glyma.08G108000.1	1857	1455	56kDa selenium binding protein (SBP56)	selenium-binding protein 1	+
Chr08	8314827	A														G	G	Glyma.08G108000.1	1857	1455	56kDa selenium binding protein (SBP56)	selenium-binding protein 1	+
Chr08	8317597	A														G	G	Glyma.08G108200.1	929	360	Rapid ALkalinization Factor (RALF)	ralf-like 32	+
Chr08	8318117	A								G	G	G	G	G	G	G	G	Glyma.08G108200.1	929	360	Rapid ALkalinization Factor (RALF)	ralf-like 32	+
Chr08	8318133	TTTCTTCTT														TTTCTTCTTCTT	TTTCTTCTTCTT	Glyma.08G108200.1	929	360	Rapid ALkalinization Factor (RALF)	ralf-like 32	+
Chr08	8318139	CTTTTTTTTTT														CTTCTTTTTTTTTTT	CTTCTTTTTTTTTTT	Glyma.08G108200.1	929	360	Rapid ALkalinization Factor (RALF)	ralf-like 32	+
Chr08	8318140	TT														TTCT	TTCT	Glyma.08G108200.1	929	360	Rapid ALkalinization Factor (RALF)	ralf-like 32	+
Chr08	8318164	G														T	T	Glyma.08G108200.1	929	360	Rapid ALkalinization Factor (RALF)	ralf-like 32	+
Chr08	8318247	A														G	G	Glyma.08G108200.1	929	360	Rapid ALkalinization Factor (RALF)	ralf-like 32	+
Chr08	8321429	ACACCGTCACC														ACACC	ACACC	Glyma.08G108300.1	2101	1323	Splicing factor, Prp19-binding domain	microfibrillar-associated protein-related	-
Chr08	8321433	C														CAA	A	Glyma.08G108300.1	2101	1323	Splicing factor, Prp19-binding domain	microfibrillar-associated protein-related	-
Chr08	8321434	G														T,A		Glyma.08G108300.1	2101	1323	Splicing factor, Prp19-binding domain	microfibrillar-associated protein-related	-
Chr08	8321435	T														A		Glyma.08G108300.1	2101	1323	Splicing factor, Prp19-binding domain	microfibrillar-associated protein-related	-
Chr08	8321558	A								C	C	C	C	C	C	C	C	Glyma.08G108300.1	2101	1323	Splicing factor, Prp19-binding domain	microfibrillar-associated protein-related	-
Chr08	8322176	A														G	G	Glyma.08G108300.1	2101	1323	Splicing factor, Prp19-binding domain	microfibrillar-associated protein-related	-
Chr08	8322185	C														G	G	Glyma.08G108300.1	2101	1323	Splicing factor, Prp19-binding domain	microfibrillar-associated protein-related	-
Chr08	8322357	A														G	G	Glyma.08G108300.1	2101	1323	Splicing factor, Prp19-binding domain	microfibrillar-associated protein-related	-
Chr08	8322635	A														G	G	Glyma.08G108300.1	2101	1323	Splicing factor, Prp19-binding domain	microfibrillar-associated protein-related	-
Chr08	8322671	T														A	A	Glyma.08G108300.1	2101	1323	Splicing factor, Prp19-binding domain	microfibrillar-associated protein-related	-
Chr08	8322909	A														G	G	Glyma.08G108300.1	2101	1323	Splicing factor, Prp19-binding domain	microfibrillar-associated protein-related	-
Chr08	8322945	T														A	A	Glyma.08G108300.1	2101	1323	Splicing factor, Prp19-binding domain	microfibrillar-associated protein-related	-
Chr08	8323411	C														T	T	Glyma.08G108300.1	2101	1323	Splicing factor, Prp19-binding domain	microfibrillar-associated protein-related	-
Chr08	8323606	AGG														AGGG	AGGG	Glyma.08G108300.1	2101	1323	Splicing factor, Prp19-binding domain	microfibrillar-associated protein-related	-
Chr08	8323966	C														T	T	Glyma.08G108300.1	2101	1323	Splicing factor, Prp19-binding domain	microfibrillar-associated protein-related	-
Chr08	8323971	G														A	A	Glyma.08G108300.1	2101	1323	Splicing factor, Prp19-binding domain	microfibrillar-associated protein-related	-
Chr08	8323983	G														C	C	Glyma.08G108300.1	2101	1323	Splicing factor, Prp19-binding domain	microfibrillar-associated protein-related	-
Chr08	8324092	G								A	A	A	A	A	A	A	A	Glyma.08G108300.1	2101	1323	Splicing factor, Prp19-binding domain	microfibrillar-associated protein-related	-
Chr08	8324392	C														T	T	Glyma.08G108300.1	2101	1323	Splicing factor, Prp19-binding domain	microfibrillar-associated protein-related	-
Chr08	8324824	C								T,A	T	T	T	T	T			Glyma.08G108300.1	2101	1323	Splicing factor, Prp19-binding domain	microfibrillar-associated protein-related	-
Chr08	8325019	T														C	C	Glyma.08G108300.1	2101	1323	Splicing factor, Prp19-binding domain	microfibrillar-associated protein-related	-
Chr08	8325042	G														C	C	Glyma.08G108300.1	2101	1323	Splicing factor, Prp19-binding domain	microfibrillar-associated protein-related	-
Chr08	8325103	T								C	C	C	C	C	C	C	C	Glyma.08G108300.1	2101	1323	Splicing factor, Prp19-binding domain	microfibrillar-associated protein-related	-
Chr08	8325370	G								A	A	A	A	A	A			Glyma.08G108300.1	2101	1323	Splicing factor, Prp19-binding domain	microfibrillar-associated protein-related	-
Chr08	8325577	C														A	A	Glyma.08G108300.1	2101	1323	Splicing factor, Prp19-binding domain	microfibrillar-associated protein-related	-
Chr08	8325696	C								G	G	G	G	G	G	G	G	Glyma.08G108300.1	2101	1323	Splicing factor, Prp19-binding domain	microfibrillar-associated protein-related	-
Chr08	8325740	T								A	A	A	A	A	A			Glyma.08G108300.1	2101	1323	Splicing factor, Prp19-binding domain	microfibrillar-associated protein-related	-
Chr08	8327519	G								A	A	A	A	A	A	A	A	Glyma.08G108400.1	2862	1836	PPR repeat	ATP binding;nucleic acid binding;helicases	+
Chr08	8327990	A								G	G	G	G	G	G	G	G	Glyma.08G108400.1	2862	1836	PPR repeat	ATP binding;nucleic acid binding;helicases	+
Chr08	8328261	G														A	A	Glyma.08G108400.1	2862	1836	PPR repeat	ATP binding;nucleic acid binding;helicases	+
Chr08	8328354	A								C	C	C	C	C	C	C	C	Glyma.08G108400.1	2862	1836	PPR repeat	ATP binding;nucleic acid binding;helicases	+
Chr08	8328392	A								T	T	T	T	T	T	T	T	Glyma.08G108400.1	2862	1836	PPR repeat	ATP binding;nucleic acid binding;helicases	+
Chr08	8328435	A								AT	AT	AT	AT	AT	AT	AT	AT	Glyma.08G108400.1	2862	1836	PPR repeat	ATP binding;nucleic acid binding;helicases	+
Chr08	8328540	G								A	A	A	A	A	A	A	A	Glyma.08G108400.1	2862	1836	PPR repeat	ATP binding;nucleic acid binding;helicases	+
Chr08	8328665	C														A	A	Glyma.08G108400.1	2862	1836	PPR repeat	ATP binding;nucleic acid binding;helicases	+
Chr08	8328883	T								A	A	A	A	A	A	A	A	Glyma.08G108400.1	2862	1836	PPR repeat	ATP binding;nucleic acid binding;helicases	+
Chr08	8329157	ATTTT															ATTTTTT	Glyma.08G108400.1	2862	1836	PPR repeat	ATP binding;nucleic acid binding;helicases	+
Chr08	8329160	TTGT								TTGTGT	TTGTGT	TTGTGT	TTGTGT	TTGTGT	TTGTGT	TTGTGT	TTGTGT	Glyma.08G108400.1	2862	1836	PPR repeat	ATP binding;nucleic acid binding;helicases	+
Chr08	8329161	TG									TGAG					TGAG		Glyma.08G108400.1	2862	1836	PPR repeat	ATP binding;nucleic acid binding;helicases	+
Chr08	8329163	T									TGA		TGG					Glyma.08G108400.1	2862	1836	PPR repeat	ATP binding;nucleic acid binding;helicases	+
Chr08	8329367	A								T	T	T	T	T	T	T	T	Glyma.08G108400.1	2862	1836	PPR repeat	ATP binding;nucleic acid binding;helicases	+
Chr08	8329446	ACGT										AT,A						Glyma.08G108400.1	2862	1836	PPR repeat	ATP binding;nucleic acid binding;helicases	+
Chr08	8329447	CGTTT											CTT			CT	CT	Glyma.08G108400.1	2862	1836	PPR repeat	ATP binding;nucleic acid binding;helicases	+
Chr08	8329447	CGTT								CT	CT	CT		CT	CT			Glyma.08G108400.1	2862	1836	PPR repeat	ATP binding;nucleic acid binding;helicases	+
Chr08	8329448	GTTTTTTTTTTTTTTT								GTTTTTTTTTTTTT								Glyma.08G108400.1	2862	1836	PPR repeat	ATP binding;nucleic acid binding;helicases	+
Chr08	8329448	G								A	A	A	A	A	A	A	A	Glyma.08G108400.1	2862	1836	PPR repeat	ATP binding;nucleic acid binding;helicases	+
Chr08	8329449	T								C								Glyma.08G108400.1	2862	1836	PPR repeat	ATP binding;nucleic acid binding;helicases	+
Chr08	8329450	T								A	A	A	A	A	A			Glyma.08G108400.1	2862	1836	PPR repeat	ATP binding;nucleic acid binding;helicases	+
Chr08	8329451	T										A			A	A	A	Glyma.08G108400.1	2862	1836	PPR repeat	ATP binding;nucleic acid binding;helicases	+
Chr08	8329461	TTTA														T	T	Glyma.08G108400.1	2862	1836	PPR repeat	ATP binding;nucleic acid binding;helicases	+
Chr08	8329462	TTACT														TT		Glyma.08G108400.1	2862	1836	PPR repeat	ATP binding;nucleic acid binding;helicases	+
Chr08	8329538	T														C	C	Glyma.08G108400.1	2862	1836	PPR repeat	ATP binding;nucleic acid binding;helicases	+
Chr08	8329841	C								G	G	G	G	G	G			Glyma.08G108400.1	2862	1836	PPR repeat	ATP binding;nucleic acid binding;helicases	+
Chr08	8330059	T								A	A	A	A	A	A	A	A	Glyma.08G108400.1	2862	1836	PPR repeat	ATP binding;nucleic acid binding;helicases	+
Chr08	8330158	G								A	A	A	A	A	A	A	A	Glyma.08G108400.1	2862	1836	PPR repeat	ATP binding;nucleic acid binding;helicases	+
Chr08	8331020	C														T	T	Glyma.08G108400.1	2862	1836	PPR repeat	ATP binding;nucleic acid binding;helicases	+
Chr08	8331035	G								A	A	A	A	A	A			Glyma.08G108400.1	2862	1836	PPR repeat	ATP binding;nucleic acid binding;helicases	+
Chr08	8331046	AGGG								AG	AG	AG	AG	AG	AG			Glyma.08G108400.1	2862	1836	PPR repeat	ATP binding;nucleic acid binding;helicases	+
Chr08	8331048	G								A	A	A	A		A			Glyma.08G108400.1	2862	1836	PPR repeat	ATP binding;nucleic acid binding;helicases	+
Chr08	8331063	G								A	A	A	A	A	A			Glyma.08G108400.1	2862	1836	PPR repeat	ATP binding;nucleic acid binding;helicases	+
Chr08	8331071	T								C	C	C	C	C	C	C	C	Glyma.08G108400.1	2862	1836	PPR repeat	ATP binding;nucleic acid binding;helicases	+
Chr08	8331074	A								T	T	T	T	T	T	T	T	Glyma.08G108400.1	2862	1836	PPR repeat	ATP binding;nucleic acid binding;helicases	+
Chr08	8331078	T								C	C	C	C	C	C	C	C	Glyma.08G108400.1	2862	1836	PPR repeat	ATP binding;nucleic acid binding;helicases	+
Chr08	8331095	A								G	G	G	G	G	G	G	G	Glyma.08G108400.1	2862	1836	PPR repeat	ATP binding;nucleic acid binding;helicases	+
Chr08	8331143	G								A	A	A	A	A	A	A	A	Glyma.08G108400.1	2862	1836	PPR repeat	ATP binding;nucleic acid binding;helicases	+
Chr08	8331201	T														A	A	Glyma.08G108400.1	2862	1836	PPR repeat	ATP binding;nucleic acid binding;helicases	+
Chr08	8331248	C								T	T	T	T	T	T			Glyma.08G108500.1	1403	438	G10 protein	G10 family protein	-
Chr08	8331272	G								A	A	A	A	A	A			Glyma.08G108500.1	1403	438	G10 protein	G10 family protein	-
Chr08	8331338	A								G	G	G	G	G	G	G	G	Glyma.08G108500.1	1403	438	G10 protein	G10 family protein	-
Chr08	8331370	A								G	G	G	G	G	G	G	G	Glyma.08G108500.1	1403	438	G10 protein	G10 family protein	-
Chr08	8331387	C														A	A	Glyma.08G108500.1	1403	438	G10 protein	G10 family protein	-
Chr08	8331405	A								G	G	G	G	G	G	G	G	Glyma.08G108500.1	1403	438	G10 protein	G10 family protein	-
Chr08	8331409	TCAAAAAATAAAAACA								TCA	TCA			TCA	TCA	TCA	TCA	Glyma.08G108500.1	1403	438	G10 protein	G10 family protein	-
Chr08	8331412	A								G	G	G	G	G	G	G	G	Glyma.08G108500.1	1403	438	G10 protein	G10 family protein	-
Chr08	8331413	AAAATAAAAACAGGAAAT									AAAAT				AAAAT			Glyma.08G108500.1	1403	438	G10 protein	G10 family protein	-
Chr08	8331418	A								G	G	G	G	G	G	G	G	Glyma.08G108500.1	1403	438	G10 protein	G10 family protein	-
Chr08	8331421	A														T		Glyma.08G108500.1	1403	438	G10 protein	G10 family protein	-
Chr08	8331422	A									T					T		Glyma.08G108500.1	1403	438	G10 protein	G10 family protein	-
Chr08	8331422	ACAG								ACAGTTTTCAG	ACAGTTTTCAG,AGTTTTCAG,ATTCAG	ACAGTTTTCAG		ACAGTTTTCAG		ACAGTTTTCAG,ATTCAG,AGTTTTCAG	ACAGTTTTCAG	Glyma.08G108500.1	1403	438	G10 protein	G10 family protein	-
Chr08	8331425	G								GTTTTCA						GTTTTCA	GTTTTCA	Glyma.08G108500.1	1403	438	G10 protein	G10 family protein	-
Chr08	8331426	G								A	A,T	A,T	A	A,T	A	A	A	Glyma.08G108500.1	1403	438	G10 protein	G10 family protein	-
Chr08	8331426	GAAA								GTTTCAGAAAA	GTTTCAGAAAA	GTTTCAGAAAA	GTTTCAGAAAA	GTTTCAGAAAA		GTTTCAGAAAA	GTTTCAGAAAA	Glyma.08G108500.1	1403	438	G10 protein	G10 family protein	-
Chr08	8331436	C													T			Glyma.08G108500.1	1403	438	G10 protein	G10 family protein	-
Chr08	8331437	A													G			Glyma.08G108500.1	1403	438	G10 protein	G10 family protein	-
Chr08	8331460	C								T	T	T	T	T	T			Glyma.08G108500.1	1403	438	G10 protein	G10 family protein	-
Chr08	8331509	A								T	T	T	T	T	T			Glyma.08G108500.1	1403	438	G10 protein	G10 family protein	-
Chr08	8331852	T								G	G	G	G	G	G			Glyma.08G108500.1	1403	438	G10 protein	G10 family protein	-
Chr08	8332594	C								T	T	T	T	T	T			Glyma.08G108500.1	1403	438	G10 protein	G10 family protein	-
Chr08	8332957	T														A	A	Glyma.08G108500.1	1403	438	G10 protein	G10 family protein	-
Chr08	8333534	C								T	T	T	T	T	T			Glyma.08G108500.1	1403	438	G10 protein	G10 family protein	-
Chr08	8334400	A								C	C	C	C	C	C	C	C	Glyma.08G108500.1	1403	438	G10 protein	G10 family protein	-
Chr08	8338075	TTCTCTCTCTCTCTCT								TTCTCTCTCTCTCT	TTCTCTCTCTCTCT	TTCTCTCTCTCTCT	TTCTCTCTCTCTCT	TTCTCTCTCTCTCT	TTCTCTCTCTCTCT			Glyma.08G108600.1	1911	1434	HSF-type DNA-binding	winged-helix DNA-binding transcription factor family protein	+
Chr08	8338077	C										T						Glyma.08G108600.1	1911	1434	HSF-type DNA-binding	winged-helix DNA-binding transcription factor family protein	+
Chr08	8338703	G								A	A	A	A	A	A			Glyma.08G108600.1	1911	1434	HSF-type DNA-binding	winged-helix DNA-binding transcription factor family protein	+
Chr08	8338819	C								A	A	A	A	A	A			Glyma.08G108600.1	1911	1434	HSF-type DNA-binding	winged-helix DNA-binding transcription factor family protein	+
Chr08	8338840	A								T	T	T	T	T	T			Glyma.08G108600.1	1911	1434	HSF-type DNA-binding	winged-helix DNA-binding transcription factor family protein	+
Chr08	8339074	C								T	T	T	T	T	T			Glyma.08G108600.1	1911	1434	HSF-type DNA-binding	winged-helix DNA-binding transcription factor family protein	+
Chr08	8339313	T								C	C	C	C	C	C			Glyma.08G108600.1	1911	1434	HSF-type DNA-binding	winged-helix DNA-binding transcription factor family protein	+
Chr08	8339335	A								G	G	G	G	G	G			Glyma.08G108600.1	1911	1434	HSF-type DNA-binding	winged-helix DNA-binding transcription factor family protein	+
Chr08	8339397	T								G	G	G	G	G	G			Glyma.08G108600.1	1911	1434	HSF-type DNA-binding	winged-helix DNA-binding transcription factor family protein	+
Chr08	8339619	C								T	T	T	T	T	T			Glyma.08G108600.1	1911	1434	HSF-type DNA-binding	winged-helix DNA-binding transcription factor family protein	+
Chr08	8342553	T								C	C	C	C	C	C			Glyma.08G108600.1	1911	1434	HSF-type DNA-binding	winged-helix DNA-binding transcription factor family protein	+
Chr08	8351050	G														A	A	Glyma.08G108800.1	2068	1458	S-adenosyl-L-homocysteine hydrolase, NAD binding domain; S-adenosyl-L-homocysteine hydrolase	S-adenosyl-L-homocysteine hydrolase	-
Chr08	8351216	C								G	G	G	G	G	G			Glyma.08G108800.1	2068	1458	S-adenosyl-L-homocysteine hydrolase, NAD binding domain; S-adenosyl-L-homocysteine hydrolase	S-adenosyl-L-homocysteine hydrolase	-
Chr08	8352123	C														A	A	Glyma.08G108800.1	2068	1458	S-adenosyl-L-homocysteine hydrolase, NAD binding domain; S-adenosyl-L-homocysteine hydrolase	S-adenosyl-L-homocysteine hydrolase	-
Chr08	8352346	T														A	A	Glyma.08G108800.1	2068	1458	S-adenosyl-L-homocysteine hydrolase, NAD binding domain; S-adenosyl-L-homocysteine hydrolase	S-adenosyl-L-homocysteine hydrolase	-
Chr08	8352352	T														C	C	Glyma.08G108800.1	2068	1458	S-adenosyl-L-homocysteine hydrolase, NAD binding domain; S-adenosyl-L-homocysteine hydrolase	S-adenosyl-L-homocysteine hydrolase	-
Chr08	8352378	ATTTTTTT								ATTTTTT	ATTTTTT	ATTTTTT	ATTTTTT	ATTTTTT	ATTTTTT	ATTTTTT	ATTTTTT	Glyma.08G108800.1	2068	1458	S-adenosyl-L-homocysteine hydrolase, NAD binding domain; S-adenosyl-L-homocysteine hydrolase	S-adenosyl-L-homocysteine hydrolase	-
Chr08	8353076	A								G	G	G	G	G	G			Glyma.08G108800.1	2068	1458	S-adenosyl-L-homocysteine hydrolase, NAD binding domain; S-adenosyl-L-homocysteine hydrolase	S-adenosyl-L-homocysteine hydrolase	-
Chr08	8353364	A								G	G	G	G	G	G			Glyma.08G108800.1	2068	1458	S-adenosyl-L-homocysteine hydrolase, NAD binding domain; S-adenosyl-L-homocysteine hydrolase	S-adenosyl-L-homocysteine hydrolase	-
Chr08	8359499	C														T	T	Glyma.08G108900.1	2112	1719	Serine hydroxymethyltransferase	serine hydroxymethyltransferase 4	+
Chr08	8360410	A								T	T	T	T	T	T			Glyma.08G108900.1	2112	1719	Serine hydroxymethyltransferase	serine hydroxymethyltransferase 4	+
Chr08	8360487	TAAAAAAAAAAAAAA								TAAAAAAAAAAAA	TAAAAAAAAAAAA,TAAAAAAAAAAA	TAAAAAAAAAAAA,TAAAAAAAAAAA	TAAAAAAAAAAAA,TAAAAAAAAAAA,TAAAAAAAAAAAAA	TAAAAAAAAAAAA,TAAAAAAAAAAA,TAAAAAAAAAAAAA	TAAAAAAAAAAAA,TAAAAAAAAAAA	TAAAAAAAAAAAAA,TAAAAAAAAAAAA	TAAAAAAAAAAAAA,TAAAAAAAAAAAA	Glyma.08G108900.1	2112	1719	Serine hydroxymethyltransferase	serine hydroxymethyltransferase 4	+
Chr08	8360500	A								G	G							Glyma.08G108900.1	2112	1719	Serine hydroxymethyltransferase	serine hydroxymethyltransferase 4	+
Chr08	8360500	AAGAGA								AAGA	AAGA							Glyma.08G108900.1	2112	1719	Serine hydroxymethyltransferase	serine hydroxymethyltransferase 4	+
Chr08	8360504	G									A							Glyma.08G108900.1	2112	1719	Serine hydroxymethyltransferase	serine hydroxymethyltransferase 4	+
Chr08	8360509	C								G	G	G	G	G	G			Glyma.08G108900.1	2112	1719	Serine hydroxymethyltransferase	serine hydroxymethyltransferase 4	+
Chr08	8360663	C								T	T	T	T	T	T	T	T	Glyma.08G108900.1	2112	1719	Serine hydroxymethyltransferase	serine hydroxymethyltransferase 4	+
Chr08	8361148	C														G		Glyma.08G108900.1	2112	1719	Serine hydroxymethyltransferase	serine hydroxymethyltransferase 4	+
Chr08	8361269	C								T	T	T	T	T	T			Glyma.08G108900.1	2112	1719	Serine hydroxymethyltransferase	serine hydroxymethyltransferase 4	+
Chr08	8361924	A														T		Glyma.08G108900.1	2112	1719	Serine hydroxymethyltransferase	serine hydroxymethyltransferase 4	+
Chr08	8362141	TCC														T		Glyma.08G108900.1	2112	1719	Serine hydroxymethyltransferase	serine hydroxymethyltransferase 4	+
Chr08	8362142	CCTCTCTCTCTCTCTCTCT											CCTCTCTCTCTCTCTCT			CCTCTCTCTCTCTCTCT	CCTCTCTCTCTCTCTCT	Glyma.08G108900.1	2112	1719	Serine hydroxymethyltransferase	serine hydroxymethyltransferase 4	+
Chr08	8362234	C								G	G	G	G	G	G	G	G	Glyma.08G108900.1	2112	1719	Serine hydroxymethyltransferase	serine hydroxymethyltransferase 4	+
Chr08	8363192	CTTTTTTTTT								CTTTTTTTTTT,CTTTTTTTTTTT	CTTTTTTTTTT,CTTTTTTTTTTT	CTTTTTTTTTT	CTTTTTTTTTT	CTTTTTTTTTT	CTTTTTTTTTT,CTTTTTTTTTTT	CTTTTTTTTTT,CTTTTTTTTTTT	CTTTTTTTTTT	Glyma.08G108900.1	2112	1719	Serine hydroxymethyltransferase	serine hydroxymethyltransferase 4	+
Chr08	8365673	C								T	T	T	T	T	T			Glyma.08G109000.1	2834	2322	Peptidase inhibitor I9; Subtilase family; PA domain	Subtilisin-like serine endopeptidase family protein	-
Chr08	8365790	GTTTTTTTTTT								GTTTTTTTTTTTT,GTTTTTTTTTTTTT,GTTTTTTTTTTT	GTTTTTTTTTTTT,GTTTTTTTTTTT,GTTTTTTTTTTTTT	GTTTTTTTTTTTT,GTTTTTTTTTTTTT,GTTTTTTTTTTT	GTTTTTTTTTTTT,GTTTTTTTTTTTTT,GTTTTTTTTTTTTTT	GTTTTTTTTTTTT,GTTTTTTTTTTT,GTTTTTTTTTTTTT	GTTTTTTTTTTTT,GTTTTTTTTTTTTT			Glyma.08G109000.1	2834	2322	Peptidase inhibitor I9; Subtilase family; PA domain	Subtilisin-like serine endopeptidase family protein	-
Chr08	8365801	A								T|ATT,AT	T|ATT	T|ATT	T	T|ATT	T			Glyma.08G109000.1	2834	2322	Peptidase inhibitor I9; Subtilase family; PA domain	Subtilisin-like serine endopeptidase family protein	-
Chr08	8366285	T														G	G	Glyma.08G109000.1	2834	2322	Peptidase inhibitor I9; Subtilase family; PA domain	Subtilisin-like serine endopeptidase family protein	-
Chr08	8366469	T								A	A	A	A	A	A			Glyma.08G109000.1	2834	2322	Peptidase inhibitor I9; Subtilase family; PA domain	Subtilisin-like serine endopeptidase family protein	-
Chr08	8367477	G								T	T	T	T	T	T			Glyma.08G109000.1	2834	2322	Peptidase inhibitor I9; Subtilase family; PA domain	Subtilisin-like serine endopeptidase family protein	-
Chr08	8367517	T														A	A	Glyma.08G109000.1	2834	2322	Peptidase inhibitor I9; Subtilase family; PA domain	Subtilisin-like serine endopeptidase family protein	-
Chr08	8367607	C								T	T	T	T	T	T	T	T	Glyma.08G109000.1	2834	2322	Peptidase inhibitor I9; Subtilase family; PA domain	Subtilisin-like serine endopeptidase family protein	-
Chr08	8367848	T								A	A	A	A	A	A			Glyma.08G109000.1	2834	2322	Peptidase inhibitor I9; Subtilase family; PA domain	Subtilisin-like serine endopeptidase family protein	-
Chr08	8368212	A														G		Glyma.08G109000.1	2834	2322	Peptidase inhibitor I9; Subtilase family; PA domain	Subtilisin-like serine endopeptidase family protein	-
Chr08	8368519	A														G	G	Glyma.08G109000.1	2834	2322	Peptidase inhibitor I9; Subtilase family; PA domain	Subtilisin-like serine endopeptidase family protein	-
Chr08	8368552	T								A	A	A	A	A	A	A	A	Glyma.08G109000.1	2834	2322	Peptidase inhibitor I9; Subtilase family; PA domain	Subtilisin-like serine endopeptidase family protein	-
Chr08	8368802	A								T	T	T	T	T	T			Glyma.08G109000.1	2834	2322	Peptidase inhibitor I9; Subtilase family; PA domain	Subtilisin-like serine endopeptidase family protein	-
Chr08	8370068	TGGGGGGGG														TGGGGGGG	TGGGGGGG	Glyma.08G109000.1	2834	2322	Peptidase inhibitor I9; Subtilase family; PA domain	Subtilisin-like serine endopeptidase family protein	-
Chr08	8370175	A														G	G	Glyma.08G109000.1	2834	2322	Peptidase inhibitor I9; Subtilase family; PA domain	Subtilisin-like serine endopeptidase family protein	-
Chr08	8370227	AACACA								AACACACA	AACACACA	AACACACA	AACACACA	AACACACA	AACACACA	AACACACA	AACACACA	Glyma.08G109000.1	2834	2322	Peptidase inhibitor I9; Subtilase family; PA domain	Subtilisin-like serine endopeptidase family protein	-
Chr08	8370228	AC														ACCC		Glyma.08G109000.1	2834	2322	Peptidase inhibitor I9; Subtilase family; PA domain	Subtilisin-like serine endopeptidase family protein	-
Chr08	8370246	T														C	C	Glyma.08G109000.1	2834	2322	Peptidase inhibitor I9; Subtilase family; PA domain	Subtilisin-like serine endopeptidase family protein	-
Chr08	8371230	C														T	T	Glyma.08G109000.1	2834	2322	Peptidase inhibitor I9; Subtilase family; PA domain	Subtilisin-like serine endopeptidase family protein	-
Chr08	8371416	T								C	C	C	C	C	C			Glyma.08G109000.1	2834	2322	Peptidase inhibitor I9; Subtilase family; PA domain	Subtilisin-like serine endopeptidase family protein	-
Chr08	8371625	TAAAAAAA														TAAAAAAAA	TAAAAAAAA	Glyma.08G109000.1	2834	2322	Peptidase inhibitor I9; Subtilase family; PA domain	Subtilisin-like serine endopeptidase family protein	-
Chr08	8372463	A															G	Glyma.08G109000.1	2834	2322	Peptidase inhibitor I9; Subtilase family; PA domain	Subtilisin-like serine endopeptidase family protein	-
Chr08	8372484	A								T	T	T					T	Glyma.08G109000.1	2834	2322	Peptidase inhibitor I9; Subtilase family; PA domain	Subtilisin-like serine endopeptidase family protein	-
Chr08	8372531	T															C	Glyma.08G109000.1	2834	2322	Peptidase inhibitor I9; Subtilase family; PA domain	Subtilisin-like serine endopeptidase family protein	-
Chr08	8372843	A								T	T	T		T	T	T,G	T	Glyma.08G109000.1	2834	2322	Peptidase inhibitor I9; Subtilase family; PA domain	Subtilisin-like serine endopeptidase family protein	-
Chr08	8373181	AATATATATATATATATATATATATATATATATATATATATATATAT		AATATATATATATATATATATATATATATATATATATATATATAT		AATATATATATATATATATATATATATATATATATATATATATAT	AATATATATATATATATATATATATATATATATATATATATATAT	AATATATATATATATATATATATATATATATATATATATATATAT,AATATATATATATATATATATATATATATATATATATATAT,AATATATATATATATATATATATATATATATATATATATATAT	AATATATATATATATATATATATATATATATATATATATATATAT	AATATATATATATATATATATATATATATATATATATATATATATATATAT,ATATATATATATATATATATATATATATATATATATATATATATATATAT	AATATATATATATATATATATATATATATATATATATATATATATATATATATATATAT,ATATATATATATATATATATATATATATATATATATATATATATATAT	AATATATATATATATATATATATATATATATATATATATATATATATATAT,AATATATATATATATATATATATATATATATATATATATATATATATAT,AATATATATATATATATATATATATATATATATATATATATATATATATATATAT			AATATATATATATATATATATATATATATATATATATATATATATATATAT,AATATATATATATATATATATATATATATATATATATATATATATATATATATAT	AATATATATATATATATATATATATATATATATATATATATATATATATATATAT,AATATATATATATATATATATATATATATATATATATATATATATATATATATATAT,AATATATATATATATATATATATATATATATATATATATATATATATATATATATATAT	AATATATATATATATATATATATATATATATATATATATAT,AATATATATATATATATATATATATATATATATATATATATAT,AATATATATATATATATATATATATATATATATATATAT	Glyma.08G109000.1	2834	2322	Peptidase inhibitor I9; Subtilase family; PA domain	Subtilisin-like serine endopeptidase family protein	-
Chr08	8373203	TATATATA										TATATATAGATATATA						Glyma.08G109000.1	2834	2322	Peptidase inhibitor I9; Subtilase family; PA domain	Subtilisin-like serine endopeptidase family protein	-
Chr08	8373248	AATATATATAT								AACATATATATATAT								Glyma.08G109000.1	2834	2322	Peptidase inhibitor I9; Subtilase family; PA domain	Subtilisin-like serine endopeptidase family protein	-
Chr08	8373248	AA									AACATA	AACATA	AACATA	AACATA	AACATA			Glyma.08G109000.1	2834	2322	Peptidase inhibitor I9; Subtilase family; PA domain	Subtilisin-like serine endopeptidase family protein	-
Chr08	8373251	ATAT										ATATCTAT						Glyma.08G109000.1	2834	2322	Peptidase inhibitor I9; Subtilase family; PA domain	Subtilisin-like serine endopeptidase family protein	-
Chr08	8373259	T								A	A	A	A	A	A			Glyma.08G109000.1	2834	2322	Peptidase inhibitor I9; Subtilase family; PA domain	Subtilisin-like serine endopeptidase family protein	-
Chr08	8373378	AT									A							Glyma.08G109000.1	2834	2322	Peptidase inhibitor I9; Subtilase family; PA domain	Subtilisin-like serine endopeptidase family protein	-
Chr08	8373379	TA								T	T	T	T	T	T			Glyma.08G109000.1	2834	2322	Peptidase inhibitor I9; Subtilase family; PA domain	Subtilisin-like serine endopeptidase family protein	-
Chr08	8373380	A								T	T	G		T				Glyma.08G109000.1	2834	2322	Peptidase inhibitor I9; Subtilase family; PA domain	Subtilisin-like serine endopeptidase family protein	-
Chr08	8373381	G														A	A	Glyma.08G109000.1	2834	2322	Peptidase inhibitor I9; Subtilase family; PA domain	Subtilisin-like serine endopeptidase family protein	-
Chr08	8373407	A														G	G	Glyma.08G109000.1	2834	2322	Peptidase inhibitor I9; Subtilase family; PA domain	Subtilisin-like serine endopeptidase family protein	-
Chr08	8373420	A														T	T	Glyma.08G109000.1	2834	2322	Peptidase inhibitor I9; Subtilase family; PA domain	Subtilisin-like serine endopeptidase family protein	-
Chr08	8373426	T								A	A	A	A	A	A	A	A	Glyma.08G109000.1	2834	2322	Peptidase inhibitor I9; Subtilase family; PA domain	Subtilisin-like serine endopeptidase family protein	-
Chr08	8373565	A														T	T	Glyma.08G109000.1	2834	2322	Peptidase inhibitor I9; Subtilase family; PA domain	Subtilisin-like serine endopeptidase family protein	-
Chr08	8373581	A														G	G	Glyma.08G109000.1	2834	2322	Peptidase inhibitor I9; Subtilase family; PA domain	Subtilisin-like serine endopeptidase family protein	-
Chr08	8373616	A														T	T	Glyma.08G109000.1	2834	2322	Peptidase inhibitor I9; Subtilase family; PA domain	Subtilisin-like serine endopeptidase family protein	-
Chr08	8380669	G														T	T	Glyma.08G109100.1	2343	1482	NAD dependent epimerase/dehydratase family	UDP-D-glucuronate 4-epimerase 6	+
Chr08	8380713	AAACCA														AAACCAACCA	AAACCAACCA	Glyma.08G109100.1	2343	1482	NAD dependent epimerase/dehydratase family	UDP-D-glucuronate 4-epimerase 6	+
Chr08	8380715	ACCAGC														ACCAGCCAGC		Glyma.08G109100.1	2343	1482	NAD dependent epimerase/dehydratase family	UDP-D-glucuronate 4-epimerase 6	+
Chr08	8380718	A														AAACT		Glyma.08G109100.1	2343	1482	NAD dependent epimerase/dehydratase family	UDP-D-glucuronate 4-epimerase 6	+
Chr08	8380771	C														T	T	Glyma.08G109100.1	2343	1482	NAD dependent epimerase/dehydratase family	UDP-D-glucuronate 4-epimerase 6	+
Chr08	8380778	T														C	C	Glyma.08G109100.1	2343	1482	NAD dependent epimerase/dehydratase family	UDP-D-glucuronate 4-epimerase 6	+
Chr08	8380797	T														C	C	Glyma.08G109100.1	2343	1482	NAD dependent epimerase/dehydratase family	UDP-D-glucuronate 4-epimerase 6	+
Chr08	8380855	CATGT														C		Glyma.08G109100.1	2343	1482	NAD dependent epimerase/dehydratase family	UDP-D-glucuronate 4-epimerase 6	+
Chr08	8380856	ATGTGTGTGTGTGTG														ATGTGTGTGTG	ATGTGTGTGTG	Glyma.08G109100.1	2343	1482	NAD dependent epimerase/dehydratase family	UDP-D-glucuronate 4-epimerase 6	+
Chr08	8380866	G															GGT	Glyma.08G109100.1	2343	1482	NAD dependent epimerase/dehydratase family	UDP-D-glucuronate 4-epimerase 6	+
Chr08	8380931	A														C	C	Glyma.08G109100.1	2343	1482	NAD dependent epimerase/dehydratase family	UDP-D-glucuronate 4-epimerase 6	+
Chr08	8380932	G														A	A	Glyma.08G109100.1	2343	1482	NAD dependent epimerase/dehydratase family	UDP-D-glucuronate 4-epimerase 6	+
Chr08	8380933	C														G	G	Glyma.08G109100.1	2343	1482	NAD dependent epimerase/dehydratase family	UDP-D-glucuronate 4-epimerase 6	+
Chr08	8380935	C														A	A	Glyma.08G109100.1	2343	1482	NAD dependent epimerase/dehydratase family	UDP-D-glucuronate 4-epimerase 6	+
Chr08	8380941	C														T,A	T,A	Glyma.08G109100.1	2343	1482	NAD dependent epimerase/dehydratase family	UDP-D-glucuronate 4-epimerase 6	+
Chr08	8380943	C														A	A	Glyma.08G109100.1	2343	1482	NAD dependent epimerase/dehydratase family	UDP-D-glucuronate 4-epimerase 6	+
Chr08	8380944	T														A		Glyma.08G109100.1	2343	1482	NAD dependent epimerase/dehydratase family	UDP-D-glucuronate 4-epimerase 6	+
Chr08	8380945	C														A	A	Glyma.08G109100.1	2343	1482	NAD dependent epimerase/dehydratase family	UDP-D-glucuronate 4-epimerase 6	+
Chr08	8380951	T														A,C		Glyma.08G109100.1	2343	1482	NAD dependent epimerase/dehydratase family	UDP-D-glucuronate 4-epimerase 6	+
Chr08	8380961	T														C	C	Glyma.08G109100.1	2343	1482	NAD dependent epimerase/dehydratase family	UDP-D-glucuronate 4-epimerase 6	+
Chr08	8380988	G														C	C	Glyma.08G109100.1	2343	1482	NAD dependent epimerase/dehydratase family	UDP-D-glucuronate 4-epimerase 6	+
Chr08	8381058	T														C	C	Glyma.08G109100.1	2343	1482	NAD dependent epimerase/dehydratase family	UDP-D-glucuronate 4-epimerase 6	+
Chr08	8381111	A														G	G	Glyma.08G109100.1	2343	1482	NAD dependent epimerase/dehydratase family	UDP-D-glucuronate 4-epimerase 6	+
Chr08	8381483	C														G		Glyma.08G109100.1	2343	1482	NAD dependent epimerase/dehydratase family	UDP-D-glucuronate 4-epimerase 6	+
Chr08	8381494	C														G	G	Glyma.08G109100.1	2343	1482	NAD dependent epimerase/dehydratase family	UDP-D-glucuronate 4-epimerase 6	+
Chr08	8381764	A														C	C	Glyma.08G109100.1	2343	1482	NAD dependent epimerase/dehydratase family	UDP-D-glucuronate 4-epimerase 6	+
Chr08	8382470	T														C	C	Glyma.08G109100.1	2343	1482	NAD dependent epimerase/dehydratase family	UDP-D-glucuronate 4-epimerase 6	+
Chr08	8382475	T								C	C	C	C	C	C	C	C	Glyma.08G109100.1	2343	1482	NAD dependent epimerase/dehydratase family	UDP-D-glucuronate 4-epimerase 6	+
Chr08	8382482	A								G	G	G	G	G	G	G	G	Glyma.08G109100.1	2343	1482	NAD dependent epimerase/dehydratase family	UDP-D-glucuronate 4-epimerase 6	+
Chr08	8382483	T														C	C	Glyma.08G109100.1	2343	1482	NAD dependent epimerase/dehydratase family	UDP-D-glucuronate 4-epimerase 6	+
Chr08	8382484	C														T	T	Glyma.08G109100.1	2343	1482	NAD dependent epimerase/dehydratase family	UDP-D-glucuronate 4-epimerase 6	+
Chr08	8382513	C														T	T	Glyma.08G109100.1	2343	1482	NAD dependent epimerase/dehydratase family	UDP-D-glucuronate 4-epimerase 6	+
Chr08	8382522	C														T	T	Glyma.08G109100.1	2343	1482	NAD dependent epimerase/dehydratase family	UDP-D-glucuronate 4-epimerase 6	+
Chr08	8382537	C														T	T	Glyma.08G109100.1	2343	1482	NAD dependent epimerase/dehydratase family	UDP-D-glucuronate 4-epimerase 6	+
Chr08	8382544	G															A	Glyma.08G109100.1	2343	1482	NAD dependent epimerase/dehydratase family	UDP-D-glucuronate 4-epimerase 6	+
Chr08	8382556	G								A	A	A	A	A	A	A	A	Glyma.08G109100.1	2343	1482	NAD dependent epimerase/dehydratase family	UDP-D-glucuronate 4-epimerase 6	+
Chr08	8382559	T														C	C	Glyma.08G109100.1	2343	1482	NAD dependent epimerase/dehydratase family	UDP-D-glucuronate 4-epimerase 6	+
Chr08	8382564	T														C	C	Glyma.08G109100.1	2343	1482	NAD dependent epimerase/dehydratase family	UDP-D-glucuronate 4-epimerase 6	+
Chr08	8382575	A														G	G	Glyma.08G109100.1	2343	1482	NAD dependent epimerase/dehydratase family	UDP-D-glucuronate 4-epimerase 6	+
Chr08	8382609	T														A	A	Glyma.08G109100.1	2343	1482	NAD dependent epimerase/dehydratase family	UDP-D-glucuronate 4-epimerase 6	+
Chr08	8382610	A														G	G	Glyma.08G109100.1	2343	1482	NAD dependent epimerase/dehydratase family	UDP-D-glucuronate 4-epimerase 6	+
Chr08	8382625	C														T	T	Glyma.08G109100.1	2343	1482	NAD dependent epimerase/dehydratase family	UDP-D-glucuronate 4-epimerase 6	+
Chr08	8382676	T														C	C	Glyma.08G109100.1	2343	1482	NAD dependent epimerase/dehydratase family	UDP-D-glucuronate 4-epimerase 6	+
Chr08	8382704	A														G	G	Glyma.08G109100.1	2343	1482	NAD dependent epimerase/dehydratase family	UDP-D-glucuronate 4-epimerase 6	+
Chr08	8382745	CTG								C	C	C	C	C	C			Glyma.08G109100.1	2343	1482	NAD dependent epimerase/dehydratase family	UDP-D-glucuronate 4-epimerase 6	+
Chr08	8382746	T									C							Glyma.08G109100.1	2343	1482	NAD dependent epimerase/dehydratase family	UDP-D-glucuronate 4-epimerase 6	+
Chr08	8382747	G													C			Glyma.08G109100.1	2343	1482	NAD dependent epimerase/dehydratase family	UDP-D-glucuronate 4-epimerase 6	+
Chr08	8385100	C															G	Glyma.08G109200.1	1680	1167	Chalcone and stilbene synthases, C-terminal domain; Chalcone and stilbene synthases, N-terminal domain	Chalcone and stilbene synthase family protein	+
Chr08	8385214	A											T		T			Glyma.08G109200.1	1680	1167	Chalcone and stilbene synthases, C-terminal domain; Chalcone and stilbene synthases, N-terminal domain	Chalcone and stilbene synthase family protein	+
Chr08	8385217	T											C		C	C		Glyma.08G109200.1	1680	1167	Chalcone and stilbene synthases, C-terminal domain; Chalcone and stilbene synthases, N-terminal domain	Chalcone and stilbene synthase family protein	+
Chr08	8385257	A										G	G	G	G	G		Glyma.08G109200.1	1680	1167	Chalcone and stilbene synthases, C-terminal domain; Chalcone and stilbene synthases, N-terminal domain	Chalcone and stilbene synthase family protein	+
Chr08	8388474	C														T	T	Glyma.08G109300.1	2792	1167	Chalcone and stilbene synthases, C-terminal domain; Chalcone and stilbene synthases, N-terminal domain	Chalcone and stilbene synthase family protein	-
Chr08	8388503	T															C	Glyma.08G109300.1	2792	1167	Chalcone and stilbene synthases, C-terminal domain; Chalcone and stilbene synthases, N-terminal domain	Chalcone and stilbene synthase family protein	-
Chr08	8388686	A														G	G	Glyma.08G109300.1	2792	1167	Chalcone and stilbene synthases, C-terminal domain; Chalcone and stilbene synthases, N-terminal domain	Chalcone and stilbene synthase family protein	-
Chr08	8388847	G														A	A	Glyma.08G109300.1	2792	1167	Chalcone and stilbene synthases, C-terminal domain; Chalcone and stilbene synthases, N-terminal domain	Chalcone and stilbene synthase family protein	-
Chr08	8388862	G															A	Glyma.08G109300.1	2792	1167	Chalcone and stilbene synthases, C-terminal domain; Chalcone and stilbene synthases, N-terminal domain	Chalcone and stilbene synthase family protein	-
Chr08	8388871	T															C	Glyma.08G109300.1	2792	1167	Chalcone and stilbene synthases, C-terminal domain; Chalcone and stilbene synthases, N-terminal domain	Chalcone and stilbene synthase family protein	-
Chr08	8389991	G								T	T	T	T	T	T			Glyma.08G109300.1	2792	1167	Chalcone and stilbene synthases, C-terminal domain; Chalcone and stilbene synthases, N-terminal domain	Chalcone and stilbene synthase family protein	-
Chr08	8390611	CAA															CAAA	Glyma.08G109300.1	2792	1167	Chalcone and stilbene synthases, C-terminal domain; Chalcone and stilbene synthases, N-terminal domain	Chalcone and stilbene synthase family protein	-
Chr08	8390613	A															AAT,AATT	Glyma.08G109300.1	2792	1167	Chalcone and stilbene synthases, C-terminal domain; Chalcone and stilbene synthases, N-terminal domain	Chalcone and stilbene synthase family protein	-
Chr08	8390797	T														C	C	Glyma.08G109300.1	2792	1167	Chalcone and stilbene synthases, C-terminal domain; Chalcone and stilbene synthases, N-terminal domain	Chalcone and stilbene synthase family protein	-
Chr08	8390974	T														G		Glyma.08G109300.1	2792	1167	Chalcone and stilbene synthases, C-terminal domain; Chalcone and stilbene synthases, N-terminal domain	Chalcone and stilbene synthase family protein	-
Chr08	8391476	G															C	Glyma.08G109300.1	2792	1167	Chalcone and stilbene synthases, C-terminal domain; Chalcone and stilbene synthases, N-terminal domain	Chalcone and stilbene synthase family protein	-
Chr08	8391573	T															C	Glyma.08G109300.1	2792	1167	Chalcone and stilbene synthases, C-terminal domain; Chalcone and stilbene synthases, N-terminal domain	Chalcone and stilbene synthase family protein	-
Chr08	8391589	A															G	Glyma.08G109300.1	2792	1167	Chalcone and stilbene synthases, C-terminal domain; Chalcone and stilbene synthases, N-terminal domain	Chalcone and stilbene synthase family protein	-
Chr08	8391636	G															A	Glyma.08G109300.1	2792	1167	Chalcone and stilbene synthases, C-terminal domain; Chalcone and stilbene synthases, N-terminal domain	Chalcone and stilbene synthase family protein	-
Chr08	8391661	A															T	Glyma.08G109300.1	2792	1167	Chalcone and stilbene synthases, C-terminal domain; Chalcone and stilbene synthases, N-terminal domain	Chalcone and stilbene synthase family protein	-
Chr08	8391662	T										A			A			Glyma.08G109300.1	2792	1167	Chalcone and stilbene synthases, C-terminal domain; Chalcone and stilbene synthases, N-terminal domain	Chalcone and stilbene synthase family protein	-
Chr08	8391693	T											C					Glyma.08G109300.1	2792	1167	Chalcone and stilbene synthases, C-terminal domain; Chalcone and stilbene synthases, N-terminal domain	Chalcone and stilbene synthase family protein	-
Chr08	8391703	G															A	Glyma.08G109300.1	2792	1167	Chalcone and stilbene synthases, C-terminal domain; Chalcone and stilbene synthases, N-terminal domain	Chalcone and stilbene synthase family protein	-
Chr08	8391715	G															C	Glyma.08G109300.1	2792	1167	Chalcone and stilbene synthases, C-terminal domain; Chalcone and stilbene synthases, N-terminal domain	Chalcone and stilbene synthase family protein	-
Chr08	8391738	A															T	Glyma.08G109300.1	2792	1167	Chalcone and stilbene synthases, C-terminal domain; Chalcone and stilbene synthases, N-terminal domain	Chalcone and stilbene synthase family protein	-
Chr08	8391772	GAA															GA	Glyma.08G109300.1	2792	1167	Chalcone and stilbene synthases, C-terminal domain; Chalcone and stilbene synthases, N-terminal domain	Chalcone and stilbene synthase family protein	-
Chr08	8391817	C															A,T,G	Glyma.08G109300.1	2792	1167	Chalcone and stilbene synthases, C-terminal domain; Chalcone and stilbene synthases, N-terminal domain	Chalcone and stilbene synthase family protein	-
Chr08	8391819	A															G	Glyma.08G109300.1	2792	1167	Chalcone and stilbene synthases, C-terminal domain; Chalcone and stilbene synthases, N-terminal domain	Chalcone and stilbene synthase family protein	-
Chr08	8391820	A															G	Glyma.08G109300.1	2792	1167	Chalcone and stilbene synthases, C-terminal domain; Chalcone and stilbene synthases, N-terminal domain	Chalcone and stilbene synthase family protein	-
Chr08	8391824	T															A	Glyma.08G109300.1	2792	1167	Chalcone and stilbene synthases, C-terminal domain; Chalcone and stilbene synthases, N-terminal domain	Chalcone and stilbene synthase family protein	-
Chr08	8391828	G															A	Glyma.08G109300.1	2792	1167	Chalcone and stilbene synthases, C-terminal domain; Chalcone and stilbene synthases, N-terminal domain	Chalcone and stilbene synthase family protein	-
Chr08	8391829	A															G	Glyma.08G109300.1	2792	1167	Chalcone and stilbene synthases, C-terminal domain; Chalcone and stilbene synthases, N-terminal domain	Chalcone and stilbene synthase family protein	-
Chr08	8391832	A															G	Glyma.08G109300.1	2792	1167	Chalcone and stilbene synthases, C-terminal domain; Chalcone and stilbene synthases, N-terminal domain	Chalcone and stilbene synthase family protein	-
Chr08	8391832	AA															AAAAGTTGA	Glyma.08G109300.1	2792	1167	Chalcone and stilbene synthases, C-terminal domain; Chalcone and stilbene synthases, N-terminal domain	Chalcone and stilbene synthase family protein	-
Chr08	8392065	C															T	Glyma.08G109300.1	2792	1167	Chalcone and stilbene synthases, C-terminal domain; Chalcone and stilbene synthases, N-terminal domain	Chalcone and stilbene synthase family protein	-
Chr08	8392089	A															C	Glyma.08G109300.1	2792	1167	Chalcone and stilbene synthases, C-terminal domain; Chalcone and stilbene synthases, N-terminal domain	Chalcone and stilbene synthase family protein	-
Chr08	8392292	C														T	T	Glyma.08G109300.1	2792	1167	Chalcone and stilbene synthases, C-terminal domain; Chalcone and stilbene synthases, N-terminal domain	Chalcone and stilbene synthase family protein	-
Chr08	8392458	G															C	Glyma.08G109400.1	3355	1167	Chalcone and stilbene synthases, N-terminal domain; Chalcone and stilbene synthases, C-terminal domain	Chalcone and stilbene synthase family protein	+
Chr08	8392585	A														G		Glyma.08G109400.1	3355	1167	Chalcone and stilbene synthases, N-terminal domain; Chalcone and stilbene synthases, C-terminal domain	Chalcone and stilbene synthase family protein	+
Chr08	8392660	G								A	A	A	A	A	A			Glyma.08G109400.1	3355	1167	Chalcone and stilbene synthases, N-terminal domain; Chalcone and stilbene synthases, C-terminal domain	Chalcone and stilbene synthase family protein	+
Chr08	8392757	G														T		Glyma.08G109400.1	3355	1167	Chalcone and stilbene synthases, N-terminal domain; Chalcone and stilbene synthases, C-terminal domain	Chalcone and stilbene synthase family protein	+
Chr08	8393081	T														C		Glyma.08G109400.1	3355	1167	Chalcone and stilbene synthases, N-terminal domain; Chalcone and stilbene synthases, C-terminal domain	Chalcone and stilbene synthase family protein	+
Chr08	8393381	C															T	Glyma.08G109400.1	3355	1167	Chalcone and stilbene synthases, N-terminal domain; Chalcone and stilbene synthases, C-terminal domain	Chalcone and stilbene synthase family protein	+
Chr08	8393439	C												T				Glyma.08G109400.1	3355	1167	Chalcone and stilbene synthases, N-terminal domain; Chalcone and stilbene synthases, C-terminal domain	Chalcone and stilbene synthase family protein	+
Chr08	8393468	A								G	G	G	G	G	G			Glyma.08G109400.1	3355	1167	Chalcone and stilbene synthases, N-terminal domain; Chalcone and stilbene synthases, C-terminal domain	Chalcone and stilbene synthase family protein	+
Chr08	8393576	T								C	C	C	C	C	C	C	C	Glyma.08G109400.1	3355	1167	Chalcone and stilbene synthases, N-terminal domain; Chalcone and stilbene synthases, C-terminal domain	Chalcone and stilbene synthase family protein	+
Chr08	8393594	A												G				Glyma.08G109400.1	3355	1167	Chalcone and stilbene synthases, N-terminal domain; Chalcone and stilbene synthases, C-terminal domain	Chalcone and stilbene synthase family protein	+
Chr08	8393618	C												T				Glyma.08G109400.1	3355	1167	Chalcone and stilbene synthases, N-terminal domain; Chalcone and stilbene synthases, C-terminal domain	Chalcone and stilbene synthase family protein	+
Chr08	8393748	TCCCC								TCCCCC	TCCCCC	TCCCCC	TCCCCC	TCCCCC	TCCCCC		TCCCCC	Glyma.08G109400.1	3355	1167	Chalcone and stilbene synthases, N-terminal domain; Chalcone and stilbene synthases, C-terminal domain	Chalcone and stilbene synthase family protein	+
Chr08	8393771	G								T	T	T	T	T	T		T	Glyma.08G109400.1	3355	1167	Chalcone and stilbene synthases, N-terminal domain; Chalcone and stilbene synthases, C-terminal domain	Chalcone and stilbene synthase family protein	+
Chr08	8393781	T								C	C	C	C	C	C		C	Glyma.08G109400.1	3355	1167	Chalcone and stilbene synthases, N-terminal domain; Chalcone and stilbene synthases, C-terminal domain	Chalcone and stilbene synthase family protein	+
Chr08	8393907	T								G	G	G		G	G			Glyma.08G109400.1	3355	1167	Chalcone and stilbene synthases, N-terminal domain; Chalcone and stilbene synthases, C-terminal domain	Chalcone and stilbene synthase family protein	+
Chr08	8393908	G								T	T			T	T			Glyma.08G109400.1	3355	1167	Chalcone and stilbene synthases, N-terminal domain; Chalcone and stilbene synthases, C-terminal domain	Chalcone and stilbene synthase family protein	+
Chr08	8393909	A								G	G	G		G	G		G	Glyma.08G109400.1	3355	1167	Chalcone and stilbene synthases, N-terminal domain; Chalcone and stilbene synthases, C-terminal domain	Chalcone and stilbene synthase family protein	+
Chr08	8394039	G															A	Glyma.08G109400.1	3355	1167	Chalcone and stilbene synthases, N-terminal domain; Chalcone and stilbene synthases, C-terminal domain	Chalcone and stilbene synthase family protein	+
Chr08	8394056	A								G	G	G	G	G	G		G	Glyma.08G109400.1	3355	1167	Chalcone and stilbene synthases, N-terminal domain; Chalcone and stilbene synthases, C-terminal domain	Chalcone and stilbene synthase family protein	+
Chr08	8394255	G														A		Glyma.08G109400.1	3355	1167	Chalcone and stilbene synthases, N-terminal domain; Chalcone and stilbene synthases, C-terminal domain	Chalcone and stilbene synthase family protein	+
Chr08	8394468	C														T		Glyma.08G109400.1	3355	1167	Chalcone and stilbene synthases, N-terminal domain; Chalcone and stilbene synthases, C-terminal domain	Chalcone and stilbene synthase family protein	+
Chr08	8394600	T															A	Glyma.08G109400.1	3355	1167	Chalcone and stilbene synthases, N-terminal domain; Chalcone and stilbene synthases, C-terminal domain	Chalcone and stilbene synthase family protein	+
Chr08	8394768	G															A	Glyma.08G109400.1	3355	1167	Chalcone and stilbene synthases, N-terminal domain; Chalcone and stilbene synthases, C-terminal domain	Chalcone and stilbene synthase family protein	+
Chr08	8398519	T								G	G	G	G	G	G	G	G	Glyma.08G109500.1	1669	1167	Chalcone and stilbene synthases, C-terminal domain; Chalcone and stilbene synthases, N-terminal domain	Chalcone and stilbene synthase family protein	+
Chr08	8398559	C														G	G	Glyma.08G109500.1	1669	1167	Chalcone and stilbene synthases, C-terminal domain; Chalcone and stilbene synthases, N-terminal domain	Chalcone and stilbene synthase family protein	+
Chr08	8398847	C														T		Glyma.08G109500.1	1669	1167	Chalcone and stilbene synthases, C-terminal domain; Chalcone and stilbene synthases, N-terminal domain	Chalcone and stilbene synthase family protein	+
Chr08	8398921	C										T		T				Glyma.08G109500.1	1669	1167	Chalcone and stilbene synthases, C-terminal domain; Chalcone and stilbene synthases, N-terminal domain	Chalcone and stilbene synthase family protein	+
Chr08	8399015	G															A	Glyma.08G109500.1	1669	1167	Chalcone and stilbene synthases, C-terminal domain; Chalcone and stilbene synthases, N-terminal domain	Chalcone and stilbene synthase family protein	+
Chr08	8399081	C														A		Glyma.08G109500.1	1669	1167	Chalcone and stilbene synthases, C-terminal domain; Chalcone and stilbene synthases, N-terminal domain	Chalcone and stilbene synthase family protein	+
Chr08	8399099	A														T		Glyma.08G109500.1	1669	1167	Chalcone and stilbene synthases, C-terminal domain; Chalcone and stilbene synthases, N-terminal domain	Chalcone and stilbene synthase family protein	+
Chr08	8399141	T														C		Glyma.08G109500.1	1669	1167	Chalcone and stilbene synthases, C-terminal domain; Chalcone and stilbene synthases, N-terminal domain	Chalcone and stilbene synthase family protein	+
Chr08	8399204	T														A		Glyma.08G109500.1	1669	1167	Chalcone and stilbene synthases, C-terminal domain; Chalcone and stilbene synthases, N-terminal domain	Chalcone and stilbene synthase family protein	+
Chr08	8399333	A														G	G	Glyma.08G109500.1	1669	1167	Chalcone and stilbene synthases, C-terminal domain; Chalcone and stilbene synthases, N-terminal domain	Chalcone and stilbene synthase family protein	+
Chr08	8399515	A														C	C	Glyma.08G109500.1	1669	1167	Chalcone and stilbene synthases, C-terminal domain; Chalcone and stilbene synthases, N-terminal domain	Chalcone and stilbene synthase family protein	+
Chr08	8404406	T														C		Glyma.08G109600.1	4262	2928	RNA recognition motif. (a.k.a. RRM, RBD, or RNP domain); Filamin/ABP280 repeat	RNA recognition motif (RRM)-containing protein	+
Chr08	8405875	T							C									Glyma.08G109600.1	4262	2928	RNA recognition motif. (a.k.a. RRM, RBD, or RNP domain); Filamin/ABP280 repeat	RNA recognition motif (RRM)-containing protein	+
Chr08	8406514	G							A									Glyma.08G109600.1	4262	2928	RNA recognition motif. (a.k.a. RRM, RBD, or RNP domain); Filamin/ABP280 repeat	RNA recognition motif (RRM)-containing protein	+
Chr08	8406571	T							A									Glyma.08G109600.1	4262	2928	RNA recognition motif. (a.k.a. RRM, RBD, or RNP domain); Filamin/ABP280 repeat	RNA recognition motif (RRM)-containing protein	+
Chr08	8406589	T							C									Glyma.08G109600.1	4262	2928	RNA recognition motif. (a.k.a. RRM, RBD, or RNP domain); Filamin/ABP280 repeat	RNA recognition motif (RRM)-containing protein	+
Chr08	8406604	A							G									Glyma.08G109600.1	4262	2928	RNA recognition motif. (a.k.a. RRM, RBD, or RNP domain); Filamin/ABP280 repeat	RNA recognition motif (RRM)-containing protein	+
Chr08	8406837	G														T		Glyma.08G109600.1	4262	2928	RNA recognition motif. (a.k.a. RRM, RBD, or RNP domain); Filamin/ABP280 repeat	RNA recognition motif (RRM)-containing protein	+
Chr08	8406862	G														A		Glyma.08G109600.1	4262	2928	RNA recognition motif. (a.k.a. RRM, RBD, or RNP domain); Filamin/ABP280 repeat	RNA recognition motif (RRM)-containing protein	+
Chr08	8407236	GC														GCC		Glyma.08G109600.1	4262	2928	RNA recognition motif. (a.k.a. RRM, RBD, or RNP domain); Filamin/ABP280 repeat	RNA recognition motif (RRM)-containing protein	+
Chr08	8407345	G														A		Glyma.08G109600.1	4262	2928	RNA recognition motif. (a.k.a. RRM, RBD, or RNP domain); Filamin/ABP280 repeat	RNA recognition motif (RRM)-containing protein	+
Chr08	8407392	G														A		Glyma.08G109600.1	4262	2928	RNA recognition motif. (a.k.a. RRM, RBD, or RNP domain); Filamin/ABP280 repeat	RNA recognition motif (RRM)-containing protein	+
Chr08	8408757	C														T		Glyma.08G109600.1	4262	2928	RNA recognition motif. (a.k.a. RRM, RBD, or RNP domain); Filamin/ABP280 repeat	RNA recognition motif (RRM)-containing protein	+
Chr08	8410386	GTTTTT														GTTTTTT		Glyma.08G109600.1	4262	2928	RNA recognition motif. (a.k.a. RRM, RBD, or RNP domain); Filamin/ABP280 repeat	RNA recognition motif (RRM)-containing protein	+
Chr08	8411172	ATTTTTTT														ATTTTTT		Glyma.08G109600.1	4262	2928	RNA recognition motif. (a.k.a. RRM, RBD, or RNP domain); Filamin/ABP280 repeat	RNA recognition motif (RRM)-containing protein	+
Chr08	8420033	C														G	G	Glyma.08G109700.1	1037	561	DnaJ domain	DNAJ-like 20	+
Chr08	8420200	AC												ACCTTAAACGAAGAGATC				Glyma.08G109700.1	1037	561	DnaJ domain	DNAJ-like 20	+
Chr08	8420201	C										CCTTAAACGAAG		CCTTAA				Glyma.08G109700.1	1037	561	DnaJ domain	DNAJ-like 20	+
Chr08	8420202	A										C		C				Glyma.08G109700.1	1037	561	DnaJ domain	DNAJ-like 20	+
Chr08	8420204	G										T		T				Glyma.08G109700.1	1037	561	DnaJ domain	DNAJ-like 20	+
Chr08	8420329	TGGG															TGG	Glyma.08G109700.1	1037	561	DnaJ domain	DNAJ-like 20	+
Chr08	8420330	G															T	Glyma.08G109700.1	1037	561	DnaJ domain	DNAJ-like 20	+
Chr08	8420413	TTGTGTGT															TTGT,TTGTGT	Glyma.08G109700.1	1037	561	DnaJ domain	DNAJ-like 20	+
Chr08	8420417	GTGTTTT															GTT,GTTT,GT	Glyma.08G109700.1	1037	561	DnaJ domain	DNAJ-like 20	+
Chr08	8420419	G															T	Glyma.08G109700.1	1037	561	DnaJ domain	DNAJ-like 20	+
Chr08	8420421	T														G		Glyma.08G109700.1	1037	561	DnaJ domain	DNAJ-like 20	+
Chr08	8420585	C														A		Glyma.08G109700.1	1037	561	DnaJ domain	DNAJ-like 20	+
Chr08	8420702	TA														T		Glyma.08G109700.1	1037	561	DnaJ domain	DNAJ-like 20	+
Chr08	8420703	ATTTTTTTTTTTTTT															ATTTTTTTTTTTT	Glyma.08G109700.1	1037	561	DnaJ domain	DNAJ-like 20	+
Chr08	8420704	T														A	A	Glyma.08G109700.1	1037	561	DnaJ domain	DNAJ-like 20	+
Chr08	8420705	T														A		Glyma.08G109700.1	1037	561	DnaJ domain	DNAJ-like 20	+
Chr08	8420706	T															A	Glyma.08G109700.1	1037	561	DnaJ domain	DNAJ-like 20	+
Chr08	8420767	GATATATATA														GATATATATATA		Glyma.08G109700.1	1037	561	DnaJ domain	DNAJ-like 20	+
Chr08	8420768	AT														ATTT		Glyma.08G109700.1	1037	561	DnaJ domain	DNAJ-like 20	+
Chr08	8421388	C															A	Glyma.08G109700.1	1037	561	DnaJ domain	DNAJ-like 20	+
Chr08	8422489	T														C	C	Glyma.08G109700.1	1037	561	DnaJ domain	DNAJ-like 20	+
Chr08	8424078	G														A		Glyma.08G109800.1	713	213	None	low-molecular-weight cysteine-rich 82	-
Chr08	8424296	G														A		Glyma.08G109800.1	713	213	None	low-molecular-weight cysteine-rich 82	-
Chr08	8424378	C														A		Glyma.08G109800.1	713	213	None	low-molecular-weight cysteine-rich 82	-
Chr08	8432480	ATTTTTT														ATTTTT	ATTTTT	Glyma.08G109900.1	1839	1545	Cytochrome P450	cytochrome P450, family 71, subfamily B, polypeptide 34	+
Chr08	8432485	TTA														T	T	Glyma.08G109900.1	1839	1545	Cytochrome P450	cytochrome P450, family 71, subfamily B, polypeptide 34	+
Chr08	8432490	A														T	T	Glyma.08G109900.1	1839	1545	Cytochrome P450	cytochrome P450, family 71, subfamily B, polypeptide 34	+
Chr08	8432524	G														A	A	Glyma.08G109900.1	1839	1545	Cytochrome P450	cytochrome P450, family 71, subfamily B, polypeptide 34	+
Chr08	8432800	A														T	T	Glyma.08G109900.1	1839	1545	Cytochrome P450	cytochrome P450, family 71, subfamily B, polypeptide 34	+
Chr08	8432872	GAAAAAAAAAAAA								GAAAAAAAAAAA,GAAAAAAAAAA	GAAAAAAAAAAA	GAAAAAAAAAAA,GAAAAAAAAA	GAAAAAAAAAAA,GAAAAAAAAAA	GAAAAAAAAAAA,GAAAAAAAAAA	GAAAAAAAAAAA,GAAAAAAAAAA		GAAAAAAAAAAAAA	Glyma.08G109900.1	1839	1545	Cytochrome P450	cytochrome P450, family 71, subfamily B, polypeptide 34	+
Chr08	8433141	T														TCAA	TCAA	Glyma.08G109900.1	1839	1545	Cytochrome P450	cytochrome P450, family 71, subfamily B, polypeptide 34	+
Chr08	8433142	G														A|GAAA	A|GAAA	Glyma.08G109900.1	1839	1545	Cytochrome P450	cytochrome P450, family 71, subfamily B, polypeptide 34	+
Chr08	8433147	AC														ACC	ACC	Glyma.08G109900.1	1839	1545	Cytochrome P450	cytochrome P450, family 71, subfamily B, polypeptide 34	+
Chr08	8433148	C														T	T	Glyma.08G109900.1	1839	1545	Cytochrome P450	cytochrome P450, family 71, subfamily B, polypeptide 34	+
Chr08	8433149	A														T	T	Glyma.08G109900.1	1839	1545	Cytochrome P450	cytochrome P450, family 71, subfamily B, polypeptide 34	+
Chr08	8433149	AT														ATT	ATT	Glyma.08G109900.1	1839	1545	Cytochrome P450	cytochrome P450, family 71, subfamily B, polypeptide 34	+
Chr08	8433155	T														A	A	Glyma.08G109900.1	1839	1545	Cytochrome P450	cytochrome P450, family 71, subfamily B, polypeptide 34	+
Chr08	8433156	T														A		Glyma.08G109900.1	1839	1545	Cytochrome P450	cytochrome P450, family 71, subfamily B, polypeptide 34	+
Chr08	8433221	ATTTTTTTT														ATTTTTTT	ATTTTTTT	Glyma.08G109900.1	1839	1545	Cytochrome P450	cytochrome P450, family 71, subfamily B, polypeptide 34	+
Chr08	8433222	T														A	A	Glyma.08G109900.1	1839	1545	Cytochrome P450	cytochrome P450, family 71, subfamily B, polypeptide 34	+
Chr08	8433223	T														A	A	Glyma.08G109900.1	1839	1545	Cytochrome P450	cytochrome P450, family 71, subfamily B, polypeptide 34	+
Chr08	8433224	T														A	A	Glyma.08G109900.1	1839	1545	Cytochrome P450	cytochrome P450, family 71, subfamily B, polypeptide 34	+
Chr08	8433419	CAAAAA														CAAAA	CAAAA	Glyma.08G109900.1	1839	1545	Cytochrome P450	cytochrome P450, family 71, subfamily B, polypeptide 34	+
Chr08	8433430	A														T	T	Glyma.08G109900.1	1839	1545	Cytochrome P450	cytochrome P450, family 71, subfamily B, polypeptide 34	+
Chr08	8433573	C														A	A	Glyma.08G109900.1	1839	1545	Cytochrome P450	cytochrome P450, family 71, subfamily B, polypeptide 34	+
Chr08	8433628	C														T	T	Glyma.08G109900.1	1839	1545	Cytochrome P450	cytochrome P450, family 71, subfamily B, polypeptide 34	+
Chr08	8433869	G														GTTGTT,GTTGT	GTTGTT	Glyma.08G109900.1	1839	1545	Cytochrome P450	cytochrome P450, family 71, subfamily B, polypeptide 34	+
Chr08	8433870	G														T	T	Glyma.08G109900.1	1839	1545	Cytochrome P450	cytochrome P450, family 71, subfamily B, polypeptide 34	+
Chr08	8433871	C														T	T	Glyma.08G109900.1	1839	1545	Cytochrome P450	cytochrome P450, family 71, subfamily B, polypeptide 34	+
Chr08	8433872	A														G,T|ATTTTT	G,T	Glyma.08G109900.1	1839	1545	Cytochrome P450	cytochrome P450, family 71, subfamily B, polypeptide 34	+
Chr08	8433873	A														T	T	Glyma.08G109900.1	1839	1545	Cytochrome P450	cytochrome P450, family 71, subfamily B, polypeptide 34	+
Chr08	8433874	A														T	T	Glyma.08G109900.1	1839	1545	Cytochrome P450	cytochrome P450, family 71, subfamily B, polypeptide 34	+
Chr08	8433878	C														A,T	A,T	Glyma.08G109900.1	1839	1545	Cytochrome P450	cytochrome P450, family 71, subfamily B, polypeptide 34	+
Chr08	8433880	C														G		Glyma.08G109900.1	1839	1545	Cytochrome P450	cytochrome P450, family 71, subfamily B, polypeptide 34	+
Chr08	8434092	T			A					A	A	A	A	A	A			Glyma.08G109900.1	1839	1545	Cytochrome P450	cytochrome P450, family 71, subfamily B, polypeptide 34	+
Chr08	8434140	ACC	AGGCCC,AC,A		A					AGGCCC,A								Glyma.08G109900.1	1839	1545	Cytochrome P450	cytochrome P450, family 71, subfamily B, polypeptide 34	+
Chr08	8434141	C	G		G			G		G	G			G	G			Glyma.08G109900.1	1839	1545	Cytochrome P450	cytochrome P450, family 71, subfamily B, polypeptide 34	+
Chr08	8434142	C	G		G			G		G	G			G	G			Glyma.08G109900.1	1839	1545	Cytochrome P450	cytochrome P450, family 71, subfamily B, polypeptide 34	+
Chr08	8434143	G	C							A	C				C			Glyma.08G109900.1	1839	1545	Cytochrome P450	cytochrome P450, family 71, subfamily B, polypeptide 34	+
Chr08	8434144	C			G			G		G,T		G		G				Glyma.08G109900.1	1839	1545	Cytochrome P450	cytochrome P450, family 71, subfamily B, polypeptide 34	+
Chr08	8434146	G								A,C					A			Glyma.08G109900.1	1839	1545	Cytochrome P450	cytochrome P450, family 71, subfamily B, polypeptide 34	+
Chr08	8434148	C								A								Glyma.08G109900.1	1839	1545	Cytochrome P450	cytochrome P450, family 71, subfamily B, polypeptide 34	+
Chr08	8434149	T	A					A		A	A	A		A				Glyma.08G109900.1	1839	1545	Cytochrome P450	cytochrome P450, family 71, subfamily B, polypeptide 34	+
Chr08	8434152	C	A					A		A		A		A				Glyma.08G109900.1	1839	1545	Cytochrome P450	cytochrome P450, family 71, subfamily B, polypeptide 34	+
Chr08	8434155	A	T									T		T				Glyma.08G109900.1	1839	1545	Cytochrome P450	cytochrome P450, family 71, subfamily B, polypeptide 34	+
Chr08	8434261	N	G					G						G				Glyma.08G109900.1	1839	1545	Cytochrome P450	cytochrome P450, family 71, subfamily B, polypeptide 34	+
Chr08	8434262	N	A					A						A				Glyma.08G109900.1	1839	1545	Cytochrome P450	cytochrome P450, family 71, subfamily B, polypeptide 34	+
Chr08	8434263	N	T					T						T				Glyma.08G109900.1	1839	1545	Cytochrome P450	cytochrome P450, family 71, subfamily B, polypeptide 34	+
Chr08	8434264	N	T					T		T		T		T				Glyma.08G109900.1	1839	1545	Cytochrome P450	cytochrome P450, family 71, subfamily B, polypeptide 34	+
Chr08	8434265	N	T					T		T	T	T		T	T			Glyma.08G109900.1	1839	1545	Cytochrome P450	cytochrome P450, family 71, subfamily B, polypeptide 34	+
Chr08	8434266	N	A		A			A		A	A	A		A	A			Glyma.08G109900.1	1839	1545	Cytochrome P450	cytochrome P450, family 71, subfamily B, polypeptide 34	+
Chr08	8434267	N	A		A			A		A	A	A		A	A			Glyma.08G109900.1	1839	1545	Cytochrome P450	cytochrome P450, family 71, subfamily B, polypeptide 34	+
Chr08	8434268	N	G		G			G		G	G	G		G	G			Glyma.08G109900.1	1839	1545	Cytochrome P450	cytochrome P450, family 71, subfamily B, polypeptide 34	+
Chr08	8434269	N	A		A			A		A	A	A		A	A			Glyma.08G109900.1	1839	1545	Cytochrome P450	cytochrome P450, family 71, subfamily B, polypeptide 34	+
Chr08	8434270	N	T		T			T		T	T	T		T	T			Glyma.08G109900.1	1839	1545	Cytochrome P450	cytochrome P450, family 71, subfamily B, polypeptide 34	+
Chr08	8434271	N	T		T			T		T	T	T	T	T	T			Glyma.08G109900.1	1839	1545	Cytochrome P450	cytochrome P450, family 71, subfamily B, polypeptide 34	+
Chr08	8434272	N	A		A			A		A	A	A		A	A			Glyma.08G109900.1	1839	1545	Cytochrome P450	cytochrome P450, family 71, subfamily B, polypeptide 34	+
Chr08	8434273	N	A		A			A		A	A	A	A	A	A			Glyma.08G109900.1	1839	1545	Cytochrome P450	cytochrome P450, family 71, subfamily B, polypeptide 34	+
Chr08	8434274	N	A		A			A		A	A	A	A	A	A			Glyma.08G109900.1	1839	1545	Cytochrome P450	cytochrome P450, family 71, subfamily B, polypeptide 34	+
Chr08	8434275	N	A		A			A		A	A	A	A	A	A			Glyma.08G109900.1	1839	1545	Cytochrome P450	cytochrome P450, family 71, subfamily B, polypeptide 34	+
Chr08	8434276	C	A		A			A		A	A	A	A	A	A			Glyma.08G109900.1	1839	1545	Cytochrome P450	cytochrome P450, family 71, subfamily B, polypeptide 34	+
Chr08	8434277	G	A		A			A		A	A	A	A	A	A			Glyma.08G109900.1	1839	1545	Cytochrome P450	cytochrome P450, family 71, subfamily B, polypeptide 34	+
Chr08	8434285	GT	GTT		GTT	GTT		GTT		GTT	GTT	GTT	GTT	GTT	GTT			Glyma.08G109900.1	1839	1545	Cytochrome P450	cytochrome P450, family 71, subfamily B, polypeptide 34	+
Chr08	8434334	T														C		Glyma.08G109900.1	1839	1545	Cytochrome P450	cytochrome P450, family 71, subfamily B, polypeptide 34	+
Chr08	8434433	TAAAAAA								TAAAAAAAAA		TAAAAAAAAA			TAAAAAAAAA			Glyma.08G109900.1	1839	1545	Cytochrome P450	cytochrome P450, family 71, subfamily B, polypeptide 34	+
Chr08	8434440	T								A	A	A	A	A	A			Glyma.08G109900.1	1839	1545	Cytochrome P450	cytochrome P450, family 71, subfamily B, polypeptide 34	+
Chr08	8434441	T								A	A	A	A	A	A			Glyma.08G109900.1	1839	1545	Cytochrome P450	cytochrome P450, family 71, subfamily B, polypeptide 34	+
Chr08	8434442	T								A	A	A	A	A	A			Glyma.08G109900.1	1839	1545	Cytochrome P450	cytochrome P450, family 71, subfamily B, polypeptide 34	+
Chr08	8434658	T														C	C	Glyma.08G109900.1	1839	1545	Cytochrome P450	cytochrome P450, family 71, subfamily B, polypeptide 34	+
Chr08	8434659	T														G	G	Glyma.08G109900.1	1839	1545	Cytochrome P450	cytochrome P450, family 71, subfamily B, polypeptide 34	+
Chr08	8434660	T															G	Glyma.08G109900.1	1839	1545	Cytochrome P450	cytochrome P450, family 71, subfamily B, polypeptide 34	+
Chr08	8434661	G															A	Glyma.08G109900.1	1839	1545	Cytochrome P450	cytochrome P450, family 71, subfamily B, polypeptide 34	+
Chr08	8434662	C														G,A	G,A	Glyma.08G109900.1	1839	1545	Cytochrome P450	cytochrome P450, family 71, subfamily B, polypeptide 34	+
Chr08	8434663	CG															CGTGAGTG	Glyma.08G109900.1	1839	1545	Cytochrome P450	cytochrome P450, family 71, subfamily B, polypeptide 34	+
Chr08	8434663	C														T	T	Glyma.08G109900.1	1839	1545	Cytochrome P450	cytochrome P450, family 71, subfamily B, polypeptide 34	+
Chr08	8434673	C														G	G	Glyma.08G109900.1	1839	1545	Cytochrome P450	cytochrome P450, family 71, subfamily B, polypeptide 34	+
Chr08	8434676	A														G	G	Glyma.08G109900.1	1839	1545	Cytochrome P450	cytochrome P450, family 71, subfamily B, polypeptide 34	+
Chr08	8434697	T														C	C	Glyma.08G109900.1	1839	1545	Cytochrome P450	cytochrome P450, family 71, subfamily B, polypeptide 34	+
Chr08	8434930	A														G	G	Glyma.08G109900.1	1839	1545	Cytochrome P450	cytochrome P450, family 71, subfamily B, polypeptide 34	+
Chr08	8435312	GTTCTAAATATAATT								GTT	GTT	GTT	GTT	GTT,GTTGATGTATTCTAAATATAATT	GTT			Glyma.08G109900.1	1839	1545	Cytochrome P450	cytochrome P450, family 71, subfamily B, polypeptide 34	+
Chr08	8435313	TT								TTGAT	TTGAT		TTGAT					Glyma.08G109900.1	1839	1545	Cytochrome P450	cytochrome P450, family 71, subfamily B, polypeptide 34	+
Chr08	8435314	T													TG			Glyma.08G109900.1	1839	1545	Cytochrome P450	cytochrome P450, family 71, subfamily B, polypeptide 34	+
Chr08	8435315	C								G		A	G		G			Glyma.08G109900.1	1839	1545	Cytochrome P450	cytochrome P450, family 71, subfamily B, polypeptide 34	+
Chr08	8435316	T											G		A			Glyma.08G109900.1	1839	1545	Cytochrome P450	cytochrome P450, family 71, subfamily B, polypeptide 34	+
Chr08	8435318	A								T,G	T	T	T	T	T			Glyma.08G109900.1	1839	1545	Cytochrome P450	cytochrome P450, family 71, subfamily B, polypeptide 34	+
Chr08	8435319	A								T,G	T	T	G,T	T	T			Glyma.08G109900.1	1839	1545	Cytochrome P450	cytochrome P450, family 71, subfamily B, polypeptide 34	+
Chr08	8435320	T										A			A			Glyma.08G109900.1	1839	1545	Cytochrome P450	cytochrome P450, family 71, subfamily B, polypeptide 34	+
Chr08	8435321	A								T	T	T	T	T	T			Glyma.08G109900.1	1839	1545	Cytochrome P450	cytochrome P450, family 71, subfamily B, polypeptide 34	+
Chr08	8435322	T								A	A	A	A		A			Glyma.08G109900.1	1839	1545	Cytochrome P450	cytochrome P450, family 71, subfamily B, polypeptide 34	+
Chr08	8435323	A								T	T	T	T	T	T			Glyma.08G109900.1	1839	1545	Cytochrome P450	cytochrome P450, family 71, subfamily B, polypeptide 34	+
Chr08	8435324	AT								AATGT,ATGT			AATGT,ATGT	AATGT,ATGT				Glyma.08G109900.1	1839	1545	Cytochrome P450	cytochrome P450, family 71, subfamily B, polypeptide 34	+
Chr08	8435324	A								G	G	G	G		G			Glyma.08G109900.1	1839	1545	Cytochrome P450	cytochrome P450, family 71, subfamily B, polypeptide 34	+
Chr08	8435324	ATT									ATGTT,AATGTT,ATTAATGTT	ATGTT,ATTAATGTT			ATTAATGTT,ATGTT			Glyma.08G109900.1	1839	1545	Cytochrome P450	cytochrome P450, family 71, subfamily B, polypeptide 34	+
Chr08	8435735	G								A	A	A	A	A	A	A	A	Glyma.08G109900.1	1839	1545	Cytochrome P450	cytochrome P450, family 71, subfamily B, polypeptide 34	+
Chr08	8436018	TGAG														TG		Glyma.08G109900.1	1839	1545	Cytochrome P450	cytochrome P450, family 71, subfamily B, polypeptide 34	+
Chr08	8436020	AGTGTGTGTGTGTGTGT														AGTGTGTGTGTGTGT	AGTGTGTGTGTGTGT	Glyma.08G109900.1	1839	1545	Cytochrome P450	cytochrome P450, family 71, subfamily B, polypeptide 34	+
Chr08	8436239	A														G	G	Glyma.08G109900.1	1839	1545	Cytochrome P450	cytochrome P450, family 71, subfamily B, polypeptide 34	+
Chr08	8436243	TGAT														TGATCGAT	TGATCGAT	Glyma.08G109900.1	1839	1545	Cytochrome P450	cytochrome P450, family 71, subfamily B, polypeptide 34	+
Chr08	8436243	T														C		Glyma.08G109900.1	1839	1545	Cytochrome P450	cytochrome P450, family 71, subfamily B, polypeptide 34	+
Chr08	8438361	A														G	G	Glyma.08G110000.1	1669	1305	Transferase family	HXXXD-type acyl-transferase family protein	-
Chr08	8438562	G														A	A	Glyma.08G110000.1	1669	1305	Transferase family	HXXXD-type acyl-transferase family protein	-
Chr08	8438870	T														C	C	Glyma.08G110000.1	1669	1305	Transferase family	HXXXD-type acyl-transferase family protein	-
Chr08	8438876	T														A	A	Glyma.08G110000.1	1669	1305	Transferase family	HXXXD-type acyl-transferase family protein	-
Chr08	8438936	T														A	A	Glyma.08G110000.1	1669	1305	Transferase family	HXXXD-type acyl-transferase family protein	-
Chr08	8439073	G														C	C	Glyma.08G110000.1	1669	1305	Transferase family	HXXXD-type acyl-transferase family protein	-
Chr08	8439205	T														G	G	Glyma.08G110000.1	1669	1305	Transferase family	HXXXD-type acyl-transferase family protein	-
Chr08	8439332	T														C	C	Glyma.08G110000.1	1669	1305	Transferase family	HXXXD-type acyl-transferase family protein	-
Chr08	8439530	C														T	T	Glyma.08G110000.1	1669	1305	Transferase family	HXXXD-type acyl-transferase family protein	-
Chr08	8439620	G														A	A	Glyma.08G110000.1	1669	1305	Transferase family	HXXXD-type acyl-transferase family protein	-
Chr08	8439901	ATTTTTTT														ATTTTTT	ATTTTTT	Glyma.08G110000.1	1669	1305	Transferase family	HXXXD-type acyl-transferase family protein	-
Chr08	8439931	T														C	C	Glyma.08G110000.1	1669	1305	Transferase family	HXXXD-type acyl-transferase family protein	-
Chr08	8439944	T														A	A	Glyma.08G110000.1	1669	1305	Transferase family	HXXXD-type acyl-transferase family protein	-
Chr08	8440162	T														TG	TG	Glyma.08G110000.1	1669	1305	Transferase family	HXXXD-type acyl-transferase family protein	-
Chr08	8440172	C														G	G	Glyma.08G110000.1	1669	1305	Transferase family	HXXXD-type acyl-transferase family protein	-
Chr08	8440273	G														C	C	Glyma.08G110000.1	1669	1305	Transferase family	HXXXD-type acyl-transferase family protein	-
Chr08	8440330	T														G	G	Glyma.08G110000.1	1669	1305	Transferase family	HXXXD-type acyl-transferase family protein	-
Chr08	8440385	GAAAAAAAAAA														GAAAAAAAAA		Glyma.08G110000.1	1669	1305	Transferase family	HXXXD-type acyl-transferase family protein	-
Chr08	8440421	G														T	T	Glyma.08G110000.1	1669	1305	Transferase family	HXXXD-type acyl-transferase family protein	-
Chr08	8440422	G														T	T	Glyma.08G110000.1	1669	1305	Transferase family	HXXXD-type acyl-transferase family protein	-
Chr08	8440554	A														C	C	Glyma.08G110000.1	1669	1305	Transferase family	HXXXD-type acyl-transferase family protein	-
Chr08	8440682	TAAAAAA														TAAAAAAA	TAAAAAAA	Glyma.08G110000.1	1669	1305	Transferase family	HXXXD-type acyl-transferase family protein	-
Chr08	8441242	TA														T		Glyma.08G110000.1	1669	1305	Transferase family	HXXXD-type acyl-transferase family protein	-
Chr08	8441243	A														T		Glyma.08G110000.1	1669	1305	Transferase family	HXXXD-type acyl-transferase family protein	-
Chr08	8441779	ATTTTTTT															ATTTTTTTT	Glyma.08G110000.1	1669	1305	Transferase family	HXXXD-type acyl-transferase family protein	-
Chr08	8441786	T														TG	TG	Glyma.08G110000.1	1669	1305	Transferase family	HXXXD-type acyl-transferase family protein	-
Chr08	8441813	A														G	G	Glyma.08G110000.1	1669	1305	Transferase family	HXXXD-type acyl-transferase family protein	-
Chr08	8442269	G														C	C	Glyma.08G110000.1	1669	1305	Transferase family	HXXXD-type acyl-transferase family protein	-
Chr08	8442799	GTGTTGTTGTTGTTGT														GTGTTGATGTTGTTGTTGTTGT	GTGTTGTTGTTGTTGTTGT,GTTGTTGTTGTTGTTGT	Glyma.08G110000.1	1669	1305	Transferase family	HXXXD-type acyl-transferase family protein	-
Chr08	8442803	TGTTGT															TGTTGTGGTTGT	Glyma.08G110000.1	1669	1305	Transferase family	HXXXD-type acyl-transferase family protein	-
Chr08	8457320	A								G	G	G	G	G	G	G	G	Glyma.08G110100.1	3789	1686	None	None	-
Chr08	8457731	A														G	G	Glyma.08G110100.1	3789	1686	None	None	-
Chr08	8458705	C														A	A	Glyma.08G110100.1	3789	1686	None	None	-
Chr08	8465415	T								C	C	C	C	C	C	C	C	Glyma.08G110100.1	3789	1686	None	None	-
Chr08	8472159	C														T	T	Glyma.08G110200.1	1182	1182	Myb-like DNA-binding domain	myb-like transcription factor family protein	+
Chr08	8472811	G														C	C	Glyma.08G110200.1	1182	1182	Myb-like DNA-binding domain	myb-like transcription factor family protein	+
Chr08	8478841	G															C	Glyma.08G110400.1	1023	1023	Chalcone and stilbene synthases, N-terminal domain; Chalcone and stilbene synthases, C-terminal domain	Chalcone and stilbene synthase family protein	-
Chr08	8478918	G														A		Glyma.08G110400.1	1023	1023	Chalcone and stilbene synthases, N-terminal domain; Chalcone and stilbene synthases, C-terminal domain	Chalcone and stilbene synthase family protein	-
Chr08	8504482	T															C	Glyma.08G110500.1	1421	1167	Chalcone and stilbene synthases, C-terminal domain; Chalcone and stilbene synthases, N-terminal domain	Chalcone and stilbene synthase family protein	-
Chr08	8504500	A															G	Glyma.08G110500.1	1421	1167	Chalcone and stilbene synthases, C-terminal domain; Chalcone and stilbene synthases, N-terminal domain	Chalcone and stilbene synthase family protein	-
Chr08	8504735	G														A		Glyma.08G110500.1	1421	1167	Chalcone and stilbene synthases, C-terminal domain; Chalcone and stilbene synthases, N-terminal domain	Chalcone and stilbene synthase family protein	-
Chr08	8508015	G														T		Glyma.08G110600.1	2257	1323	None	None	-
Chr08	8508016	A														T		Glyma.08G110600.1	2257	1323	None	None	-
Chr08	8508455	C							T									Glyma.08G110600.1	2257	1323	None	None	-
Chr08	8508461	A							G									Glyma.08G110600.1	2257	1323	None	None	-
Chr08	8508518	G															A	Glyma.08G110600.1	2257	1323	None	None	-
Chr08	8508581	A							G									Glyma.08G110600.1	2257	1323	None	None	-
Chr08	8508602	C							T									Glyma.08G110600.1	2257	1323	None	None	-
Chr08	8508620	A							G									Glyma.08G110600.1	2257	1323	None	None	-
Chr08	8508773	C								T	T	T	T	T	T		T	Glyma.08G110600.1	2257	1323	None	None	-
Chr08	8508776	C								T	T	T	T	T	T		T	Glyma.08G110600.1	2257	1323	None	None	-
Chr08	8508932	C														T		Glyma.08G110600.1	2257	1323	None	None	-
Chr08	8508938	A								C	C	C	C	C	C			Glyma.08G110600.1	2257	1323	None	None	-
Chr08	8509049	G							A									Glyma.08G110600.1	2257	1323	None	None	-
Chr08	8509094	A							G									Glyma.08G110600.1	2257	1323	None	None	-
Chr08	8509106	A							C									Glyma.08G110600.1	2257	1323	None	None	-
Chr08	8509645	T															C	Glyma.08G110600.1	2257	1323	None	None	-
Chr08	8509775	G															C	Glyma.08G110600.1	2257	1323	None	None	-
Chr08	8510058	T													G			Glyma.08G110600.1	2257	1323	None	None	-
Chr08	8510061	G													A			Glyma.08G110600.1	2257	1323	None	None	-
Chr08	8510062	G										A		A	A			Glyma.08G110600.1	2257	1323	None	None	-
Chr08	8510062	GC												GCCAAC				Glyma.08G110600.1	2257	1323	None	None	-
Chr08	8510063	CT								CCAATT		CCAATT	CCAATT		CCAATT	CCAATT		Glyma.08G110600.1	2257	1323	None	None	-
Chr08	8510063	C									CCAAT	T		T|CCAAT	T		CCAAT	Glyma.08G110600.1	2257	1323	None	None	-
Chr08	8510099	ATTTTTTT															ATTTTTTTT	Glyma.08G110600.1	2257	1323	None	None	-
Chr08	8510112	G								A	A	A	A	A	A			Glyma.08G110600.1	2257	1323	None	None	-
Chr08	8514109	G															C	Glyma.08G110700.1	1647	1167	Chalcone and stilbene synthases, C-terminal domain; Chalcone and stilbene synthases, N-terminal domain	Chalcone and stilbene synthase family protein	+
Chr08	8514435	A													G			Glyma.08G110700.1	1647	1167	Chalcone and stilbene synthases, C-terminal domain; Chalcone and stilbene synthases, N-terminal domain	Chalcone and stilbene synthase family protein	+
Chr08	8515590	T														C	C	Glyma.08G110700.1	1647	1167	Chalcone and stilbene synthases, C-terminal domain; Chalcone and stilbene synthases, N-terminal domain	Chalcone and stilbene synthase family protein	+
Chr08	8515610	T														C		Glyma.08G110700.1	1647	1167	Chalcone and stilbene synthases, C-terminal domain; Chalcone and stilbene synthases, N-terminal domain	Chalcone and stilbene synthase family protein	+
Chr08	8517864	A														G	G	Glyma.08G110800.1	246	246	None	None	-
Chr08	8518025	G														A	A	Glyma.08G110900.1	1383	1167	Chalcone and stilbene synthases, N-terminal domain; Chalcone and stilbene synthases, C-terminal domain	Chalcone and stilbene synthase family protein	-
Chr08	8518040	G															A	Glyma.08G110900.1	1383	1167	Chalcone and stilbene synthases, N-terminal domain; Chalcone and stilbene synthases, C-terminal domain	Chalcone and stilbene synthase family protein	-
Chr08	8518049	T															C	Glyma.08G110900.1	1383	1167	Chalcone and stilbene synthases, N-terminal domain; Chalcone and stilbene synthases, C-terminal domain	Chalcone and stilbene synthase family protein	-
Chr08	8518061	G															T	Glyma.08G110900.1	1383	1167	Chalcone and stilbene synthases, N-terminal domain; Chalcone and stilbene synthases, C-terminal domain	Chalcone and stilbene synthase family protein	-
Chr08	8526142	AT								A	A	A	A	A	A			Glyma.08G111000.1	3259	2730	Galactose binding lectin domain; Glycosyl hydrolases family 35	beta galactosidase 9	+
Chr08	8526143	T								G	G,A	G,A	G	G	G			Glyma.08G111000.1	3259	2730	Galactose binding lectin domain; Glycosyl hydrolases family 35	beta galactosidase 9	+
Chr08	8526143	TGG									TG	TG						Glyma.08G111000.1	3259	2730	Galactose binding lectin domain; Glycosyl hydrolases family 35	beta galactosidase 9	+
Chr08	8526170	G															A	Glyma.08G111000.1	3259	2730	Galactose binding lectin domain; Glycosyl hydrolases family 35	beta galactosidase 9	+
Chr08	8526175	G															T,A,C	Glyma.08G111000.1	3259	2730	Galactose binding lectin domain; Glycosyl hydrolases family 35	beta galactosidase 9	+
Chr08	8526176	T															A	Glyma.08G111000.1	3259	2730	Galactose binding lectin domain; Glycosyl hydrolases family 35	beta galactosidase 9	+
Chr08	8526178	G															A	Glyma.08G111000.1	3259	2730	Galactose binding lectin domain; Glycosyl hydrolases family 35	beta galactosidase 9	+
Chr08	8526179	T															A	Glyma.08G111000.1	3259	2730	Galactose binding lectin domain; Glycosyl hydrolases family 35	beta galactosidase 9	+
Chr08	8526180	T															A	Glyma.08G111000.1	3259	2730	Galactose binding lectin domain; Glycosyl hydrolases family 35	beta galactosidase 9	+
Chr08	8526181	T															G	Glyma.08G111000.1	3259	2730	Galactose binding lectin domain; Glycosyl hydrolases family 35	beta galactosidase 9	+
Chr08	8526183	C															T,G	Glyma.08G111000.1	3259	2730	Galactose binding lectin domain; Glycosyl hydrolases family 35	beta galactosidase 9	+
Chr08	8526203	C															CA	Glyma.08G111000.1	3259	2730	Galactose binding lectin domain; Glycosyl hydrolases family 35	beta galactosidase 9	+
Chr08	8526220	GTT								GTTT	GTTT	GTTT	GTTT	GTTT	GTTT			Glyma.08G111000.1	3259	2730	Galactose binding lectin domain; Glycosyl hydrolases family 35	beta galactosidase 9	+
Chr08	8526221	T											TG					Glyma.08G111000.1	3259	2730	Galactose binding lectin domain; Glycosyl hydrolases family 35	beta galactosidase 9	+
Chr08	8526265	G															GGCCT	Glyma.08G111000.1	3259	2730	Galactose binding lectin domain; Glycosyl hydrolases family 35	beta galactosidase 9	+
Chr08	8526266	AC								ACTTGC	ACTTGC	ACTTGC	ACTTGC	ACTTGC	ACTTGC	ACCTGC	ACCTGC	Glyma.08G111000.1	3259	2730	Galactose binding lectin domain; Glycosyl hydrolases family 35	beta galactosidase 9	+
Chr08	8526268	G								A	A	A	A	A	A			Glyma.08G111000.1	3259	2730	Galactose binding lectin domain; Glycosyl hydrolases family 35	beta galactosidase 9	+
Chr08	8526268	GTG								GTGCATG	GTGCATG	GTGCATG,GCATG	GTGCATG		GTGCATG	GTGCGTG	GTGCGTG	Glyma.08G111000.1	3259	2730	Galactose binding lectin domain; Glycosyl hydrolases family 35	beta galactosidase 9	+
Chr08	8526284	TCC														TC		Glyma.08G111000.1	3259	2730	Galactose binding lectin domain; Glycosyl hydrolases family 35	beta galactosidase 9	+
Chr08	8526285	C														T	T	Glyma.08G111000.1	3259	2730	Galactose binding lectin domain; Glycosyl hydrolases family 35	beta galactosidase 9	+
Chr08	8526293	G								A	A	A	A	A	A			Glyma.08G111000.1	3259	2730	Galactose binding lectin domain; Glycosyl hydrolases family 35	beta galactosidase 9	+
Chr08	8526299	C								T	T	T	T	T	T			Glyma.08G111000.1	3259	2730	Galactose binding lectin domain; Glycosyl hydrolases family 35	beta galactosidase 9	+
Chr08	8526311	G								A	A	A	A	A	A			Glyma.08G111000.1	3259	2730	Galactose binding lectin domain; Glycosyl hydrolases family 35	beta galactosidase 9	+
Chr08	8526325	T								A	A	A	A	A	A			Glyma.08G111000.1	3259	2730	Galactose binding lectin domain; Glycosyl hydrolases family 35	beta galactosidase 9	+
Chr08	8526330	T								G	G	G	G	G	G			Glyma.08G111000.1	3259	2730	Galactose binding lectin domain; Glycosyl hydrolases family 35	beta galactosidase 9	+
Chr08	8526354	C															T	Glyma.08G111000.1	3259	2730	Galactose binding lectin domain; Glycosyl hydrolases family 35	beta galactosidase 9	+
Chr08	8526365	A								T	T	T	T	T	T			Glyma.08G111000.1	3259	2730	Galactose binding lectin domain; Glycosyl hydrolases family 35	beta galactosidase 9	+
Chr08	8526370	C															T	Glyma.08G111000.1	3259	2730	Galactose binding lectin domain; Glycosyl hydrolases family 35	beta galactosidase 9	+
Chr08	8526586	T														C		Glyma.08G111000.1	3259	2730	Galactose binding lectin domain; Glycosyl hydrolases family 35	beta galactosidase 9	+
Chr08	8526588	G														T		Glyma.08G111000.1	3259	2730	Galactose binding lectin domain; Glycosyl hydrolases family 35	beta galactosidase 9	+
Chr08	8526593	A								T	T	T	T	T	T	T	T	Glyma.08G111000.1	3259	2730	Galactose binding lectin domain; Glycosyl hydrolases family 35	beta galactosidase 9	+
Chr08	8526852	G														A		Glyma.08G111000.1	3259	2730	Galactose binding lectin domain; Glycosyl hydrolases family 35	beta galactosidase 9	+
Chr08	8526903	C														G		Glyma.08G111000.1	3259	2730	Galactose binding lectin domain; Glycosyl hydrolases family 35	beta galactosidase 9	+
Chr08	8526905	G								C	C	C	C	C,T	C			Glyma.08G111000.1	3259	2730	Galactose binding lectin domain; Glycosyl hydrolases family 35	beta galactosidase 9	+
Chr08	8526919	G								A	A	A	A	A	A			Glyma.08G111000.1	3259	2730	Galactose binding lectin domain; Glycosyl hydrolases family 35	beta galactosidase 9	+
Chr08	8526949	T								C	C	C	C	C	C			Glyma.08G111000.1	3259	2730	Galactose binding lectin domain; Glycosyl hydrolases family 35	beta galactosidase 9	+
Chr08	8526950	G								A	A	A	A	A	A			Glyma.08G111000.1	3259	2730	Galactose binding lectin domain; Glycosyl hydrolases family 35	beta galactosidase 9	+
Chr08	8526965	AA									AAAATA							Glyma.08G111000.1	3259	2730	Galactose binding lectin domain; Glycosyl hydrolases family 35	beta galactosidase 9	+
Chr08	8526966	A									AAATAATT							Glyma.08G111000.1	3259	2730	Galactose binding lectin domain; Glycosyl hydrolases family 35	beta galactosidase 9	+
Chr08	8526967	G								A	A,T	A	T,A		A			Glyma.08G111000.1	3259	2730	Galactose binding lectin domain; Glycosyl hydrolases family 35	beta galactosidase 9	+
Chr08	8526968	T								A	A	A	A	A	A			Glyma.08G111000.1	3259	2730	Galactose binding lectin domain; Glycosyl hydrolases family 35	beta galactosidase 9	+
Chr08	8526969	T											A					Glyma.08G111000.1	3259	2730	Galactose binding lectin domain; Glycosyl hydrolases family 35	beta galactosidase 9	+
Chr08	8526973	A								T	T	T			T			Glyma.08G111000.1	3259	2730	Galactose binding lectin domain; Glycosyl hydrolases family 35	beta galactosidase 9	+
Chr08	8526974	A								C	C	C			C			Glyma.08G111000.1	3259	2730	Galactose binding lectin domain; Glycosyl hydrolases family 35	beta galactosidase 9	+
Chr08	8526978	A														G	G	Glyma.08G111000.1	3259	2730	Galactose binding lectin domain; Glycosyl hydrolases family 35	beta galactosidase 9	+
Chr08	8526983	A										T						Glyma.08G111000.1	3259	2730	Galactose binding lectin domain; Glycosyl hydrolases family 35	beta galactosidase 9	+
Chr08	8526984	A									C	C,T			T			Glyma.08G111000.1	3259	2730	Galactose binding lectin domain; Glycosyl hydrolases family 35	beta galactosidase 9	+
Chr08	8526987	T								A	A,C,G	C,A	A		A			Glyma.08G111000.1	3259	2730	Galactose binding lectin domain; Glycosyl hydrolases family 35	beta galactosidase 9	+
Chr08	8526988	A								C	C		C		C			Glyma.08G111000.1	3259	2730	Galactose binding lectin domain; Glycosyl hydrolases family 35	beta galactosidase 9	+
Chr08	8526989	GT								GCAT					GTCAACAT			Glyma.08G111000.1	3259	2730	Galactose binding lectin domain; Glycosyl hydrolases family 35	beta galactosidase 9	+
Chr08	8526989	G								A	A	A	A		A			Glyma.08G111000.1	3259	2730	Galactose binding lectin domain; Glycosyl hydrolases family 35	beta galactosidase 9	+
Chr08	8526991	T								C|TAACATC	C|TAACATC,TC	C	C		C|TAACATC			Glyma.08G111000.1	3259	2730	Galactose binding lectin domain; Glycosyl hydrolases family 35	beta galactosidase 9	+
Chr08	8526995	CTATATAT															CTAT	Glyma.08G111000.1	3259	2730	Galactose binding lectin domain; Glycosyl hydrolases family 35	beta galactosidase 9	+
Chr08	8526996	T															C	Glyma.08G111000.1	3259	2730	Galactose binding lectin domain; Glycosyl hydrolases family 35	beta galactosidase 9	+
Chr08	8526997	A															T	Glyma.08G111000.1	3259	2730	Galactose binding lectin domain; Glycosyl hydrolases family 35	beta galactosidase 9	+
Chr08	8526998	T															A	Glyma.08G111000.1	3259	2730	Galactose binding lectin domain; Glycosyl hydrolases family 35	beta galactosidase 9	+
Chr08	8526999	A															C	Glyma.08G111000.1	3259	2730	Galactose binding lectin domain; Glycosyl hydrolases family 35	beta galactosidase 9	+
Chr08	8527000	T														C	C	Glyma.08G111000.1	3259	2730	Galactose binding lectin domain; Glycosyl hydrolases family 35	beta galactosidase 9	+
Chr08	8527004	G								A	A	A	A	A	A			Glyma.08G111000.1	3259	2730	Galactose binding lectin domain; Glycosyl hydrolases family 35	beta galactosidase 9	+
Chr08	8527021	G														A		Glyma.08G111000.1	3259	2730	Galactose binding lectin domain; Glycosyl hydrolases family 35	beta galactosidase 9	+
Chr08	8527025	G								T	T	T	T	T	T			Glyma.08G111000.1	3259	2730	Galactose binding lectin domain; Glycosyl hydrolases family 35	beta galactosidase 9	+
Chr08	8527029	A															C	Glyma.08G111000.1	3259	2730	Galactose binding lectin domain; Glycosyl hydrolases family 35	beta galactosidase 9	+
Chr08	8527156	C								T	T	T	T	T	T			Glyma.08G111000.1	3259	2730	Galactose binding lectin domain; Glycosyl hydrolases family 35	beta galactosidase 9	+
Chr08	8527319	G														A		Glyma.08G111000.1	3259	2730	Galactose binding lectin domain; Glycosyl hydrolases family 35	beta galactosidase 9	+
Chr08	8527399	A								G	G	G	G	G	G			Glyma.08G111000.1	3259	2730	Galactose binding lectin domain; Glycosyl hydrolases family 35	beta galactosidase 9	+
Chr08	8527445	A								T	T	T	T	T	T			Glyma.08G111000.1	3259	2730	Galactose binding lectin domain; Glycosyl hydrolases family 35	beta galactosidase 9	+
Chr08	8527558	A								G	G	G	G	G	G		G	Glyma.08G111000.1	3259	2730	Galactose binding lectin domain; Glycosyl hydrolases family 35	beta galactosidase 9	+
Chr08	8527576	C								G	G	G	G	G	G			Glyma.08G111000.1	3259	2730	Galactose binding lectin domain; Glycosyl hydrolases family 35	beta galactosidase 9	+
Chr08	8527674	A								G	G	G	G	G	G			Glyma.08G111000.1	3259	2730	Galactose binding lectin domain; Glycosyl hydrolases family 35	beta galactosidase 9	+
Chr08	8527700	A														T		Glyma.08G111000.1	3259	2730	Galactose binding lectin domain; Glycosyl hydrolases family 35	beta galactosidase 9	+
Chr08	8527929	A						T										Glyma.08G111000.1	3259	2730	Galactose binding lectin domain; Glycosyl hydrolases family 35	beta galactosidase 9	+
Chr08	8528023	C															G	Glyma.08G111000.1	3259	2730	Galactose binding lectin domain; Glycosyl hydrolases family 35	beta galactosidase 9	+
Chr08	8528168	ATTTTTTTT														ATTTTTTTTT		Glyma.08G111000.1	3259	2730	Galactose binding lectin domain; Glycosyl hydrolases family 35	beta galactosidase 9	+
Chr08	8528242	T								C	C	C	C	C	C			Glyma.08G111000.1	3259	2730	Galactose binding lectin domain; Glycosyl hydrolases family 35	beta galactosidase 9	+
Chr08	8528328	A								T	T	T	T	T	T			Glyma.08G111000.1	3259	2730	Galactose binding lectin domain; Glycosyl hydrolases family 35	beta galactosidase 9	+
Chr08	8528365	A								C	C	C	C	C	C			Glyma.08G111000.1	3259	2730	Galactose binding lectin domain; Glycosyl hydrolases family 35	beta galactosidase 9	+
Chr08	8528383	A															G	Glyma.08G111000.1	3259	2730	Galactose binding lectin domain; Glycosyl hydrolases family 35	beta galactosidase 9	+
Chr08	8528449	C								T	T	T	T	T	T			Glyma.08G111000.1	3259	2730	Galactose binding lectin domain; Glycosyl hydrolases family 35	beta galactosidase 9	+
Chr08	8528497	CTTTTTTTTTTT								CTTTTTTTTTTTTTTTTTT,CTTTTTTTTTTTTTTTTT	CTTTTTTTTTTTTTTTTT	CTTTTTTTTTTTTTTTTT,CTTTTTTTTTTTTT,CTTTTTTTTTTTTTTTT	CTTTTTTTTTTTTTTTTT,CTTTTTTTTTTTTTTTT	CTTTTTTTTTTTTTTTTT,CTTTTTTTTTTTTTTTT,CTTTTTTTTTTTTTTT	CTTTTTTTTTTTTTTTTT,CTTTTTTTTTTTTTTTT,CTTTTTTTTTTTTTTT			Glyma.08G111000.1	3259	2730	Galactose binding lectin domain; Glycosyl hydrolases family 35	beta galactosidase 9	+
Chr08	8528498	TTTTTTTTTTT													TTTTTTTTTTTTTTTTT			Glyma.08G111000.1	3259	2730	Galactose binding lectin domain; Glycosyl hydrolases family 35	beta galactosidase 9	+
Chr08	8528508	T									TTTTTTA		TTTTTTA					Glyma.08G111000.1	3259	2730	Galactose binding lectin domain; Glycosyl hydrolases family 35	beta galactosidase 9	+
Chr08	8528528	T								C	C	C	C	C	C			Glyma.08G111000.1	3259	2730	Galactose binding lectin domain; Glycosyl hydrolases family 35	beta galactosidase 9	+
Chr08	8528624	T								G	G	G	G	G	G			Glyma.08G111000.1	3259	2730	Galactose binding lectin domain; Glycosyl hydrolases family 35	beta galactosidase 9	+
Chr08	8528648	TAAAAAAA								TAAAAAAAA	TAAAAAAAA	TAAAAAAAA	TAAAAAAAA	TAAAAAAAA	TAAAAAAAA			Glyma.08G111000.1	3259	2730	Galactose binding lectin domain; Glycosyl hydrolases family 35	beta galactosidase 9	+
Chr08	8528663	C												T				Glyma.08G111000.1	3259	2730	Galactose binding lectin domain; Glycosyl hydrolases family 35	beta galactosidase 9	+
Chr08	8528664	G											A	T				Glyma.08G111000.1	3259	2730	Galactose binding lectin domain; Glycosyl hydrolases family 35	beta galactosidase 9	+
Chr08	8528666	A								ACAAATTAAATT,ATTAAATT,AATT	ACAAATTAAATT,AATT	ACAAATTAAATT,AATT,ATTAAATT	ACAAATTAAATT,ATTAAATT,ATT	ACAAATTAAATT,AATT	ACAAATTAAATT,AATT,ATTAAATT			Glyma.08G111000.1	3259	2730	Galactose binding lectin domain; Glycosyl hydrolases family 35	beta galactosidase 9	+
Chr08	8528667	G								C	C	C	C	C				Glyma.08G111000.1	3259	2730	Galactose binding lectin domain; Glycosyl hydrolases family 35	beta galactosidase 9	+
Chr08	8528956	T														A		Glyma.08G111000.1	3259	2730	Galactose binding lectin domain; Glycosyl hydrolases family 35	beta galactosidase 9	+
Chr08	8529096	T								C	C	C	C	C	C			Glyma.08G111000.1	3259	2730	Galactose binding lectin domain; Glycosyl hydrolases family 35	beta galactosidase 9	+
Chr08	8529386	G				T	T						T					Glyma.08G111000.1	3259	2730	Galactose binding lectin domain; Glycosyl hydrolases family 35	beta galactosidase 9	+
Chr08	8529386	GTTTTTTTTTTTTTTTT	GTTTTTTTTTTTTTTTTTTT,GTTTTTTTTTTTTTTTTTTTT,GTTTTTTTTTTTTTTTTTT	GTTTTTTTTTTTTTTTTTTT,GTTTTTTTTTTTTTTTTTT,GTTTTTTTTTTTTTTTTTTTT	GTTTTTTTTTTTTTTTTTTTT,GTTTTTTTTTTTTTTTTTTT,GTTTTTTTTTTTTTTTTTT	GTTTTTTTTTTTTTTTTTTT,GTTTTTTTTTTTTTTTTTT	GTTTTTTTTTTTTTTTTTTT,GTTTTTTTTTTTTTTTTTTTT,GTTTTTTTTTTTTTTTTTT	GTTTTTTTTTTTTTTTTTTT,GTTTTTTTTTTTTTTTTTT,GTTTTTTTTTTTTTTTTT	GTTTTTTTTTTTTTTTTTTT,GTTTTTTTTTTTTTTTTTTTT,GTTTTTTTTTTTTTTTTTTTTT	GTTTTTTTTTTTTTTTTTTT,GTTTTTTTTTTTTTTTTTT,GTTTTTTTTTTTTTTTTT				GTTTTTTTTTTTTTTTTTT,GTTTTTTTTTTTTTTTTTTT,GTTTTTTTTTTTTTTTTT		GTTTTTTTTTTTTTTTTTTT,GTTTTTTTTTTTTTTTTTTTT,GTTTTTTTTTTTTTTTTTTTTT	GTTTTTTTTTTTTTTTTTTTT,GTTTTTTTTTTTTTTTTTTTTT,GTTTTTTTTTTTTTTTTTTT	Glyma.08G111000.1	3259	2730	Galactose binding lectin domain; Glycosyl hydrolases family 35	beta galactosidase 9	+
Chr08	8529403	G	T	T				T	T		T		T			T	T	Glyma.08G111000.1	3259	2730	Galactose binding lectin domain; Glycosyl hydrolases family 35	beta galactosidase 9	+
Chr08	8529404	C		T				T	T							T	T	Glyma.08G111000.1	3259	2730	Galactose binding lectin domain; Glycosyl hydrolases family 35	beta galactosidase 9	+
Chr08	8529505	TCAC								TC			TC					Glyma.08G111000.1	3259	2730	Galactose binding lectin domain; Glycosyl hydrolases family 35	beta galactosidase 9	+
Chr08	8529508	CTGTTT											CTTT					Glyma.08G111000.1	3259	2730	Galactose binding lectin domain; Glycosyl hydrolases family 35	beta galactosidase 9	+
Chr08	8529508	CTGT									CT			CT	CT			Glyma.08G111000.1	3259	2730	Galactose binding lectin domain; Glycosyl hydrolases family 35	beta galactosidase 9	+
Chr08	8529508	CTGTT								CTT		CTT						Glyma.08G111000.1	3259	2730	Galactose binding lectin domain; Glycosyl hydrolases family 35	beta galactosidase 9	+
Chr08	8529509	T										A	A					Glyma.08G111000.1	3259	2730	Galactose binding lectin domain; Glycosyl hydrolases family 35	beta galactosidase 9	+
Chr08	8529509	TG								T				T				Glyma.08G111000.1	3259	2730	Galactose binding lectin domain; Glycosyl hydrolases family 35	beta galactosidase 9	+
Chr08	8529510	GTTTTTTTTTT															GTTTTTTTTTTT	Glyma.08G111000.1	3259	2730	Galactose binding lectin domain; Glycosyl hydrolases family 35	beta galactosidase 9	+
Chr08	8529510	G								T,C	T	C,T	T,C	T,C	T,C			Glyma.08G111000.1	3259	2730	Galactose binding lectin domain; Glycosyl hydrolases family 35	beta galactosidase 9	+
Chr08	8529664	C								G	G	G	G	G	G	G	G	Glyma.08G111000.1	3259	2730	Galactose binding lectin domain; Glycosyl hydrolases family 35	beta galactosidase 9	+
Chr08	8529695	C								A	A	A	A	A	A			Glyma.08G111000.1	3259	2730	Galactose binding lectin domain; Glycosyl hydrolases family 35	beta galactosidase 9	+
Chr08	8530246	G															A	Glyma.08G111000.1	3259	2730	Galactose binding lectin domain; Glycosyl hydrolases family 35	beta galactosidase 9	+
Chr08	8530259	TCC															TC	Glyma.08G111000.1	3259	2730	Galactose binding lectin domain; Glycosyl hydrolases family 35	beta galactosidase 9	+
Chr08	8530531	G								T	T	T	T	T	T			Glyma.08G111000.1	3259	2730	Galactose binding lectin domain; Glycosyl hydrolases family 35	beta galactosidase 9	+
Chr08	8530581	GTTT															GTTTTTT	Glyma.08G111000.1	3259	2730	Galactose binding lectin domain; Glycosyl hydrolases family 35	beta galactosidase 9	+
Chr08	8530583	TT															TTTCT	Glyma.08G111000.1	3259	2730	Galactose binding lectin domain; Glycosyl hydrolases family 35	beta galactosidase 9	+
Chr08	8530584	T															TTC	Glyma.08G111000.1	3259	2730	Galactose binding lectin domain; Glycosyl hydrolases family 35	beta galactosidase 9	+
Chr08	8530606	C															T	Glyma.08G111000.1	3259	2730	Galactose binding lectin domain; Glycosyl hydrolases family 35	beta galactosidase 9	+
Chr08	8530613	G															T	Glyma.08G111000.1	3259	2730	Galactose binding lectin domain; Glycosyl hydrolases family 35	beta galactosidase 9	+
Chr08	8530715	A								T	T	T	T	T	T	T	T	Glyma.08G111000.1	3259	2730	Galactose binding lectin domain; Glycosyl hydrolases family 35	beta galactosidase 9	+
Chr08	8530785	G															T	Glyma.08G111000.1	3259	2730	Galactose binding lectin domain; Glycosyl hydrolases family 35	beta galactosidase 9	+
Chr08	8530811	A															G	Glyma.08G111000.1	3259	2730	Galactose binding lectin domain; Glycosyl hydrolases family 35	beta galactosidase 9	+
Chr08	8530829	A															G	Glyma.08G111000.1	3259	2730	Galactose binding lectin domain; Glycosyl hydrolases family 35	beta galactosidase 9	+
Chr08	8530837	G															GA	Glyma.08G111000.1	3259	2730	Galactose binding lectin domain; Glycosyl hydrolases family 35	beta galactosidase 9	+
Chr08	8530838	T															A	Glyma.08G111000.1	3259	2730	Galactose binding lectin domain; Glycosyl hydrolases family 35	beta galactosidase 9	+
Chr08	8530839	C														T	T	Glyma.08G111000.1	3259	2730	Galactose binding lectin domain; Glycosyl hydrolases family 35	beta galactosidase 9	+
Chr08	8530840	A														C	C	Glyma.08G111000.1	3259	2730	Galactose binding lectin domain; Glycosyl hydrolases family 35	beta galactosidase 9	+
Chr08	8530878	G								T	T	T	T	T	T	T	T	Glyma.08G111000.1	3259	2730	Galactose binding lectin domain; Glycosyl hydrolases family 35	beta galactosidase 9	+
Chr08	8530997	CAAAA															CAA	Glyma.08G111000.1	3259	2730	Galactose binding lectin domain; Glycosyl hydrolases family 35	beta galactosidase 9	+
Chr08	8531152	T															C	Glyma.08G111000.1	3259	2730	Galactose binding lectin domain; Glycosyl hydrolases family 35	beta galactosidase 9	+
Chr08	8531293	T															G	Glyma.08G111000.1	3259	2730	Galactose binding lectin domain; Glycosyl hydrolases family 35	beta galactosidase 9	+
Chr08	8531318	G															A	Glyma.08G111000.1	3259	2730	Galactose binding lectin domain; Glycosyl hydrolases family 35	beta galactosidase 9	+
Chr08	8531348	C															T	Glyma.08G111000.1	3259	2730	Galactose binding lectin domain; Glycosyl hydrolases family 35	beta galactosidase 9	+
Chr08	8531359	G															A	Glyma.08G111000.1	3259	2730	Galactose binding lectin domain; Glycosyl hydrolases family 35	beta galactosidase 9	+
Chr08	8531501	TAAAAAAAAA															TAAAAAAAAAAA,TAAAAAAAAAAAA,TAAAAAAAAAA	Glyma.08G111000.1	3259	2730	Galactose binding lectin domain; Glycosyl hydrolases family 35	beta galactosidase 9	+
Chr08	8531501	T								A	A	A	A	A	A	A		Glyma.08G111000.1	3259	2730	Galactose binding lectin domain; Glycosyl hydrolases family 35	beta galactosidase 9	+
Chr08	8531630	T														C		Glyma.08G111000.1	3259	2730	Galactose binding lectin domain; Glycosyl hydrolases family 35	beta galactosidase 9	+
Chr08	8531722	T															C	Glyma.08G111000.1	3259	2730	Galactose binding lectin domain; Glycosyl hydrolases family 35	beta galactosidase 9	+
Chr08	8531743	A															G	Glyma.08G111000.1	3259	2730	Galactose binding lectin domain; Glycosyl hydrolases family 35	beta galactosidase 9	+
Chr08	8531901	T															C	Glyma.08G111000.1	3259	2730	Galactose binding lectin domain; Glycosyl hydrolases family 35	beta galactosidase 9	+
Chr08	8531923	C															T	Glyma.08G111000.1	3259	2730	Galactose binding lectin domain; Glycosyl hydrolases family 35	beta galactosidase 9	+
Chr08	8532182	G															A	Glyma.08G111000.1	3259	2730	Galactose binding lectin domain; Glycosyl hydrolases family 35	beta galactosidase 9	+
Chr08	8532274	T								C	C	C	C	C	C	C	C	Glyma.08G111000.1	3259	2730	Galactose binding lectin domain; Glycosyl hydrolases family 35	beta galactosidase 9	+
Chr08	8532878	C															A	Glyma.08G111000.1	3259	2730	Galactose binding lectin domain; Glycosyl hydrolases family 35	beta galactosidase 9	+
Chr08	8533052	GTTTTTTTTT								GTTTTTTTTTT,GTTTTTTTTTTT	GTTTTTTTTTT	GTTTTTTTTTT,GTTTTTTTTTTT	GTTTTTTTTTT,GTTTTTTTTTTT	GTTTTTTTTTT	GTTTTTTTTTT,GTTTTTTTTTTT	GTTTTTTTTTT	GTTTTTTTTTT	Glyma.08G111000.1	3259	2730	Galactose binding lectin domain; Glycosyl hydrolases family 35	beta galactosidase 9	+
Chr08	8533094	G														C		Glyma.08G111000.1	3259	2730	Galactose binding lectin domain; Glycosyl hydrolases family 35	beta galactosidase 9	+
Chr08	8533112	G														T,C		Glyma.08G111000.1	3259	2730	Galactose binding lectin domain; Glycosyl hydrolases family 35	beta galactosidase 9	+
Chr08	8533526	A															G	Glyma.08G111000.1	3259	2730	Galactose binding lectin domain; Glycosyl hydrolases family 35	beta galactosidase 9	+
Chr08	8533529	C															A,G	Glyma.08G111000.1	3259	2730	Galactose binding lectin domain; Glycosyl hydrolases family 35	beta galactosidase 9	+
Chr08	8533531	T															A,G	Glyma.08G111000.1	3259	2730	Galactose binding lectin domain; Glycosyl hydrolases family 35	beta galactosidase 9	+
Chr08	8533533	T															G,A	Glyma.08G111000.1	3259	2730	Galactose binding lectin domain; Glycosyl hydrolases family 35	beta galactosidase 9	+
Chr08	8533534	T															G	Glyma.08G111000.1	3259	2730	Galactose binding lectin domain; Glycosyl hydrolases family 35	beta galactosidase 9	+
Chr08	8533535	C															A	Glyma.08G111000.1	3259	2730	Galactose binding lectin domain; Glycosyl hydrolases family 35	beta galactosidase 9	+
Chr08	8533536	T															A|TGGAA	Glyma.08G111000.1	3259	2730	Galactose binding lectin domain; Glycosyl hydrolases family 35	beta galactosidase 9	+
Chr08	8533750	C															T	Glyma.08G111000.1	3259	2730	Galactose binding lectin domain; Glycosyl hydrolases family 35	beta galactosidase 9	+
Chr08	8533777	G															T	Glyma.08G111000.1	3259	2730	Galactose binding lectin domain; Glycosyl hydrolases family 35	beta galactosidase 9	+
Chr08	8533902	T								A	A	A	A	A	A			Glyma.08G111000.1	3259	2730	Galactose binding lectin domain; Glycosyl hydrolases family 35	beta galactosidase 9	+
Chr08	8533954	GTTTT															GTTT	Glyma.08G111000.1	3259	2730	Galactose binding lectin domain; Glycosyl hydrolases family 35	beta galactosidase 9	+
Chr08	8533955	T															G	Glyma.08G111000.1	3259	2730	Galactose binding lectin domain; Glycosyl hydrolases family 35	beta galactosidase 9	+
Chr08	8534811	T															G	Glyma.08G111000.1	3259	2730	Galactose binding lectin domain; Glycosyl hydrolases family 35	beta galactosidase 9	+
Chr08	8535064	T								G	G	G	G	G	G	G	G	Glyma.08G111000.1	3259	2730	Galactose binding lectin domain; Glycosyl hydrolases family 35	beta galactosidase 9	+
Chr08	8535153	G															A	Glyma.08G111000.1	3259	2730	Galactose binding lectin domain; Glycosyl hydrolases family 35	beta galactosidase 9	+
Chr08	8535241	G															T	Glyma.08G111000.1	3259	2730	Galactose binding lectin domain; Glycosyl hydrolases family 35	beta galactosidase 9	+
Chr08	8535483	C															T	Glyma.08G111000.1	3259	2730	Galactose binding lectin domain; Glycosyl hydrolases family 35	beta galactosidase 9	+
Chr08	8535484	A															G	Glyma.08G111000.1	3259	2730	Galactose binding lectin domain; Glycosyl hydrolases family 35	beta galactosidase 9	+
Chr08	8535588	C															T	Glyma.08G111000.1	3259	2730	Galactose binding lectin domain; Glycosyl hydrolases family 35	beta galactosidase 9	+
Chr08	8535831	T								A	A	A	A	A	A			Glyma.08G111000.1	3259	2730	Galactose binding lectin domain; Glycosyl hydrolases family 35	beta galactosidase 9	+
Chr08	8536143	ACCTCC			ACC													Glyma.08G111000.1	3259	2730	Galactose binding lectin domain; Glycosyl hydrolases family 35	beta galactosidase 9	+
Chr08	8536146	TCCCCCCCCCCCCCCC											TCCCCCCCCCCCCCCCCCCCCC					Glyma.08G111000.1	3259	2730	Galactose binding lectin domain; Glycosyl hydrolases family 35	beta galactosidase 9	+
Chr08	8536146	T										C			C			Glyma.08G111000.1	3259	2730	Galactose binding lectin domain; Glycosyl hydrolases family 35	beta galactosidase 9	+
Chr08	8536160	C								T	T	T	T	T	T			Glyma.08G111000.1	3259	2730	Galactose binding lectin domain; Glycosyl hydrolases family 35	beta galactosidase 9	+
Chr08	8536160	CC										CCCTC,CCCCTC,CTC						Glyma.08G111000.1	3259	2730	Galactose binding lectin domain; Glycosyl hydrolases family 35	beta galactosidase 9	+
Chr08	8536162	T											C					Glyma.08G111000.1	3259	2730	Galactose binding lectin domain; Glycosyl hydrolases family 35	beta galactosidase 9	+
Chr08	8536189	C															T	Glyma.08G111000.1	3259	2730	Galactose binding lectin domain; Glycosyl hydrolases family 35	beta galactosidase 9	+
Chr08	8536257	C								A	A	A	A	A	A			Glyma.08G111000.1	3259	2730	Galactose binding lectin domain; Glycosyl hydrolases family 35	beta galactosidase 9	+
Chr08	8536398	A															G	Glyma.08G111000.1	3259	2730	Galactose binding lectin domain; Glycosyl hydrolases family 35	beta galactosidase 9	+
Chr08	8536415	C															CG	Glyma.08G111000.1	3259	2730	Galactose binding lectin domain; Glycosyl hydrolases family 35	beta galactosidase 9	+
Chr08	8536416	T															G	Glyma.08G111000.1	3259	2730	Galactose binding lectin domain; Glycosyl hydrolases family 35	beta galactosidase 9	+
Chr08	8536695	C															T	Glyma.08G111000.1	3259	2730	Galactose binding lectin domain; Glycosyl hydrolases family 35	beta galactosidase 9	+
Chr08	8536738	A				T												Glyma.08G111000.1	3259	2730	Galactose binding lectin domain; Glycosyl hydrolases family 35	beta galactosidase 9	+
Chr08	8536787	TAAAAAAAA															TAAAAAAAAA	Glyma.08G111000.1	3259	2730	Galactose binding lectin domain; Glycosyl hydrolases family 35	beta galactosidase 9	+
Chr08	8536885	G															A	Glyma.08G111000.1	3259	2730	Galactose binding lectin domain; Glycosyl hydrolases family 35	beta galactosidase 9	+
Chr08	8536937	T															C	Glyma.08G111000.1	3259	2730	Galactose binding lectin domain; Glycosyl hydrolases family 35	beta galactosidase 9	+
Chr08	8536982	A															T	Glyma.08G111000.1	3259	2730	Galactose binding lectin domain; Glycosyl hydrolases family 35	beta galactosidase 9	+
Chr08	8536983	C															A	Glyma.08G111000.1	3259	2730	Galactose binding lectin domain; Glycosyl hydrolases family 35	beta galactosidase 9	+
Chr08	8536984	T															G	Glyma.08G111000.1	3259	2730	Galactose binding lectin domain; Glycosyl hydrolases family 35	beta galactosidase 9	+
Chr08	8536986	A															T	Glyma.08G111000.1	3259	2730	Galactose binding lectin domain; Glycosyl hydrolases family 35	beta galactosidase 9	+
Chr08	8536987	C															A	Glyma.08G111000.1	3259	2730	Galactose binding lectin domain; Glycosyl hydrolases family 35	beta galactosidase 9	+
Chr08	8537176	A															T	Glyma.08G111000.1	3259	2730	Galactose binding lectin domain; Glycosyl hydrolases family 35	beta galactosidase 9	+
Chr08	8537279	T															A	Glyma.08G111000.1	3259	2730	Galactose binding lectin domain; Glycosyl hydrolases family 35	beta galactosidase 9	+
Chr08	8537481	C															A	Glyma.08G111000.1	3259	2730	Galactose binding lectin domain; Glycosyl hydrolases family 35	beta galactosidase 9	+
Chr08	8537510	G															T	Glyma.08G111000.1	3259	2730	Galactose binding lectin domain; Glycosyl hydrolases family 35	beta galactosidase 9	+
Chr08	8537579	A															C	Glyma.08G111000.1	3259	2730	Galactose binding lectin domain; Glycosyl hydrolases family 35	beta galactosidase 9	+
Chr08	8537907	A															C	Glyma.08G111000.1	3259	2730	Galactose binding lectin domain; Glycosyl hydrolases family 35	beta galactosidase 9	+
Chr08	8537966	AGGG														A		Glyma.08G111000.1	3259	2730	Galactose binding lectin domain; Glycosyl hydrolases family 35	beta galactosidase 9	+
Chr08	8537967	GGGAGGAGGAGGAGGAGG								GGGAGGAGGAGGAGG	GGGAGGAGGAGGAGG	GGGAGGAGGAGGAGG	GGGAGGAGGAGGAGG	GGGAGGAGGAGGAGG	GGGAGGAGGAGGAGG	GGGAGGAGGAGGAGG	GGGAGGAGGAGGAGG	Glyma.08G111000.1	3259	2730	Galactose binding lectin domain; Glycosyl hydrolases family 35	beta galactosidase 9	+
Chr08	8537969	G														A		Glyma.08G111000.1	3259	2730	Galactose binding lectin domain; Glycosyl hydrolases family 35	beta galactosidase 9	+
Chr08	8537970	AGG											AGGG					Glyma.08G111000.1	3259	2730	Galactose binding lectin domain; Glycosyl hydrolases family 35	beta galactosidase 9	+
Chr08	8537981	GA										G	G		G	G		Glyma.08G111000.1	3259	2730	Galactose binding lectin domain; Glycosyl hydrolases family 35	beta galactosidase 9	+
Chr08	8538009	T															C	Glyma.08G111000.1	3259	2730	Galactose binding lectin domain; Glycosyl hydrolases family 35	beta galactosidase 9	+
Chr08	8538017	A															G	Glyma.08G111000.1	3259	2730	Galactose binding lectin domain; Glycosyl hydrolases family 35	beta galactosidase 9	+
Chr08	8538052	CAAAAAAAA															CAAAAAAA	Glyma.08G111000.1	3259	2730	Galactose binding lectin domain; Glycosyl hydrolases family 35	beta galactosidase 9	+
Chr08	8538060	A															T	Glyma.08G111000.1	3259	2730	Galactose binding lectin domain; Glycosyl hydrolases family 35	beta galactosidase 9	+
Chr08	8538286	T								C	C	C	C	C	C	C	C	Glyma.08G111000.1	3259	2730	Galactose binding lectin domain; Glycosyl hydrolases family 35	beta galactosidase 9	+
Chr08	8538449	T															A	Glyma.08G111000.1	3259	2730	Galactose binding lectin domain; Glycosyl hydrolases family 35	beta galactosidase 9	+
Chr08	8538505	CTGTGT															CTGT	Glyma.08G111000.1	3259	2730	Galactose binding lectin domain; Glycosyl hydrolases family 35	beta galactosidase 9	+
Chr08	8538774	T								C	C	C	C	C	C			Glyma.08G111000.1	3259	2730	Galactose binding lectin domain; Glycosyl hydrolases family 35	beta galactosidase 9	+
Chr08	8538972	C															T	Glyma.08G111000.1	3259	2730	Galactose binding lectin domain; Glycosyl hydrolases family 35	beta galactosidase 9	+
Chr08	8538973	G														A		Glyma.08G111000.1	3259	2730	Galactose binding lectin domain; Glycosyl hydrolases family 35	beta galactosidase 9	+
Chr08	8539128	G								A	A	A	A	A	A	A	A	Glyma.08G111000.1	3259	2730	Galactose binding lectin domain; Glycosyl hydrolases family 35	beta galactosidase 9	+
Chr08	8539136	C															A	Glyma.08G111000.1	3259	2730	Galactose binding lectin domain; Glycosyl hydrolases family 35	beta galactosidase 9	+
Chr08	8539249	C															T	Glyma.08G111000.1	3259	2730	Galactose binding lectin domain; Glycosyl hydrolases family 35	beta galactosidase 9	+
Chr08	8539257	C															T	Glyma.08G111000.1	3259	2730	Galactose binding lectin domain; Glycosyl hydrolases family 35	beta galactosidase 9	+
Chr08	8539344	T															C	Glyma.08G111000.1	3259	2730	Galactose binding lectin domain; Glycosyl hydrolases family 35	beta galactosidase 9	+
Chr08	8539355	T														C		Glyma.08G111000.1	3259	2730	Galactose binding lectin domain; Glycosyl hydrolases family 35	beta galactosidase 9	+
Chr08	8539508	G															T	Glyma.08G111000.1	3259	2730	Galactose binding lectin domain; Glycosyl hydrolases family 35	beta galactosidase 9	+
Chr08	8539574	T															A	Glyma.08G111000.1	3259	2730	Galactose binding lectin domain; Glycosyl hydrolases family 35	beta galactosidase 9	+
Chr08	8539611	A															T	Glyma.08G111000.1	3259	2730	Galactose binding lectin domain; Glycosyl hydrolases family 35	beta galactosidase 9	+
Chr08	8539688	T															C	Glyma.08G111000.1	3259	2730	Galactose binding lectin domain; Glycosyl hydrolases family 35	beta galactosidase 9	+
Chr08	8539700	A															T	Glyma.08G111000.1	3259	2730	Galactose binding lectin domain; Glycosyl hydrolases family 35	beta galactosidase 9	+
Chr08	8539960	C															T	Glyma.08G111000.1	3259	2730	Galactose binding lectin domain; Glycosyl hydrolases family 35	beta galactosidase 9	+
Chr08	8539983	A															T	Glyma.08G111000.1	3259	2730	Galactose binding lectin domain; Glycosyl hydrolases family 35	beta galactosidase 9	+
Chr08	8539995	C															A	Glyma.08G111000.1	3259	2730	Galactose binding lectin domain; Glycosyl hydrolases family 35	beta galactosidase 9	+
Chr08	8540006	TTGTGTGTGTGTGTGTGTGTGTGTGTGTGTGTGT				TTGTGTGTGTGTGTGTGTGTGTGTGTGTGTGT										TTGTGTGTGTGTGTGTGTGTGTGTGTGTGTGTGTGTGT	TTGTGTGTGTGTGTGTGTGTGTGT,TTGTGTGTGTGTGTGTGTGTGT	Glyma.08G111000.1	3259	2730	Galactose binding lectin domain; Glycosyl hydrolases family 35	beta galactosidase 9	+
Chr08	8540008	G															C	Glyma.08G111000.1	3259	2730	Galactose binding lectin domain; Glycosyl hydrolases family 35	beta galactosidase 9	+
Chr08	8540010	G															C	Glyma.08G111000.1	3259	2730	Galactose binding lectin domain; Glycosyl hydrolases family 35	beta galactosidase 9	+
Chr08	8540010	GTGTGT									GTGTGTTGTGT							Glyma.08G111000.1	3259	2730	Galactose binding lectin domain; Glycosyl hydrolases family 35	beta galactosidase 9	+
Chr08	8540011	TGTGTG								TGTGTGGTGTG,TGGTGTG	TGTGTGGTGTG,TGGTGTG,TGTGGTGTG	TGTGTGGTGTG	TGTGTGGTGTG,TGGTGTG	TGTGTGGTGTG,TGTGGTGTG	TGTGTGGTGTG,TGGTGTG,TGTGGTGTG			Glyma.08G111000.1	3259	2730	Galactose binding lectin domain; Glycosyl hydrolases family 35	beta galactosidase 9	+
Chr08	8540012	GTGTG													GTGTGATGTG			Glyma.08G111000.1	3259	2730	Galactose binding lectin domain; Glycosyl hydrolases family 35	beta galactosidase 9	+
Chr08	8540012	GTGTGT											GTGTGTTGTGT					Glyma.08G111000.1	3259	2730	Galactose binding lectin domain; Glycosyl hydrolases family 35	beta galactosidase 9	+
Chr08	8540012	G															C	Glyma.08G111000.1	3259	2730	Galactose binding lectin domain; Glycosyl hydrolases family 35	beta galactosidase 9	+
Chr08	8540012	GT								GTT								Glyma.08G111000.1	3259	2730	Galactose binding lectin domain; Glycosyl hydrolases family 35	beta galactosidase 9	+
Chr08	8540013	TGTG								TGTGGTG,TTGTG	TGTGGTG	TGTGGTG	TGTGGTG	TGTGGTG				Glyma.08G111000.1	3259	2730	Galactose binding lectin domain; Glycosyl hydrolases family 35	beta galactosidase 9	+
Chr08	8540014	G															C	Glyma.08G111000.1	3259	2730	Galactose binding lectin domain; Glycosyl hydrolases family 35	beta galactosidase 9	+
Chr08	8540014	GTG													GTGGTCTG			Glyma.08G111000.1	3259	2730	Galactose binding lectin domain; Glycosyl hydrolases family 35	beta galactosidase 9	+
Chr08	8540015	TGTG														TGTGCGTG		Glyma.08G111000.1	3259	2730	Galactose binding lectin domain; Glycosyl hydrolases family 35	beta galactosidase 9	+
Chr08	8540015	TG								TGG	TGG							Glyma.08G111000.1	3259	2730	Galactose binding lectin domain; Glycosyl hydrolases family 35	beta galactosidase 9	+
Chr08	8540016	G															T	Glyma.08G111000.1	3259	2730	Galactose binding lectin domain; Glycosyl hydrolases family 35	beta galactosidase 9	+
Chr08	8540016	GT								G	G	G			G			Glyma.08G111000.1	3259	2730	Galactose binding lectin domain; Glycosyl hydrolases family 35	beta galactosidase 9	+
Chr08	8540030	GTGT														GTGTCTGT		Glyma.08G111000.1	3259	2730	Galactose binding lectin domain; Glycosyl hydrolases family 35	beta galactosidase 9	+
Chr08	8540038	GTT														GTGTTTT		Glyma.08G111000.1	3259	2730	Galactose binding lectin domain; Glycosyl hydrolases family 35	beta galactosidase 9	+
Chr08	8540039	T														TGTGC		Glyma.08G111000.1	3259	2730	Galactose binding lectin domain; Glycosyl hydrolases family 35	beta galactosidase 9	+
Chr08	8540074	C											A					Glyma.08G111000.1	3259	2730	Galactose binding lectin domain; Glycosyl hydrolases family 35	beta galactosidase 9	+
Chr08	8540083	C													A			Glyma.08G111000.1	3259	2730	Galactose binding lectin domain; Glycosyl hydrolases family 35	beta galactosidase 9	+
Chr08	8540085	T								TCAAC								Glyma.08G111000.1	3259	2730	Galactose binding lectin domain; Glycosyl hydrolases family 35	beta galactosidase 9	+
Chr08	8540086	T									A		A|TCAACA		C			Glyma.08G111000.1	3259	2730	Galactose binding lectin domain; Glycosyl hydrolases family 35	beta galactosidase 9	+
Chr08	8540086	TAA								TAACAAA	TCAACAAA							Glyma.08G111000.1	3259	2730	Galactose binding lectin domain; Glycosyl hydrolases family 35	beta galactosidase 9	+
Chr08	8540093	A								G	G	G	G	G	G			Glyma.08G111000.1	3259	2730	Galactose binding lectin domain; Glycosyl hydrolases family 35	beta galactosidase 9	+
Chr08	8540095	TAGGG								T	TGAAGGG							Glyma.08G111000.1	3259	2730	Galactose binding lectin domain; Glycosyl hydrolases family 35	beta galactosidase 9	+
Chr08	8540099	G								A	A			A				Glyma.08G111000.1	3259	2730	Galactose binding lectin domain; Glycosyl hydrolases family 35	beta galactosidase 9	+
Chr08	8540100	T								G	G			C				Glyma.08G111000.1	3259	2730	Galactose binding lectin domain; Glycosyl hydrolases family 35	beta galactosidase 9	+
Chr08	8540101	A												C				Glyma.08G111000.1	3259	2730	Galactose binding lectin domain; Glycosyl hydrolases family 35	beta galactosidase 9	+
Chr08	8540104	C								G								Glyma.08G111000.1	3259	2730	Galactose binding lectin domain; Glycosyl hydrolases family 35	beta galactosidase 9	+
Chr08	8540106	A								C								Glyma.08G111000.1	3259	2730	Galactose binding lectin domain; Glycosyl hydrolases family 35	beta galactosidase 9	+
Chr08	8540112	A								T								Glyma.08G111000.1	3259	2730	Galactose binding lectin domain; Glycosyl hydrolases family 35	beta galactosidase 9	+
Chr08	8540231	C															G	Glyma.08G111000.1	3259	2730	Galactose binding lectin domain; Glycosyl hydrolases family 35	beta galactosidase 9	+
Chr08	8540350	G															A	Glyma.08G111000.1	3259	2730	Galactose binding lectin domain; Glycosyl hydrolases family 35	beta galactosidase 9	+
Chr08	8540424	C															G	Glyma.08G111000.1	3259	2730	Galactose binding lectin domain; Glycosyl hydrolases family 35	beta galactosidase 9	+
Chr08	8540490	T															C	Glyma.08G111000.1	3259	2730	Galactose binding lectin domain; Glycosyl hydrolases family 35	beta galactosidase 9	+
Chr08	8540492	T								G	G	G	G	G	G	G	G	Glyma.08G111000.1	3259	2730	Galactose binding lectin domain; Glycosyl hydrolases family 35	beta galactosidase 9	+
Chr08	8540526	A														T		Glyma.08G111000.1	3259	2730	Galactose binding lectin domain; Glycosyl hydrolases family 35	beta galactosidase 9	+
Chr08	8540829	A															T	Glyma.08G111000.1	3259	2730	Galactose binding lectin domain; Glycosyl hydrolases family 35	beta galactosidase 9	+
Chr08	8541020	A															G	Glyma.08G111000.1	3259	2730	Galactose binding lectin domain; Glycosyl hydrolases family 35	beta galactosidase 9	+
Chr08	8541224	C															T	Glyma.08G111000.1	3259	2730	Galactose binding lectin domain; Glycosyl hydrolases family 35	beta galactosidase 9	+
Chr08	8541531	A															G	Glyma.08G111000.1	3259	2730	Galactose binding lectin domain; Glycosyl hydrolases family 35	beta galactosidase 9	+
Chr08	8541533	T															C	Glyma.08G111000.1	3259	2730	Galactose binding lectin domain; Glycosyl hydrolases family 35	beta galactosidase 9	+
Chr08	8541587	G															A	Glyma.08G111000.1	3259	2730	Galactose binding lectin domain; Glycosyl hydrolases family 35	beta galactosidase 9	+
Chr08	8541663	C															T	Glyma.08G111000.1	3259	2730	Galactose binding lectin domain; Glycosyl hydrolases family 35	beta galactosidase 9	+
Chr08	8541967	C															A	Glyma.08G111000.1	3259	2730	Galactose binding lectin domain; Glycosyl hydrolases family 35	beta galactosidase 9	+
Chr08	8542583	A															G	Glyma.08G111000.1	3259	2730	Galactose binding lectin domain; Glycosyl hydrolases family 35	beta galactosidase 9	+
Chr08	8542721	G															T	Glyma.08G111000.1	3259	2730	Galactose binding lectin domain; Glycosyl hydrolases family 35	beta galactosidase 9	+
Chr08	8542855	G															A	Glyma.08G111000.1	3259	2730	Galactose binding lectin domain; Glycosyl hydrolases family 35	beta galactosidase 9	+
Chr08	8542910	A															C	Glyma.08G111000.1	3259	2730	Galactose binding lectin domain; Glycosyl hydrolases family 35	beta galactosidase 9	+
Chr08	8543168	G								A	A	A	A	A	A		A	Glyma.08G111000.1	3259	2730	Galactose binding lectin domain; Glycosyl hydrolases family 35	beta galactosidase 9	+
Chr08	8543284	T															A	Glyma.08G111000.1	3259	2730	Galactose binding lectin domain; Glycosyl hydrolases family 35	beta galactosidase 9	+
Chr08	8543287	C															T	Glyma.08G111000.1	3259	2730	Galactose binding lectin domain; Glycosyl hydrolases family 35	beta galactosidase 9	+
Chr08	8543356	C											T					Glyma.08G111000.1	3259	2730	Galactose binding lectin domain; Glycosyl hydrolases family 35	beta galactosidase 9	+
Chr08	8543357	TT								TTACCTGATTTAT,TTACCT	TTACCTGAT,TTACCT		TTACCT	TTACCT,TTACCTGAT		TTACCT	TTACCT	Glyma.08G111000.1	3259	2730	Galactose binding lectin domain; Glycosyl hydrolases family 35	beta galactosidase 9	+
Chr08	8543358	TG											TACCTGATTTAGG			TACCTGATTTAGG,TACCTGATTTAG		Glyma.08G111000.1	3259	2730	Galactose binding lectin domain; Glycosyl hydrolases family 35	beta galactosidase 9	+
Chr08	8543358	T								G|TACCTGATTTAG	G|TACCTGATTTAG	TACCTGATTTAG		TACCTGATTTAG	TACCTGATTTAG		TACCTGATTTAG	Glyma.08G111000.1	3259	2730	Galactose binding lectin domain; Glycosyl hydrolases family 35	beta galactosidase 9	+
Chr08	8543359	G								GCC								Glyma.08G111000.1	3259	2730	Galactose binding lectin domain; Glycosyl hydrolases family 35	beta galactosidase 9	+
Chr08	8543446	C															T	Glyma.08G111000.1	3259	2730	Galactose binding lectin domain; Glycosyl hydrolases family 35	beta galactosidase 9	+
Chr08	8543451	G															A	Glyma.08G111000.1	3259	2730	Galactose binding lectin domain; Glycosyl hydrolases family 35	beta galactosidase 9	+
Chr08	8543468	G															A	Glyma.08G111000.1	3259	2730	Galactose binding lectin domain; Glycosyl hydrolases family 35	beta galactosidase 9	+
Chr08	8543569	A															G	Glyma.08G111000.1	3259	2730	Galactose binding lectin domain; Glycosyl hydrolases family 35	beta galactosidase 9	+
Chr08	8543674	G															A	Glyma.08G111000.1	3259	2730	Galactose binding lectin domain; Glycosyl hydrolases family 35	beta galactosidase 9	+
Chr08	8543708	A															C	Glyma.08G111000.1	3259	2730	Galactose binding lectin domain; Glycosyl hydrolases family 35	beta galactosidase 9	+
Chr08	8543723	T															C	Glyma.08G111000.1	3259	2730	Galactose binding lectin domain; Glycosyl hydrolases family 35	beta galactosidase 9	+
Chr08	8543876	C								A	A	A	A	A	A	A	A	Glyma.08G111000.1	3259	2730	Galactose binding lectin domain; Glycosyl hydrolases family 35	beta galactosidase 9	+
Chr08	8543880	G															A	Glyma.08G111000.1	3259	2730	Galactose binding lectin domain; Glycosyl hydrolases family 35	beta galactosidase 9	+
Chr08	8546266	A															T	Glyma.08G111100.1	2812	2292	Methyltransferase domain	S-adenosyl-L-methionine-dependent methyltransferases superfamily protein	-
Chr08	8546285	A															T	Glyma.08G111100.1	2812	2292	Methyltransferase domain	S-adenosyl-L-methionine-dependent methyltransferases superfamily protein	-
Chr08	8546329	C															T	Glyma.08G111100.1	2812	2292	Methyltransferase domain	S-adenosyl-L-methionine-dependent methyltransferases superfamily protein	-
Chr08	8546381	T															C	Glyma.08G111100.1	2812	2292	Methyltransferase domain	S-adenosyl-L-methionine-dependent methyltransferases superfamily protein	-
Chr08	8546390	A														T		Glyma.08G111100.1	2812	2292	Methyltransferase domain	S-adenosyl-L-methionine-dependent methyltransferases superfamily protein	-
Chr08	8546496	T															G	Glyma.08G111100.1	2812	2292	Methyltransferase domain	S-adenosyl-L-methionine-dependent methyltransferases superfamily protein	-
Chr08	8546538	G															C	Glyma.08G111100.1	2812	2292	Methyltransferase domain	S-adenosyl-L-methionine-dependent methyltransferases superfamily protein	-
Chr08	8546690	C															T	Glyma.08G111100.1	2812	2292	Methyltransferase domain	S-adenosyl-L-methionine-dependent methyltransferases superfamily protein	-
Chr08	8546691	A															G	Glyma.08G111100.1	2812	2292	Methyltransferase domain	S-adenosyl-L-methionine-dependent methyltransferases superfamily protein	-
Chr08	8547450	G															T	Glyma.08G111100.1	2812	2292	Methyltransferase domain	S-adenosyl-L-methionine-dependent methyltransferases superfamily protein	-
Chr08	8547490	C															T	Glyma.08G111100.1	2812	2292	Methyltransferase domain	S-adenosyl-L-methionine-dependent methyltransferases superfamily protein	-
Chr08	8547514	T															A	Glyma.08G111100.1	2812	2292	Methyltransferase domain	S-adenosyl-L-methionine-dependent methyltransferases superfamily protein	-
Chr08	8547668	T															C	Glyma.08G111100.1	2812	2292	Methyltransferase domain	S-adenosyl-L-methionine-dependent methyltransferases superfamily protein	-
Chr08	8547836	T															G	Glyma.08G111100.1	2812	2292	Methyltransferase domain	S-adenosyl-L-methionine-dependent methyltransferases superfamily protein	-
Chr08	8547881	C															A	Glyma.08G111100.1	2812	2292	Methyltransferase domain	S-adenosyl-L-methionine-dependent methyltransferases superfamily protein	-
Chr08	8547902	G															A	Glyma.08G111100.1	2812	2292	Methyltransferase domain	S-adenosyl-L-methionine-dependent methyltransferases superfamily protein	-
Chr08	8547970	G														T		Glyma.08G111100.1	2812	2292	Methyltransferase domain	S-adenosyl-L-methionine-dependent methyltransferases superfamily protein	-
Chr08	8548015	T															C	Glyma.08G111100.1	2812	2292	Methyltransferase domain	S-adenosyl-L-methionine-dependent methyltransferases superfamily protein	-
Chr08	8548059	T															C	Glyma.08G111100.1	2812	2292	Methyltransferase domain	S-adenosyl-L-methionine-dependent methyltransferases superfamily protein	-
Chr08	8548364	C															G	Glyma.08G111100.1	2812	2292	Methyltransferase domain	S-adenosyl-L-methionine-dependent methyltransferases superfamily protein	-
Chr08	8548478	A															G	Glyma.08G111100.1	2812	2292	Methyltransferase domain	S-adenosyl-L-methionine-dependent methyltransferases superfamily protein	-
Chr08	8548593	A															C	Glyma.08G111100.1	2812	2292	Methyltransferase domain	S-adenosyl-L-methionine-dependent methyltransferases superfamily protein	-
Chr08	8548871	CCTCTCTCT															CCTCTCT	Glyma.08G111100.1	2812	2292	Methyltransferase domain	S-adenosyl-L-methionine-dependent methyltransferases superfamily protein	-
Chr08	8548881	A															T	Glyma.08G111100.1	2812	2292	Methyltransferase domain	S-adenosyl-L-methionine-dependent methyltransferases superfamily protein	-
Chr08	8548893	A															T	Glyma.08G111100.1	2812	2292	Methyltransferase domain	S-adenosyl-L-methionine-dependent methyltransferases superfamily protein	-
Chr08	8548939	TAA															TAAAAA	Glyma.08G111100.1	2812	2292	Methyltransferase domain	S-adenosyl-L-methionine-dependent methyltransferases superfamily protein	-
Chr08	8548940	AA															AAAGA	Glyma.08G111100.1	2812	2292	Methyltransferase domain	S-adenosyl-L-methionine-dependent methyltransferases superfamily protein	-
Chr08	8549001	T															G	Glyma.08G111100.1	2812	2292	Methyltransferase domain	S-adenosyl-L-methionine-dependent methyltransferases superfamily protein	-
Chr08	8549002	T															A	Glyma.08G111100.1	2812	2292	Methyltransferase domain	S-adenosyl-L-methionine-dependent methyltransferases superfamily protein	-
Chr08	8549205	A															T	Glyma.08G111100.1	2812	2292	Methyltransferase domain	S-adenosyl-L-methionine-dependent methyltransferases superfamily protein	-
Chr08	8549380	TAA								TA	TA	TA	TA	TA	TA	TA	TA	Glyma.08G111100.1	2812	2292	Methyltransferase domain	S-adenosyl-L-methionine-dependent methyltransferases superfamily protein	-
Chr08	8549381	A								T	T	T				T		Glyma.08G111100.1	2812	2292	Methyltransferase domain	S-adenosyl-L-methionine-dependent methyltransferases superfamily protein	-
Chr08	8549536	T															C	Glyma.08G111100.1	2812	2292	Methyltransferase domain	S-adenosyl-L-methionine-dependent methyltransferases superfamily protein	-
Chr08	8549540	G								A	A	A	A	A	A			Glyma.08G111100.1	2812	2292	Methyltransferase domain	S-adenosyl-L-methionine-dependent methyltransferases superfamily protein	-
Chr08	8549697	G															A	Glyma.08G111100.1	2812	2292	Methyltransferase domain	S-adenosyl-L-methionine-dependent methyltransferases superfamily protein	-
Chr08	8549772	TTTCTTCTTC															TTTCTTC	Glyma.08G111100.1	2812	2292	Methyltransferase domain	S-adenosyl-L-methionine-dependent methyltransferases superfamily protein	-
Chr08	8549775	C															T	Glyma.08G111100.1	2812	2292	Methyltransferase domain	S-adenosyl-L-methionine-dependent methyltransferases superfamily protein	-
Chr08	8549977	A															G	Glyma.08G111100.1	2812	2292	Methyltransferase domain	S-adenosyl-L-methionine-dependent methyltransferases superfamily protein	-
Chr08	8550129	TAAAA															TAAA	Glyma.08G111100.1	2812	2292	Methyltransferase domain	S-adenosyl-L-methionine-dependent methyltransferases superfamily protein	-
Chr08	8550166	G															A	Glyma.08G111100.1	2812	2292	Methyltransferase domain	S-adenosyl-L-methionine-dependent methyltransferases superfamily protein	-
Chr08	8550214	G														T		Glyma.08G111100.1	2812	2292	Methyltransferase domain	S-adenosyl-L-methionine-dependent methyltransferases superfamily protein	-
Chr08	8550222	A															T	Glyma.08G111100.1	2812	2292	Methyltransferase domain	S-adenosyl-L-methionine-dependent methyltransferases superfamily protein	-
Chr08	8550357	C															G	Glyma.08G111100.1	2812	2292	Methyltransferase domain	S-adenosyl-L-methionine-dependent methyltransferases superfamily protein	-
Chr08	8550476	G															C	Glyma.08G111100.1	2812	2292	Methyltransferase domain	S-adenosyl-L-methionine-dependent methyltransferases superfamily protein	-
Chr08	8550565	GA															GAAAAAA	Glyma.08G111100.1	2812	2292	Methyltransferase domain	S-adenosyl-L-methionine-dependent methyltransferases superfamily protein	-
Chr08	8550567	CAAAAAAAAAAAAA													CAAAAAAAAAAAAAA	CAAAAAAAAAAAAAA,CAAAAAAAAAAAAAAA	CAAAAAAAAAAAAAAAAAA,CAAAAAAAAAAAAAAAAAAA,CAAAAAAAAAAAAAAAAAAAA	Glyma.08G111100.1	2812	2292	Methyltransferase domain	S-adenosyl-L-methionine-dependent methyltransferases superfamily protein	-
Chr08	8550567	C				A						A				A		Glyma.08G111100.1	2812	2292	Methyltransferase domain	S-adenosyl-L-methionine-dependent methyltransferases superfamily protein	-
Chr08	8550629	ACACC															ACACCACC	Glyma.08G111100.1	2812	2292	Methyltransferase domain	S-adenosyl-L-methionine-dependent methyltransferases superfamily protein	-
Chr08	8550631	ACC															ACCCCC	Glyma.08G111100.1	2812	2292	Methyltransferase domain	S-adenosyl-L-methionine-dependent methyltransferases superfamily protein	-
Chr08	8550633	C															CACT	Glyma.08G111100.1	2812	2292	Methyltransferase domain	S-adenosyl-L-methionine-dependent methyltransferases superfamily protein	-
Chr08	8550713	C															A	Glyma.08G111100.1	2812	2292	Methyltransferase domain	S-adenosyl-L-methionine-dependent methyltransferases superfamily protein	-
Chr08	8550815	C															T	Glyma.08G111100.1	2812	2292	Methyltransferase domain	S-adenosyl-L-methionine-dependent methyltransferases superfamily protein	-
Chr08	8550903	A															G	Glyma.08G111100.1	2812	2292	Methyltransferase domain	S-adenosyl-L-methionine-dependent methyltransferases superfamily protein	-
Chr08	8550916	T															A	Glyma.08G111100.1	2812	2292	Methyltransferase domain	S-adenosyl-L-methionine-dependent methyltransferases superfamily protein	-
Chr08	8551076	GTT															GT	Glyma.08G111100.1	2812	2292	Methyltransferase domain	S-adenosyl-L-methionine-dependent methyltransferases superfamily protein	-
Chr08	8551078	TA															T	Glyma.08G111100.1	2812	2292	Methyltransferase domain	S-adenosyl-L-methionine-dependent methyltransferases superfamily protein	-
Chr08	8551079	A															T	Glyma.08G111100.1	2812	2292	Methyltransferase domain	S-adenosyl-L-methionine-dependent methyltransferases superfamily protein	-
Chr08	8551101	ATA															ATAGTA	Glyma.08G111100.1	2812	2292	Methyltransferase domain	S-adenosyl-L-methionine-dependent methyltransferases superfamily protein	-
Chr08	8551233	C															A	Glyma.08G111100.1	2812	2292	Methyltransferase domain	S-adenosyl-L-methionine-dependent methyltransferases superfamily protein	-
Chr08	8551309	C															T	Glyma.08G111100.1	2812	2292	Methyltransferase domain	S-adenosyl-L-methionine-dependent methyltransferases superfamily protein	-
Chr08	8551421	A															T	Glyma.08G111100.1	2812	2292	Methyltransferase domain	S-adenosyl-L-methionine-dependent methyltransferases superfamily protein	-
Chr08	8551437	G															A	Glyma.08G111100.1	2812	2292	Methyltransferase domain	S-adenosyl-L-methionine-dependent methyltransferases superfamily protein	-
Chr08	8551450	CTA															CTATA	Glyma.08G111100.1	2812	2292	Methyltransferase domain	S-adenosyl-L-methionine-dependent methyltransferases superfamily protein	-
Chr08	8551458	T															C	Glyma.08G111100.1	2812	2292	Methyltransferase domain	S-adenosyl-L-methionine-dependent methyltransferases superfamily protein	-
Chr08	8551462	C															T	Glyma.08G111100.1	2812	2292	Methyltransferase domain	S-adenosyl-L-methionine-dependent methyltransferases superfamily protein	-
Chr08	8551560	C															A	Glyma.08G111100.1	2812	2292	Methyltransferase domain	S-adenosyl-L-methionine-dependent methyltransferases superfamily protein	-
Chr08	8551565	A														G		Glyma.08G111100.1	2812	2292	Methyltransferase domain	S-adenosyl-L-methionine-dependent methyltransferases superfamily protein	-
Chr08	8551674	G															A	Glyma.08G111100.1	2812	2292	Methyltransferase domain	S-adenosyl-L-methionine-dependent methyltransferases superfamily protein	-
Chr08	8551678	A															C	Glyma.08G111100.1	2812	2292	Methyltransferase domain	S-adenosyl-L-methionine-dependent methyltransferases superfamily protein	-
Chr08	8551807	T															A	Glyma.08G111100.1	2812	2292	Methyltransferase domain	S-adenosyl-L-methionine-dependent methyltransferases superfamily protein	-
Chr08	8551981	C															A	Glyma.08G111100.1	2812	2292	Methyltransferase domain	S-adenosyl-L-methionine-dependent methyltransferases superfamily protein	-
Chr08	8552131	CAA															CAAA	Glyma.08G111100.1	2812	2292	Methyltransferase domain	S-adenosyl-L-methionine-dependent methyltransferases superfamily protein	-
Chr08	8552134	T															A	Glyma.08G111100.1	2812	2292	Methyltransferase domain	S-adenosyl-L-methionine-dependent methyltransferases superfamily protein	-
Chr08	8552136	G															T	Glyma.08G111100.1	2812	2292	Methyltransferase domain	S-adenosyl-L-methionine-dependent methyltransferases superfamily protein	-
Chr08	8552145	G											T					Glyma.08G111100.1	2812	2292	Methyltransferase domain	S-adenosyl-L-methionine-dependent methyltransferases superfamily protein	-
Chr08	8552161	A	G			G					G					G		Glyma.08G111100.1	2812	2292	Methyltransferase domain	S-adenosyl-L-methionine-dependent methyltransferases superfamily protein	-
Chr08	8552162	A		G	G		G	G		G	G		G	G	G	G		Glyma.08G111100.1	2812	2292	Methyltransferase domain	S-adenosyl-L-methionine-dependent methyltransferases superfamily protein	-
Chr08	8552164	A	C		C	C	C	C	C	C	C		C			C	C	Glyma.08G111100.1	2812	2292	Methyltransferase domain	S-adenosyl-L-methionine-dependent methyltransferases superfamily protein	-
Chr08	8552165	A			C		C			C	C				C	C		Glyma.08G111100.1	2812	2292	Methyltransferase domain	S-adenosyl-L-methionine-dependent methyltransferases superfamily protein	-
Chr08	8552166	A	T	T	T	T	T	T	T	T	T		T	T	T	T	T	Glyma.08G111100.1	2812	2292	Methyltransferase domain	S-adenosyl-L-methionine-dependent methyltransferases superfamily protein	-
Chr08	8552167	A			T					T	T				T	T		Glyma.08G111100.1	2812	2292	Methyltransferase domain	S-adenosyl-L-methionine-dependent methyltransferases superfamily protein	-
Chr08	8552170	A	C	C	C	C	C	C	C	C	C	C	C	C	C	C	C	Glyma.08G111100.1	2812	2292	Methyltransferase domain	S-adenosyl-L-methionine-dependent methyltransferases superfamily protein	-
Chr08	8552171	A			C										C			Glyma.08G111100.1	2812	2292	Methyltransferase domain	S-adenosyl-L-methionine-dependent methyltransferases superfamily protein	-
Chr08	8552172	A	G	G	G	G	G	G	G	G	G	G	G	G	G	G	G	Glyma.08G111100.1	2812	2292	Methyltransferase domain	S-adenosyl-L-methionine-dependent methyltransferases superfamily protein	-
Chr08	8552175	A	G	G	G	G	G	G	G	G	G	G	G	G	G	G	G	Glyma.08G111100.1	2812	2292	Methyltransferase domain	S-adenosyl-L-methionine-dependent methyltransferases superfamily protein	-
Chr08	8552177	A	T	T	T	T	T	T	T	T	T	T	T	T	T	T,G	T	Glyma.08G111100.1	2812	2292	Methyltransferase domain	S-adenosyl-L-methionine-dependent methyltransferases superfamily protein	-
Chr08	8552205	G															A	Glyma.08G111100.1	2812	2292	Methyltransferase domain	S-adenosyl-L-methionine-dependent methyltransferases superfamily protein	-
Chr08	8552318	C															T	Glyma.08G111100.1	2812	2292	Methyltransferase domain	S-adenosyl-L-methionine-dependent methyltransferases superfamily protein	-
Chr08	8552406	T															A	Glyma.08G111100.1	2812	2292	Methyltransferase domain	S-adenosyl-L-methionine-dependent methyltransferases superfamily protein	-
Chr08	8552595	C								T	T	T	T	T	T			Glyma.08G111100.1	2812	2292	Methyltransferase domain	S-adenosyl-L-methionine-dependent methyltransferases superfamily protein	-
Chr08	8552641	G															A	Glyma.08G111100.1	2812	2292	Methyltransferase domain	S-adenosyl-L-methionine-dependent methyltransferases superfamily protein	-
Chr08	8552667	A															C	Glyma.08G111100.1	2812	2292	Methyltransferase domain	S-adenosyl-L-methionine-dependent methyltransferases superfamily protein	-
Chr08	8552680	C															T	Glyma.08G111100.1	2812	2292	Methyltransferase domain	S-adenosyl-L-methionine-dependent methyltransferases superfamily protein	-
Chr08	8552807	ATGGTG															ATGGTGATTGGTG	Glyma.08G111100.1	2812	2292	Methyltransferase domain	S-adenosyl-L-methionine-dependent methyltransferases superfamily protein	-
Chr08	8552909	TAAAAAA															TAAAAAAAA	Glyma.08G111100.1	2812	2292	Methyltransferase domain	S-adenosyl-L-methionine-dependent methyltransferases superfamily protein	-
Chr08	8552913	AAATAA															AAA	Glyma.08G111100.1	2812	2292	Methyltransferase domain	S-adenosyl-L-methionine-dependent methyltransferases superfamily protein	-
Chr08	8552914	AATA															AA	Glyma.08G111100.1	2812	2292	Methyltransferase domain	S-adenosyl-L-methionine-dependent methyltransferases superfamily protein	-
Chr08	8552915	AT															AAATT	Glyma.08G111100.1	2812	2292	Methyltransferase domain	S-adenosyl-L-methionine-dependent methyltransferases superfamily protein	-
Chr08	8552916	T															A	Glyma.08G111100.1	2812	2292	Methyltransferase domain	S-adenosyl-L-methionine-dependent methyltransferases superfamily protein	-
Chr08	8552920	A															T	Glyma.08G111100.1	2812	2292	Methyltransferase domain	S-adenosyl-L-methionine-dependent methyltransferases superfamily protein	-
Chr08	8552921	T															A	Glyma.08G111100.1	2812	2292	Methyltransferase domain	S-adenosyl-L-methionine-dependent methyltransferases superfamily protein	-
Chr08	8552921	TAAAA															TAAAAA	Glyma.08G111100.1	2812	2292	Methyltransferase domain	S-adenosyl-L-methionine-dependent methyltransferases superfamily protein	-
Chr08	8553022	A															C	Glyma.08G111100.1	2812	2292	Methyltransferase domain	S-adenosyl-L-methionine-dependent methyltransferases superfamily protein	-
Chr08	8553077	A															ATAAACTTAT	Glyma.08G111100.1	2812	2292	Methyltransferase domain	S-adenosyl-L-methionine-dependent methyltransferases superfamily protein	-
Chr08	8553078	G															T	Glyma.08G111100.1	2812	2292	Methyltransferase domain	S-adenosyl-L-methionine-dependent methyltransferases superfamily protein	-
Chr08	8553079	C															A	Glyma.08G111100.1	2812	2292	Methyltransferase domain	S-adenosyl-L-methionine-dependent methyltransferases superfamily protein	-
Chr08	8553081	G															A,C	Glyma.08G111100.1	2812	2292	Methyltransferase domain	S-adenosyl-L-methionine-dependent methyltransferases superfamily protein	-
Chr08	8553082	G															C	Glyma.08G111100.1	2812	2292	Methyltransferase domain	S-adenosyl-L-methionine-dependent methyltransferases superfamily protein	-
Chr08	8553083	C															T	Glyma.08G111100.1	2812	2292	Methyltransferase domain	S-adenosyl-L-methionine-dependent methyltransferases superfamily protein	-
Chr08	8553086	G															T	Glyma.08G111100.1	2812	2292	Methyltransferase domain	S-adenosyl-L-methionine-dependent methyltransferases superfamily protein	-
Chr08	8553087	A															G	Glyma.08G111100.1	2812	2292	Methyltransferase domain	S-adenosyl-L-methionine-dependent methyltransferases superfamily protein	-
Chr08	8553266	G								A	A	A	A	A	A			Glyma.08G111100.1	2812	2292	Methyltransferase domain	S-adenosyl-L-methionine-dependent methyltransferases superfamily protein	-
Chr08	8553504	T														G		Glyma.08G111100.1	2812	2292	Methyltransferase domain	S-adenosyl-L-methionine-dependent methyltransferases superfamily protein	-
Chr08	8553568	T								C	C,A	C	C	C	C			Glyma.08G111100.1	2812	2292	Methyltransferase domain	S-adenosyl-L-methionine-dependent methyltransferases superfamily protein	-
Chr08	8553589	T								C	C	C	C	C	C	C		Glyma.08G111100.1	2812	2292	Methyltransferase domain	S-adenosyl-L-methionine-dependent methyltransferases superfamily protein	-
Chr08	8553864	A														T		Glyma.08G111100.1	2812	2292	Methyltransferase domain	S-adenosyl-L-methionine-dependent methyltransferases superfamily protein	-
Chr08	8554324	GGCCATGGCGGCGCCATGGCGG								GGCCATGGCGG	GGCCATGGCGG	GGCCATGGCGG	GGCCATGGCGG	GGCCATGGCGG	GGCCATGGCGG			Glyma.08G111100.1	2812	2292	Methyltransferase domain	S-adenosyl-L-methionine-dependent methyltransferases superfamily protein	-
Chr08	8554333	GGCGC								GGC								Glyma.08G111100.1	2812	2292	Methyltransferase domain	S-adenosyl-L-methionine-dependent methyltransferases superfamily protein	-
Chr08	8554334	G								GAT			GAT		GAT			Glyma.08G111100.1	2812	2292	Methyltransferase domain	S-adenosyl-L-methionine-dependent methyltransferases superfamily protein	-
Chr08	8554335	CG													CTTG,CGG			Glyma.08G111100.1	2812	2292	Methyltransferase domain	S-adenosyl-L-methionine-dependent methyltransferases superfamily protein	-
Chr08	8554335	CGCCATGGCGGA												C,CGGCCATGGCGGA				Glyma.08G111100.1	2812	2292	Methyltransferase domain	S-adenosyl-L-methionine-dependent methyltransferases superfamily protein	-
Chr08	8554335	C								T,A,G	T,A	T,A	A,T|CTT	A	A,T			Glyma.08G111100.1	2812	2292	Methyltransferase domain	S-adenosyl-L-methionine-dependent methyltransferases superfamily protein	-
Chr08	8554336	G								T	T	T|GTT	T|GTT	T	T			Glyma.08G111100.1	2812	2292	Methyltransferase domain	S-adenosyl-L-methionine-dependent methyltransferases superfamily protein	-
Chr08	8554337	CCATGGCGGATTTTCATGGCGG														CCATGGCGG		Glyma.08G111100.1	2812	2292	Methyltransferase domain	S-adenosyl-L-methionine-dependent methyltransferases superfamily protein	-
Chr08	8554337	C								T	T	T|CTT	T|CTT	T	T|CTT			Glyma.08G111100.1	2812	2292	Methyltransferase domain	S-adenosyl-L-methionine-dependent methyltransferases superfamily protein	-
Chr08	8554346	A														T		Glyma.08G111100.1	2812	2292	Methyltransferase domain	S-adenosyl-L-methionine-dependent methyltransferases superfamily protein	-
Chr08	8554395	G								A	A	A	A	A	A			Glyma.08G111100.1	2812	2292	Methyltransferase domain	S-adenosyl-L-methionine-dependent methyltransferases superfamily protein	-
Chr08	8554399	G											C	C		C		Glyma.08G111100.1	2812	2292	Methyltransferase domain	S-adenosyl-L-methionine-dependent methyltransferases superfamily protein	-
Chr08	8554400	T														A		Glyma.08G111100.1	2812	2292	Methyltransferase domain	S-adenosyl-L-methionine-dependent methyltransferases superfamily protein	-
Chr08	8554402	T								A			A	A		A		Glyma.08G111100.1	2812	2292	Methyltransferase domain	S-adenosyl-L-methionine-dependent methyltransferases superfamily protein	-
Chr08	8554404	G								C		C	C	C		C		Glyma.08G111100.1	2812	2292	Methyltransferase domain	S-adenosyl-L-methionine-dependent methyltransferases superfamily protein	-
Chr08	8554405	G								C		C	C	C		C		Glyma.08G111100.1	2812	2292	Methyltransferase domain	S-adenosyl-L-methionine-dependent methyltransferases superfamily protein	-
Chr08	8554411	GG								GGCTGCCATAG								Glyma.08G111100.1	2812	2292	Methyltransferase domain	S-adenosyl-L-methionine-dependent methyltransferases superfamily protein	-
Chr08	8554412	G								GCTGCCA								Glyma.08G111100.1	2812	2292	Methyltransferase domain	S-adenosyl-L-methionine-dependent methyltransferases superfamily protein	-
Chr08	8554413	T								C	C							Glyma.08G111100.1	2812	2292	Methyltransferase domain	S-adenosyl-L-methionine-dependent methyltransferases superfamily protein	-
Chr08	8554415	G								A								Glyma.08G111100.1	2812	2292	Methyltransferase domain	S-adenosyl-L-methionine-dependent methyltransferases superfamily protein	-
Chr08	8554462	C								T	T	T	T	T	T			Glyma.08G111100.1	2812	2292	Methyltransferase domain	S-adenosyl-L-methionine-dependent methyltransferases superfamily protein	-
Chr08	8554486	T								C	C	C	C	C	C	C		Glyma.08G111100.1	2812	2292	Methyltransferase domain	S-adenosyl-L-methionine-dependent methyltransferases superfamily protein	-
Chr08	8554586	A								G	G	G	G	G	G			Glyma.08G111100.1	2812	2292	Methyltransferase domain	S-adenosyl-L-methionine-dependent methyltransferases superfamily protein	-
Chr08	8554722	CTTTTTTT								CTTTTTTTT	CTTTTTTTT	CTTTTTTTT	CTTTTTTTT	CTTTTTTTT	CTTTTTTTT	CTTTTTTTT		Glyma.08G111100.1	2812	2292	Methyltransferase domain	S-adenosyl-L-methionine-dependent methyltransferases superfamily protein	-
Chr08	8554833	G														A		Glyma.08G111100.1	2812	2292	Methyltransferase domain	S-adenosyl-L-methionine-dependent methyltransferases superfamily protein	-
Chr08	8555029	G														A		Glyma.08G111100.1	2812	2292	Methyltransferase domain	S-adenosyl-L-methionine-dependent methyltransferases superfamily protein	-
Chr08	8555044	TTCCGCCATGA														T		Glyma.08G111100.1	2812	2292	Methyltransferase domain	S-adenosyl-L-methionine-dependent methyltransferases superfamily protein	-
Chr08	8555045	TCCGCCATGAACCGCCAT														TCCGCCAT		Glyma.08G111100.1	2812	2292	Methyltransferase domain	S-adenosyl-L-methionine-dependent methyltransferases superfamily protein	-
Chr08	8555046	C														T		Glyma.08G111100.1	2812	2292	Methyltransferase domain	S-adenosyl-L-methionine-dependent methyltransferases superfamily protein	-
Chr08	8555047	C														T		Glyma.08G111100.1	2812	2292	Methyltransferase domain	S-adenosyl-L-methionine-dependent methyltransferases superfamily protein	-
Chr08	8555051	A														T		Glyma.08G111100.1	2812	2292	Methyltransferase domain	S-adenosyl-L-methionine-dependent methyltransferases superfamily protein	-
Chr08	8555226	T														A		Glyma.08G111100.1	2812	2292	Methyltransferase domain	S-adenosyl-L-methionine-dependent methyltransferases superfamily protein	-
Chr08	8555230	G														A		Glyma.08G111100.1	2812	2292	Methyltransferase domain	S-adenosyl-L-methionine-dependent methyltransferases superfamily protein	-
Chr08	8555614	C														T		Glyma.08G111100.1	2812	2292	Methyltransferase domain	S-adenosyl-L-methionine-dependent methyltransferases superfamily protein	-
Chr08	8555645	TGGGGGGG								TGGGGGGGGGGG,TGGGGGGGGGG	TGGGGGGGGGGG,TGGGGGGGGGG		TGGGGGGGGGGG,TGGGGGGGGGG	TGGGGGGGGGGG,TGGGGGGGGGG	TGGGGGGGGGGG	TGGGGGG		Glyma.08G111100.1	2812	2292	Methyltransferase domain	S-adenosyl-L-methionine-dependent methyltransferases superfamily protein	-
Chr08	8555646	GGGGGGG								GGGGGGGGGG								Glyma.08G111100.1	2812	2292	Methyltransferase domain	S-adenosyl-L-methionine-dependent methyltransferases superfamily protein	-
Chr08	8555715	G														A		Glyma.08G111100.1	2812	2292	Methyltransferase domain	S-adenosyl-L-methionine-dependent methyltransferases superfamily protein	-
Chr08	8556017	G								A	A	A	A	A	A			Glyma.08G111100.1	2812	2292	Methyltransferase domain	S-adenosyl-L-methionine-dependent methyltransferases superfamily protein	-
Chr08	8556141	C														T		Glyma.08G111100.1	2812	2292	Methyltransferase domain	S-adenosyl-L-methionine-dependent methyltransferases superfamily protein	-
Chr08	8556362	C														T		Glyma.08G111100.1	2812	2292	Methyltransferase domain	S-adenosyl-L-methionine-dependent methyltransferases superfamily protein	-
Chr08	8556530	TGAGGAGGAG														TGAGGAG		Glyma.08G111100.1	2812	2292	Methyltransferase domain	S-adenosyl-L-methionine-dependent methyltransferases superfamily protein	-
Chr08	8556533	G														T		Glyma.08G111100.1	2812	2292	Methyltransferase domain	S-adenosyl-L-methionine-dependent methyltransferases superfamily protein	-
Chr08	8556569	C								T	T	T	T	T	T			Glyma.08G111100.1	2812	2292	Methyltransferase domain	S-adenosyl-L-methionine-dependent methyltransferases superfamily protein	-
Chr08	8556701	G								A	A	A	A	A	A			Glyma.08G111100.1	2812	2292	Methyltransferase domain	S-adenosyl-L-methionine-dependent methyltransferases superfamily protein	-
Chr08	8556756	T								C	C	C	C	C	C	C		Glyma.08G111100.1	2812	2292	Methyltransferase domain	S-adenosyl-L-methionine-dependent methyltransferases superfamily protein	-
Chr08	8556965	G								A	A	A	A	A	A	A		Glyma.08G111100.1	2812	2292	Methyltransferase domain	S-adenosyl-L-methionine-dependent methyltransferases superfamily protein	-
Chr08	8557126	C										A						Glyma.08G111100.1	2812	2292	Methyltransferase domain	S-adenosyl-L-methionine-dependent methyltransferases superfamily protein	-
Chr08	8557161	T															A	Glyma.08G111100.1	2812	2292	Methyltransferase domain	S-adenosyl-L-methionine-dependent methyltransferases superfamily protein	-
Chr08	8557163	C															T	Glyma.08G111100.1	2812	2292	Methyltransferase domain	S-adenosyl-L-methionine-dependent methyltransferases superfamily protein	-
Chr08	8557205	CTTTTTTTTTTTT								CTTTTTTTTTTT,CTTTTTTTTTT,CTTTTTTTTT	CTTTTTTTTTTT,CTTTTTTTTTT	CTTTTTTTTTTT,CTTTTTTTTTT	CTTTTTTTTTTT,CTTTTTTTTTT	CTTTTTTTTTTT,CTTTTTTTTTT	CTTTTTTTTTTT,CTTTTTTTTTT	CTTTTTTTTTTT,CTTTTTTTTTT		Glyma.08G111100.1	2812	2292	Methyltransferase domain	S-adenosyl-L-methionine-dependent methyltransferases superfamily protein	-
Chr08	8557260	T															C	Glyma.08G111100.1	2812	2292	Methyltransferase domain	S-adenosyl-L-methionine-dependent methyltransferases superfamily protein	-
Chr08	8557353	G								A	A	A	A	A	A	A	A	Glyma.08G111100.1	2812	2292	Methyltransferase domain	S-adenosyl-L-methionine-dependent methyltransferases superfamily protein	-
Chr08	8557443	AATT												AATTATT	AATTATT			Glyma.08G111100.1	2812	2292	Methyltransferase domain	S-adenosyl-L-methionine-dependent methyltransferases superfamily protein	-
Chr08	8557444	ATT															ATTATTTT	Glyma.08G111100.1	2812	2292	Methyltransferase domain	S-adenosyl-L-methionine-dependent methyltransferases superfamily protein	-
Chr08	8557445	TT								TTAT	TTAT	TTAT	TTAT	TTAT	TTAT	TTAT		Glyma.08G111100.1	2812	2292	Methyltransferase domain	S-adenosyl-L-methionine-dependent methyltransferases superfamily protein	-
Chr08	8557446	T									TA		TA	TAG				Glyma.08G111100.1	2812	2292	Methyltransferase domain	S-adenosyl-L-methionine-dependent methyltransferases superfamily protein	-
Chr08	8557447	T														A	A	Glyma.08G111100.1	2812	2292	Methyltransferase domain	S-adenosyl-L-methionine-dependent methyltransferases superfamily protein	-
Chr08	8557455	C															A,T	Glyma.08G111100.1	2812	2292	Methyltransferase domain	S-adenosyl-L-methionine-dependent methyltransferases superfamily protein	-
Chr08	8557458	G															T	Glyma.08G111100.1	2812	2292	Methyltransferase domain	S-adenosyl-L-methionine-dependent methyltransferases superfamily protein	-
Chr08	8557467	C															G	Glyma.08G111100.1	2812	2292	Methyltransferase domain	S-adenosyl-L-methionine-dependent methyltransferases superfamily protein	-
Chr08	8557526	A															G	Glyma.08G111100.1	2812	2292	Methyltransferase domain	S-adenosyl-L-methionine-dependent methyltransferases superfamily protein	-
Chr08	8557865	A															G	Glyma.08G111100.1	2812	2292	Methyltransferase domain	S-adenosyl-L-methionine-dependent methyltransferases superfamily protein	-
Chr08	8557979	C								T	T	T	T	T	T		T	Glyma.08G111100.1	2812	2292	Methyltransferase domain	S-adenosyl-L-methionine-dependent methyltransferases superfamily protein	-
Chr08	8558060	T															C	Glyma.08G111100.1	2812	2292	Methyltransferase domain	S-adenosyl-L-methionine-dependent methyltransferases superfamily protein	-
Chr08	8559823	TTATATATATATATA								TTATATATATATA	TTATATATATATA	TTATATATATATA	TTATATATATATA	TTATATATATATA	TTATATATATATA	TTATATATATATATATA		Glyma.08G111200.1	1365	954	Prenyltransferase and squalene oxidase repeat	RAB geranylgeranyl transferase beta subunit 1	+
Chr08	8559825	A												T				Glyma.08G111200.1	1365	954	Prenyltransferase and squalene oxidase repeat	RAB geranylgeranyl transferase beta subunit 1	+
Chr08	8559836	TACA														TA		Glyma.08G111200.1	1365	954	Prenyltransferase and squalene oxidase repeat	RAB geranylgeranyl transferase beta subunit 1	+
Chr08	8560729	T					C		C								C	Glyma.08G111200.1	1365	954	Prenyltransferase and squalene oxidase repeat	RAB geranylgeranyl transferase beta subunit 1	+
Chr08	8560758	A					T		T								T	Glyma.08G111200.1	1365	954	Prenyltransferase and squalene oxidase repeat	RAB geranylgeranyl transferase beta subunit 1	+
Chr08	8560803	T					G		G								G	Glyma.08G111200.1	1365	954	Prenyltransferase and squalene oxidase repeat	RAB geranylgeranyl transferase beta subunit 1	+
Chr08	8560973	T														C		Glyma.08G111200.1	1365	954	Prenyltransferase and squalene oxidase repeat	RAB geranylgeranyl transferase beta subunit 1	+
Chr08	8561088	A								T	T	T	T	T	T			Glyma.08G111200.1	1365	954	Prenyltransferase and squalene oxidase repeat	RAB geranylgeranyl transferase beta subunit 1	+
Chr08	8561104	G								A	A	A	A	A	A			Glyma.08G111200.1	1365	954	Prenyltransferase and squalene oxidase repeat	RAB geranylgeranyl transferase beta subunit 1	+
Chr08	8561114	G								A	A	A	A	A	A			Glyma.08G111200.1	1365	954	Prenyltransferase and squalene oxidase repeat	RAB geranylgeranyl transferase beta subunit 1	+
Chr08	8561194	A								G	G	G	G	G	G			Glyma.08G111200.1	1365	954	Prenyltransferase and squalene oxidase repeat	RAB geranylgeranyl transferase beta subunit 1	+
Chr08	8561238	A								G	G	G	G	G	G			Glyma.08G111200.1	1365	954	Prenyltransferase and squalene oxidase repeat	RAB geranylgeranyl transferase beta subunit 1	+
Chr08	8561268	A								C	C	C	C	C	C			Glyma.08G111200.1	1365	954	Prenyltransferase and squalene oxidase repeat	RAB geranylgeranyl transferase beta subunit 1	+
Chr08	8561274	T								C	C	C	C	C	C			Glyma.08G111200.1	1365	954	Prenyltransferase and squalene oxidase repeat	RAB geranylgeranyl transferase beta subunit 1	+
Chr08	8561401	A											T					Glyma.08G111200.1	1365	954	Prenyltransferase and squalene oxidase repeat	RAB geranylgeranyl transferase beta subunit 1	+
Chr08	8562604	G								T	T	T	T	T	T	T	T	Glyma.08G111200.1	1365	954	Prenyltransferase and squalene oxidase repeat	RAB geranylgeranyl transferase beta subunit 1	+
Chr08	8562903	T								G	G	G	G	G	G			Glyma.08G111200.1	1365	954	Prenyltransferase and squalene oxidase repeat	RAB geranylgeranyl transferase beta subunit 1	+
Chr08	8564134	C														T		Glyma.08G111300.1	1200	1200	None	cation/H exchanger 4	-
Chr08	8564145	C															T	Glyma.08G111300.1	1200	1200	None	cation/H exchanger 4	-
Chr08	8564307	C								T	T	T	T	T	T			Glyma.08G111300.1	1200	1200	None	cation/H exchanger 4	-
Chr08	8564384	ATTTTTTTTTTT								ATTTTTTTTTT	ATTTTTTTTTT	ATTTTTTTTTT,ATTTTTTTTT	ATTTTTTTTTT	ATTTTTTTTTT,ATTTTTTTTT	ATTTTTTTTTT	ATTTTTTTTTT,ATTTTTTTTT	ATTTTTTTTTT,ATTTTTTTTT	Glyma.08G111300.1	1200	1200	None	cation/H exchanger 4	-
Chr08	8564385	T									A							Glyma.08G111300.1	1200	1200	None	cation/H exchanger 4	-
Chr08	8564421	A								G	G	G	G	G	G			Glyma.08G111300.1	1200	1200	None	cation/H exchanger 4	-
Chr08	8564455	A								G	G	G	G	G	G	T	G	Glyma.08G111300.1	1200	1200	None	cation/H exchanger 4	-
Chr08	8564498	AC								A	A	A	A	A	A			Glyma.08G111300.1	1200	1200	None	cation/H exchanger 4	-
Chr08	8564499	C								A	A	A	A		A			Glyma.08G111300.1	1200	1200	None	cation/H exchanger 4	-
Chr08	8564613	GAAAAAAAA								GAAAAAAA	GAAAAAAA	GAAAAAAA,GAAAAAA	GAAAAAAA	GAAAAAAA	GAAAAAAA			Glyma.08G111300.1	1200	1200	None	cation/H exchanger 4	-
Chr08	8564702	T								C	C	C	C	C	C	C	C	Glyma.08G111300.1	1200	1200	None	cation/H exchanger 4	-
Chr08	8564726	C								G	G	G	G	G	G			Glyma.08G111300.1	1200	1200	None	cation/H exchanger 4	-
Chr08	8564835	T								C	C	C	C	C	C			Glyma.08G111300.1	1200	1200	None	cation/H exchanger 4	-
Chr08	8564845	G								A	A	A	A	A	A			Glyma.08G111300.1	1200	1200	None	cation/H exchanger 4	-
Chr08	8564902	T								C	C	C	C	C	C	C	C	Glyma.08G111300.1	1200	1200	None	cation/H exchanger 4	-
Chr08	8564915	TATAACTGAAAT											TAT					Glyma.08G111300.1	1200	1200	None	cation/H exchanger 4	-
Chr08	8564918	AACTGAAATTACTGAAATTA								AACTGAAATTA	AACTGAAATTA	AACTGAAATTA	AACTGAAATTA	AACTGAAATTA	AACTGAAATTA			Glyma.08G111300.1	1200	1200	None	cation/H exchanger 4	-
Chr08	8564920	C										A						Glyma.08G111300.1	1200	1200	None	cation/H exchanger 4	-
Chr08	8564923	A										T	T		T			Glyma.08G111300.1	1200	1200	None	cation/H exchanger 4	-
Chr08	8564924	A										T	T		T			Glyma.08G111300.1	1200	1200	None	cation/H exchanger 4	-
Chr08	8564927	TA												TATAA				Glyma.08G111300.1	1200	1200	None	cation/H exchanger 4	-
Chr08	8564927	T								A	A	A			A			Glyma.08G111300.1	1200	1200	None	cation/H exchanger 4	-
Chr08	8564928	A								ATGG								Glyma.08G111300.1	1200	1200	None	cation/H exchanger 4	-
Chr08	8564929	C								CGGT				T				Glyma.08G111300.1	1200	1200	None	cation/H exchanger 4	-
Chr08	8564978	A								G	G	G	G	G	G	G	G	Glyma.08G111300.1	1200	1200	None	cation/H exchanger 4	-
Chr08	8565086	A								C	C	C	C	C	C	C	C	Glyma.08G111300.1	1200	1200	None	cation/H exchanger 4	-
Chr08	8565127	C															T	Glyma.08G111300.1	1200	1200	None	cation/H exchanger 4	-
Chr08	8565212	C														T		Glyma.08G111300.1	1200	1200	None	cation/H exchanger 4	-
Chr08	8565281	TAAAAAAAAAAAAAAAA														TAAAAAAAAAAAAAAAAAA,TAAAAAAAAAAAAAAAAA,TAAAAAAAAAAAAAAAAAAA	TAAAAAAAAAAAAAAAAAA,TAAAAAAAAAAAAAAAAAAA,TAAAAAAAAAAAAAAAAA	Glyma.08G111300.1	1200	1200	None	cation/H exchanger 4	-
Chr08	8565282	A								G	G	G	G		G			Glyma.08G111300.1	1200	1200	None	cation/H exchanger 4	-
Chr08	8565285	A								C	C	C	C	C	C			Glyma.08G111300.1	1200	1200	None	cation/H exchanger 4	-
Chr08	8565288	A								G	G	G	G		G			Glyma.08G111300.1	1200	1200	None	cation/H exchanger 4	-
Chr08	8565289	A								G	G		G		G			Glyma.08G111300.1	1200	1200	None	cation/H exchanger 4	-
Chr08	8565291	A								T								Glyma.08G111300.1	1200	1200	None	cation/H exchanger 4	-
Chr08	8565292	A								T					T			Glyma.08G111300.1	1200	1200	None	cation/H exchanger 4	-
Chr08	8565293	A								T	T		T		T			Glyma.08G111300.1	1200	1200	None	cation/H exchanger 4	-
Chr08	8565294	A								T	T		T		T			Glyma.08G111300.1	1200	1200	None	cation/H exchanger 4	-
Chr08	8565295	A								T	T		T		T			Glyma.08G111300.1	1200	1200	None	cation/H exchanger 4	-
[truncated: 392 more rows]

## Sheet: 200 variants within cds
Chrom	POS	REF	G013_G014_W43_ALT	G007_G008_UC55_ALT	G003_G004_UC2_ALT	G032_UC412_ALT	G011_G012_UC18a_ALT	G037_UC7_ALT	G009_G010_UC9_ALT	G005_G006_UC8_ALT	G001_G002_UC1_ALT	G033_UC501_ALT	G035_Richland_ALT	G036_T157_ALT	G039_Jack_ALT	G023_G024_Peking_ALT	G027_G028_Sooty_ALT	Gene Model	cdna Length	cds Length	PFAM Annotation	best arabidopsis TAIR10 hit defline	Strand
[truncated: 200 more rows]

[truncated: 1 more sheets: 35 variants within CHS cds]
