# Supplementary material for: Nonallelic homologous recombination events responsible for copy number variation within an RNA silencing locus
Source: Plant Direct. 2019 Aug 27;3(8):e00162. doi: 10.1002/pld3.162 (PMC6710647; doi:10.1002/pld3.162)
Supplement: Supplementary file 5 [file PLD3-3-e00162-s001.xlsx]

## Sheet: Supplementary File 4a
Supplemental Data Set 4. Information for RNA-Seq Libraries and Data Used in Figure 6. Three worksheets total.
Supplementary File 4a worksheet: Information on the cultivars and libraries used for RNA-Seq data analyses.
Cultivar	PI number	I locus genotype	Seed coat phenotype	Short Name	Tissue	Seed weight or Stage description	Library Sort	Library No.	Rep	Stage Sort	Tissue	Stage	Tissue_Stage	RNA Sequence_filename	Library Kit	Read Size nt	Type Library	Type Read	Illumina Machine	Library Sort	Total Reads	Series Accession	Publication
Comparisons of immature seed coats from yellow and black seed coats (Figure 6a).
Williams	548631	ii K1	yellow seed coat black hilum	W43 25-50mg	Seed coat	seed coat dissected from 25-50 mg immature seed	R001	R01	Bio Rep 1	S037	SC	3	SC_3	R01_W43	TruSeq RNA Sample Prep	70	nonstranded	paired	GAII	R001	19151254	GSE123655	this report
W55, i mutation in Williams 79, found in 1975	547881	i K1	black seed coat	W55 25-50mg	Seed coat	seed coat dissected from 25-50 mg immature seed	R002	R02	Bio Rep 1	S040	SC	3	SC_3	R02_W55	TruSeq RNA Sample Prep	70	nonstranded	paired	GAII	R002	20946168	GSE123655	this report
Clark 63	548532	ii K1	yellow seed coat black hilum	UC7 100-200 mg	Seed coat	seed coat dissected from 100-200 mg immature seed	R039	R39	Bio Rep 1	S041	SC	5	SC_5	R39_UC7	TruSeq RNA Sample Prep	75	nonstranded	single	HiSeq2000	R039	54841476	To be determined	this report
UC9, I mutation in Clark 63, found in 1965	547474	i K1	black seed coat	UC9 100-200 mg	Seed coat	seed coat dissected from 100-200 mg immature seed	R040	R40	Bio Rep 1	S042	SC	5	SC_5	R40_UC9	TruSeq RNA Sample Prep	75	nonstranded	single	HiSeq2000	R040	62279354	GSE54903	Kour, A., Boone, A.M., Vodkin, L.O. 2014. RNA-Seq Profiling of a defective seed coat mutation in Glycine max reveals differential expression of proline-rich and other cell wall protein transcripts. PLos ONE 9 (5) e96342.
RNA-Seq from libraries representing different tissues and stages of immature seed development, young seedling cotyledons, roots, and leaves (Figures 6b and 6c).
Williams	548631	ii K1	yellow seed coat black hilum	4DAF	Whole seed	4DAF	R008	R08	Bio Rep 1	S001	WS	a	WS_a	R08_4DAFtot	TruSeq RNA Sample Prep	75	nonstranded	paired	GAII	R008	11502160	GSE42871	Jones, S.I. and Vodkin, L.O. 2013. PLoS ONE 8(3):e59270. Using RNA-Seq to profile soybean seed development from fertilization to maturity.
Williams	548631	ii K1	yellow seed coat black hilum	4DAF	Whole seed	4DAF	R083	R83	Bio Rep 2	S002	WS	a	WS_a	R83_4DAF	TruSeq RNA Sample Prep	100	nonstranded	single	HiSeq2000	R083	51050048	GSE42871	Jones, S.I. and Vodkin, L.O. 2013. PLoS ONE 8(3):e59270. Using RNA-Seq to profile soybean seed development from fertilization to maturity.
Williams	548631	ii K1	yellow seed coat black hilum	12-14DAFtot	Whole seed	12-14DAF	R009	R09	Bio Rep 1	S003	WS	b	WS_b	R09_12-14DAFtot	TruSeq RNA Sample Prep	75	nonstranded	paired	GAII	R009	24288804	GSE42871	Jones, S.I. and Vodkin, L.O. 2013. PLoS ONE 8(3):e59270. Using RNA-Seq to profile soybean seed development from fertilization to maturity.
Williams	548631	ii K1	yellow seed coat black hilum	12-14DAFtot	Whole seed	12-14DAF	R059	R59	Bio Rep 2	S004	WS	b	WS_b	R59_12_14_DAFtot	TruSeq RNA Sample Prep	75	nonstranded	single	HiSeq2000	R059	183501746	GSE42871	Jones, S.I. and Vodkin, L.O. 2013. PLoS ONE 8(3):e59270. Using RNA-Seq to profile soybean seed development from fertilization to maturity.
Williams	548631	ii K1	yellow seed coat black hilum	22-24DAF	Whole seed	22-24DAF	R036	R36	Bio Rep 1	S005	WS	c	WS_c	R36_22-24DAF	TruSeq RNA Sample Prep	75	nonstranded	single	HiSeq2000	R036	77554311	GSE42871	Jones, S.I. and Vodkin, L.O. 2013. PLoS ONE 8(3):e59270. Using RNA-Seq to profile soybean seed development from fertilization to maturity.
Williams	548631	ii K1	yellow seed coat black hilum	22-24DAF	Whole seed	22-24DAF	R060	R60	Bio Rep 2	S006	WS	c	WS_c	R60_22_24_DAF	TruSeq RNA Sample Prep	75	nonstranded	single	HiSeq2000	R060	181935190	GSE42871	Jones, S.I. and Vodkin, L.O. 2013. PLoS ONE 8(3):e59270. Using RNA-Seq to profile soybean seed development from fertilization to maturity.
Williams	548631	ii K1	yellow seed coat black hilum	5-6mgWS	Whole seed	5-6mg	R011	R11	Bio Rep 1	S007	WS	1	WS_1	R11_5-6mgtot	TruSeq RNA Sample Prep	75	nonstranded	paired	GAII	R011	30469616	GSE42871	Jones, S.I. and Vodkin, L.O. 2013. PLoS ONE 8(3):e59270. Using RNA-Seq to profile soybean seed development from fertilization to maturity.
Williams	548631	ii K1	yellow seed coat black hilum	5-6mgWS	Whole seed	5-6mg	R061	R61	Bio Rep 1	S008	WS	1	WS_1	R61_RNASeq10_5_6mgtot	TruSeq RNA Sample Prep	75	nonstranded	single	HiSeq2000	R061	149914731	GSE42871	Jones, S.I. and Vodkin, L.O. 2013. PLoS ONE 8(3):e59270. Using RNA-Seq to profile soybean seed development from fertilization to maturity.
Williams	548631	ii K1	yellow seed coat black hilum	5-6mgCot	Immature Cotyledon	5-6mg	R050	R50	Bio Rep 1	S009	Cot	1	Cot_1	R50_5-6mgCot	TruSeq RNA Sample Prep	75	nonstranded	single	HiSeq2000	R050	83401275	GSE42871	Jones, S.I. and Vodkin, L.O. 2013. PLoS ONE 8(3):e59270. Using RNA-Seq to profile soybean seed development from fertilization to maturity.
Williams	548631	ii K1	yellow seed coat black hilum	100-200mgCOT	Immature Cotyledon	100-200mg	R012	R12	Bio Rep 1	S010	Cot	5	Cot_5	R12_100200COT	TruSeq RNA Sample Prep	75	nonstranded	single	GAII	R012	18112584	GSE42871	Jones, S.I. and Vodkin, L.O. 2013. PLoS ONE 8(3):e59270. Using RNA-Seq to profile soybean seed development from fertilization to maturity.
Williams	548631	ii K1	yellow seed coat black hilum	100-200mgCOT	Immature Cotyledon	100-200mg	R062	R62	Bio Rep 2	S011	Cot	5	Cot_5	R62_100_200COT	TruSeq RNA Sample Prep	75	nonstranded	single	HiSeq2000	R062	129663666	GSE42871	Jones, S.I. and Vodkin, L.O. 2013. PLoS ONE 8(3):e59270. Using RNA-Seq to profile soybean seed development from fertilization to maturity.
Williams	548631	ii K1	yellow seed coat black hilum	400-500mgCOT	Immature Cotyledon	400-500mg	R013	R13	Bio Rep 1	S012	Cot	8	Cot_8	R13_400-500COT	TruSeq RNA Sample Prep	75	nonstranded	paired	GAII	R013	34073556	GSE42871	Jones, S.I. and Vodkin, L.O. 2013. PLoS ONE 8(3):e59270. Using RNA-Seq to profile soybean seed development from fertilization to maturity.
Williams	548631	ii K1	yellow seed coat black hilum	400-500mgCOT	Immature Cotyledon	400-500mg	R063	R63	Bio Rep 2	S013	Cot	8	Cot_8	R63_400_500COT	TruSeq RNA Sample Prep	75	nonstranded	single	HiSeq2000	R063	122009350	GSE42871	Jones, S.I. and Vodkin, L.O. 2013. PLoS ONE 8(3):e59270. Using RNA-Seq to profile soybean seed development from fertilization to maturity.
Williams	548631	ii K1	yellow seed coat black hilum	200-300mgYel Cot no axis	Cotyledon no embryo axis	Cotyledon without embryo axis from 200-300 mg yellow, desiccating seed	R106	R106	Bio Rep 1	S014	Cot-EA	10	Cot-EA_10	R106_200_300YCot_A	TruSeq RNA Sample Prep	100	nonstranded	single	HiSeq2000	R106	22080364	GSE123655	this report
Williams	548631	ii K1	yellow seed coat black hilum	DryCOT	Cotyledon	Cotyledon from mature dry seed	R105	R105	Bio Rep 1	S015	Cot	11	Cot_11	R105_DryCot	TruSeq RNA Sample Prep	100	nonstranded	single	HiSeq2000	R105	62959392	GSE123655	this report
Williams	548631	ii K1	yellow seed coat black hilum	DrySeed	Whole seed	Whole mature dry seed	R014	R14	Bio Rep 1	S016	WS	11	WS_11	R14_DrySeed	TruSeq RNA Sample Prep	75	nonstranded	paired	GAII	R014	30217636	GSE42871	Jones, S.I. and Vodkin, L.O. 2013. PLoS ONE 8(3):e59270. Using RNA-Seq to profile soybean seed development from fertilization to maturity.
Williams	548631	ii K1	yellow seed coat black hilum	DrySeed	Whole seed	Whole mature dry seed	R103	R103	Bio Rep 2	S017	WS	11	WS_11	R103_DrySeed_BR2	TruSeq RNA Sample Prep	100	nonstranded	single	HiSeq2000	R103	63988576	GSE42871	Jones, S.I. and Vodkin, L.O. 2013. PLoS ONE 8(3):e59270. Using RNA-Seq to profile soybean seed development from fertilization to maturity.
Williams	548631	ii K1	yellow seed coat black hilum	Cot1	Seedling cotyledon, Stage 1	Stage 1: 24 hr imbibed seed	R076	R76	Bio Rep 1	S018	Scot	1	Scot_1	R76_Cot1	TruSeq RNA Sample Prep	100	nonstranded	single	HiSeq2000	R076	72399631	GSE42550	Shamimuzzam, Md and Vodkin, L.O. 2014. Func Intr Genomics 14: 683-696.Transcription factors and glyoxylate cycle genes prominent in the transition of soybean cotyledons to the first functional leaves of the seedling.
Williams	548631	ii K1	yellow seed coat black hilum	Cot1	Seedling cotyledon, Stage 1	Stage1: 24 hr imbibed seed	R084	R84	Bio Rep 2	S019	Scot	1	Scot_1	R84_GCot1	TruSeq RNA Sample Prep	100	nonstranded	single	HiSeq2000	R084	53930869	GSE42550	Shamimuzzam, Md and Vodkin, L.O. 2014. Func Intr Genomics 14: 683-696.Transcription factors and glyoxylate cycle genes prominent in the transition of soybean cotyledons to the first functional leaves of the seedling.
Williams	548631	ii K1	yellow seed coat black hilum	Cot2	Seedling cotyledon, Stage 2	Stage 2: yellow cotyledons, emerging radicle 8-10 mm	R077	R77	Bio Rep 1	S020	Scot	2	Scot_2	R77_Cot2	TruSeq RNA Sample Prep	100	nonstranded	single	HiSeq2000	R077	75300586	GSE42550	Shamimuzzam, Md and Vodkin, L.O. 2014. Func Intr Genomics 14: 683-696.Transcription factors and glyoxylate cycle genes prominent in the transition of soybean cotyledons to the first functional leaves of the seedling.
Williams	548631	ii K1	yellow seed coat black hilum	Cot2	Seedling cotyledon, Stage 2	Stage 2: yellow cotyledons, emerging radicle 8-10 mm	R085	R85	Bio Rep 2	S021	Scot	2	Scot_2	R85_GCot2	TruSeq RNA Sample Prep	100	nonstranded	single	HiSeq2000	R085	54623814	GSE42550	Shamimuzzam, Md and Vodkin, L.O. 2014. Func Intr Genomics 14: 683-696.Transcription factors and glyoxylate cycle genes prominent in the transition of soybean cotyledons to the first functional leaves of the seedling.
Williams	548631	ii K1	yellow seed coat black hilum	Cot3	Seedling cotyledon, Stage 3	Stage 3: yellow cotyledons slightly green edges, 15-20 mm hypocotyls	R078	R78	Bio Rep 1	S022	Scot	3	Scot_3	R78_Cot3	TruSeq RNA Sample Prep	100	nonstranded	single	HiSeq2000	R078	55109890	GSE42550	Shamimuzzam, Md and Vodkin, L.O. 2014. Func Intr Genomics 14: 683-696.Transcription factors and glyoxylate cycle genes prominent in the transition of soybean cotyledons to the first functional leaves of the seedling.
Williams	548631	ii K1	yellow seed coat black hilum	Cot3	Seedling cotyledon, Stage 3	Stage 3: yellow cotyledons slightly green edges, 15-20 mm hypocotyls	R086	R86	Bio Rep 2	S023	Scot	3	Scot_3	R86_GCot3	TruSeq RNA Sample Prep	100	nonstranded	single	HiSeq2000	R086	55922901	GSE42550	Shamimuzzam, Md and Vodkin, L.O. 2014. Func Intr Genomics 14: 683-696.Transcription factors and glyoxylate cycle genes prominent in the transition of soybean cotyledons to the first functional leaves of the seedling.
Williams	548631	ii K1	yellow seed coat black hilum	Cot4	Seedling cotyledon, Stage 4	Stage 4: yellow-green cotyledons, hypocotyls 30-35mm	R079	R79	Bio Rep 1	S024	Scot	4	Scot_4	R79_Cot3A	TruSeq RNA Sample Prep	100	nonstranded	single	HiSeq2000	R079	56244289	GSE42550	Shamimuzzam, Md and Vodkin, L.O. 2014. Func Intr Genomics 14: 683-696.Transcription factors and glyoxylate cycle genes prominent in the transition of soybean cotyledons to the first functional leaves of the seedling.
Williams	548631	ii K1	yellow seed coat black hilum	Cot4	Seedling cotyledon, Stage 4	Stage 4: yellow-green cotyledons, hypocotyls 30-35mm	R087	R87	Bio Rep 2	S025	Scot	4	Scot_4	R87_GCot4	TruSeq RNA Sample Prep	100	nonstranded	single	HiSeq2000	R087	55677902	GSE42550	Shamimuzzam, Md and Vodkin, L.O. 2014. Func Intr Genomics 14: 683-696.Transcription factors and glyoxylate cycle genes prominent in the transition of soybean cotyledons to the first functional leaves of the seedling.
Williams	548631	ii K1	yellow seed coat black hilum	Cot5	Seedling cotyledon, Stage 5	Stage 5: yellow-green cotyledons above ground, roots starting to develop	R080	R80	Bio Rep 1	S026	Scot	5	Scot_5	R80_Cot4	TruSeq RNA Sample Prep	100	nonstranded	single	HiSeq2000	R080	76858763	GSE42550	Shamimuzzam, Md and Vodkin, L.O. 2014. Func Intr Genomics 14: 683-696.Transcription factors and glyoxylate cycle genes prominent in the transition of soybean cotyledons to the first functional leaves of the seedling.
Williams	548631	ii K1	yellow seed coat black hilum	Cot5	Seedling cotyledon, Stage 5	Stage 5: yellow-green cotyledons above ground, roots starting to develop	R088	R88	Bio Rep 2	S027	Scot	5	Scot_5	R88_GCot5	TruSeq RNA Sample Prep	100	nonstranded	single	HiSeq2000	R088	49589620	GSE42550	Shamimuzzam, Md and Vodkin, L.O. 2014. Func Intr Genomics 14: 683-696.Transcription factors and glyoxylate cycle genes prominent in the transition of soybean cotyledons to the first functional leaves of the seedling.
Williams	548631	ii K1	yellow seed coat black hilum	Cot6	Seedling cotyledon, Stage 6	Stage 6: green cotyledons from straightened hypocotyls	R081	R81	Bio Rep 1	S028	Scot	6	Scot_6	R81_Cot5	TruSeq RNA Sample Prep	100	nonstranded	single	HiSeq2000	R081	60306770	GSE42550	Shamimuzzam, Md and Vodkin, L.O. 2014. Func Intr Genomics 14: 683-696.Transcription factors and glyoxylate cycle genes prominent in the transition of soybean cotyledons to the first functional leaves of the seedling.
Williams	548631	ii K1	yellow seed coat black hilum	Cot6	Seedling cotyledon, Stage 6	Stage 6: green cotyledons from straightened hypocotyls	R089	R89	Bio Rep 2	S029	Scot	6	Scot_6	R89_GCot6	TruSeq RNA Sample Prep	100	nonstranded	single	HiSeq2000	R089	48717148	GSE42550	Shamimuzzam, Md and Vodkin, L.O. 2014. Func Intr Genomics 14: 683-696.Transcription factors and glyoxylate cycle genes prominent in the transition of soybean cotyledons to the first functional leaves of the seedling.
Williams	548631	ii K1	yellow seed coat black hilum	Cot7	Seedling cotyledon, Stage 7	Stage 7: green cotyledons 6-7 cm above ground, unifoliate exposed	R082	R82	Bio Rep 1	S030	Scot	7	Scot_7	R82_Cot6	TruSeq RNA Sample Prep	100	nonstranded	single	HiSeq2000	R082	46988192	GSE42550	Shamimuzzam, Md and Vodkin, L.O. 2014. Func Intr Genomics 14: 683-696.Transcription factors and glyoxylate cycle genes prominent in the transition of soybean cotyledons to the first functional leaves of the seedling.
Williams	548631	ii K1	yellow seed coat black hilum	Cot7	Seedling cotyledon, Stage 7	Stage 7: green cotyledons 6-7 cm above ground, unifoliate exposed	R090	R90	Bio Rep 2	S031	Scot	7	Scot_7	R90_GCot7	TruSeq RNA Sample Prep	100	nonstranded	single	HiSeq2000	R090	56142584	GSE42550	Shamimuzzam, Md and Vodkin, L.O. 2014. Func Intr Genomics 14: 683-696.Transcription factors and glyoxylate cycle genes prominent in the transition of soybean cotyledons to the first functional leaves of the seedling.
Williams	548631	ii K1	yellow seed coat black hilum	300-400mgYel Embryo axis	Embryo axis	embryo axis dissected from 300-400 mg yellow, desiccating seed	R109	R109	Bio Rep 1	S032	EA	9	EA_9	R109_300_400YAxis	TruSeq RNA Sample Prep	100	nonstranded	single	HiSeq2000	R109	49413463	GSE123655	this report
Williams	548631	ii K1	yellow seed coat black hilum	200-300mgYel Embryo axis	Embryo axis	embryo axis dissected from 200-300 mg yellow, desiccating seed	R107	R107	Bio Rep 1	S033	EA	10	EA_10	R107_200_300YAxis	TruSeq RNA Sample Prep	100	nonstranded	single	HiSeq2000	R107	53967682	GSE123655	this report
Williams	548631	ii K1	yellow seed coat black hilum	200-300mgYel Seed Coat	Seed coat	seed coat dissected from 200-300 mg yellow desiccating seed	R108	R108	Bio Rep 1	S034	SC	10	SC_10	R108_200_300YSC	TruSeq RNA Sample Prep	100	nonstranded	single	HiSeq2000	R108	60103065	GSE123655	this report
Williams	548631	ii K1	yellow seed coat black hilum	DrySC	Seed coat	seed coat dissected from mature dry seed	R104	R104	Bio Rep 1	S035	SC	11	SC_11	R104_DrySC	TruSeq RNA Sample Prep	100	nonstranded	single	HiSeq2000	R104	64779838	GSE123655	this report
Williams	548631	ii K1	yellow seed coat black hilum	5-6mgSC	Seed coat	seed coat dissected from 5-6mg immature seed	R049	R49	Bio Rep 1	S036	SC	1	SC_1	R49_5-6mgSC	TruSeq RNA Sample Prep	75	nonstranded	single	HiSeq2000	R049	77180381	GSE42871	Jones, S.I. and Vodkin, L.O. 2013. PLoS ONE 8(3):e59270. Using RNA-Seq to profile soybean seed development from fertilization to maturity.
Williams	548631	ii K1	yellow seed coat black hilum	W43 25-50mg	Seed coat	seed coat dissected from 25-50 mg immature seed	R001	R01	Bio Rep 1	S037	SC	3	SC_3	R01_W43	TruSeq RNA Sample Prep	70	nonstranded	paired	GAII	R001	19151254	GSE123655	this report
Williams	548631	ii K1	yellow seed coat black hilum	W43RTO	Seedling roots	seedling roots from 5 day greenhouse grown seedlings	R046	R46	Bio Rep 1	S038	Rt	1	Rt_1	R46_W43RTO	TruSeq RNA Sample Prep	75	nonstranded	single	HiSeq2000	R046	83830920	GSE123655	this report
Williams	548631	ii K1	yellow seed coat black hilum	RT1	Leaves	1-1.5 inch rolled (furled) trifoliates from adult plants	R015	R15	Bio Rep 1	S039	Le	1	Le_1	R15_RT1	TruSeq RNA Sample Prep	75	nonstranded	single	GAII	R015	10092973	GSE123655	this report

## Sheet: Supplementary File 4B
Supplementary File 4b. Effect of the deletion region on RNA expression in the seed coats of gene models flanking and within the 138-kb deletion.
RNA-Seq data was aligned to the Wm82.a2 genome (not the modified genome) and expressed as normalized RPKMs (reads per kb of model per million mapped reads). 0 values have been converted to 0.01.
Williams libraries W43 and W55 were constructed from 25-50 mg immature seed coats and the Clark UC7 and UC9 from 100-200 mg immature seed coats.
Independent alignments of the raw RNA-Seq data to the modified genome corrected with the BAC sequence are shown in Figure 6a.
Non-repetitive genes that are clearly within the deletion region are shown in red font and clearly have greatly reduced expression in the recessive i black mutant lines.
The myb factor had no detectable expression in the seed coats of either line.
Repetitive CHS genes in blue font have reduced expression due to deletion of all of the CHS genes except the CHS5:1 hybrid formed by non-alleleic homologous recombination.
Flanking genes in black font have relatively equal levels of expression in both yellow (ii) and black (i) genotypes.
These alignments were made to the Wm82.a2 genome from Phytozome which has gaps in the I locus region.
Thus, the incorrectly assembled region of the I locus is missing one copy of CHS3 and two copies of CHS1 as shown in Figure 1.
The position of the gaps are denoted in the file below.
Data are also shown for the other CHS genes that do not reside on chr 8 including CHS7 and CHS8 that are targets of the small RNAs produced by the ii alleles in the yellow seed coats.
	W43 yellow	W55 black	UC7 yellow	UC9 black	Yellow/Black Ratios		Annotation and Other Information
Model	R01_W43_25-50mg_RPKMs	R02_W55_25-50mg_RPKMs	R39_UC7_100-200mg_RPKMs	R40_UC9_100-200mg_RPKMs	R01/R02 ratio	R39/R40 ratio	Model	Gene & Region	cds_Length	cDNA_Length	Splice_Count	PFAM_number	PFAM_Annotation	Gene_Ontology_number	Gene_Ontology_Annotation	best_arabidopsis TAIR10_hit_name	best_arabidopsis_TAIR10_hit_symbol	best_arabidopsis_TAIR10_hit_defline
Genes flanking and in the 138-kb deletion region
Glyma.08G108200.1	0.379255	0.495919	1.74403	1.3208	0.764752	1.32043	Glyma.08G108200.1	5' flanking gene	360	929	1	PF05498	Rapid ALkalinization Factor (RALF)	No Hit	None	AT4G14010.1	RALFL32	ralf-like 32
Glyma.08G108300.1	13.7031	11.6418	7.78169	7.15003	1.17706	1.08834	Glyma.08G108300.1	5' flanking gene	1323	2101	1	PF06991	Splicing factor, Prp19-binding domain	No Hit	None	AT5G17900.1	No Hit	microfibrillar-associated protein-related
Glyma.08G108400.1	0.650701	0.336583	0.471757	0.322168	1.93326	1.46432	Glyma.08G108400.1	5' flanking gene	1836	2862	1	PF01535	PPR repeat	No Hit	None	AT1G12700.1	No Hit	ATP binding;nucleic acid binding;helicases
Glyma.08G108500.1	8.93287	11.2543	10.7258	10.505	0.793731	1.02102	Glyma.08G108500.1	5' flanking gene	438	1403	3	PF01125	G10 protein	GO:0005634	GO:nucleus	AT4G21110.1	No Hit	G10 family protein
Glyma.08G108600.1	3.45033	2.36699	5.12124	4.81379	1.45768	1.06387	Glyma.08G108600.1	5' flanking gene	1434	1911	1	PF00447	HSF-type DNA-binding	GO:0003700,GO:0043565,GO:0006355,GO:0005634	GO:sequence-specific DNA binding transcription factor activity; GO:sequence-specific DNA binding; GO:regulation of transcription, DNA-templated; GO:nucleus	AT4G13980.1	AT-HSFA5,HSFA5	winged-helix DNA-binding transcription factor family protein
Glyma.08G108700.1	1.0302	0.489855	0.717793	0.663639	2.10307	1.0816	Glyma.08G108700.1	5' flanking gene	342	342	1	PF05498	Rapid ALkalinization Factor (RALF)	No Hit	None	AT4G15800.1	RALFL33	ralf-like 33
Glyma.08G108800.1	143.161	183.875	251.666	232.01	0.778578	1.08472	Glyma.08G108800.1	5' flanking gene	1458	2068	1	PF00670,PF05221	S-adenosyl-L-homocysteine hydrolase, NAD binding domain; S-adenosyl-L-homocysteine hydrolase	GO:0016616,GO:0048037,GO:0055114,GO:0004013,GO:0006730,GO:0004455,GO:0008652	GO:oxidoreductase activity, acting on the CH-OH group of donors, NAD or NADP as acceptor; GO:cofactor binding; GO:oxidation-reduction process; GO:adenosylhomocysteinase activity; GO:one-carbon metabolic process; GO:ketol-acid reductoisomerase activity; GO:cellular amino acid biosynthetic process	AT4G13940.1	ATSAHH1,EMB1395,HOG1,MEE58,SAHH1	S-adenosyl-L-homocysteine hydrolase
Glyma.08G108900.1	23.1883	35.5963	32.2471	27.4706	0.651424	1.17388	Glyma.08G108900.1	SHMT flanking gene	1719	2112	3	PF00464	Serine hydroxymethyltransferase	GO:0004372,GO:0006544,GO:0006563	GO:glycine hydroxymethyltransferase activity; GO:glycine metabolic process; GO:L-serine metabolic process	AT4G13930.1	SHM4	serine hydroxymethyltransferase 4
Glyma.08G109000.1	19.4475	24.1926	28.1347	19.3884	0.803861	1.45111	Glyma.08G109000.1	Subtilisin flanking gene	2322	2834	2	PF05922,PF00082,PF02225	Peptidase inhibitor I9; Subtilase family; PA domain	GO:0004252,GO:0006508,GO:0042802,GO:0043086	GO:serine-type endopeptidase activity; GO:proteolysis; GO:identical protein binding; GO:negative regulation of catalytic activity	AT2G04160.1	AIR3	Subtilisin-like serine endopeptidase family protein
Glyma.08G109100.1	4.70458	3.93264	10.9908	9.38723	1.19629	1.17082	Glyma.08G109100.1	Epimerase flanking gene	1482	2343	1	PF01370	NAD dependent epimerase/dehydratase family	GO:0003854,GO:0016616,GO:0006694,GO:0055114,GO:0003824,GO:0050662,GO:0044237,GO:0009058,GO:0008831,GO:0045226	GO:3-beta-hydroxy-delta5-steroid dehydrogenase activity; GO:oxidoreductase activity, acting on the CH-OH group of donors, NAD or NADP as acceptor; GO:steroid biosynthetic process; GO:oxidation-reduction process; GO:catalytic activity; GO:coenzyme binding; GO:cellular metabolic process; GO:biosynthetic process; GO:dTDP-4-dehydrorhamnose reductase activity; GO:extracellular polysaccharide biosynthe…	AT3G23820.1	GAE6	UDP-D-glucuronate 4-epimerase 6
Glyma.08G109200.1	8.44869	2.79218	4.83665	1.43964	3.02584	3.35963	Glyma.08G109200.1	CHS5 in deletion region	1167	1680	1	PF02797,PF00195	Chalcone and stilbene synthases, C-terminal domain; Chalcone and stilbene synthases, N-terminal domain	GO:0016746,GO:0009058,GO:0016747,GO:0006633,GO:0016020,GO:0008610,GO:0004315	GO:transferase activity, transferring acyl groups; GO:biosynthetic process; GO:transferase activity, transferring acyl groups other than amino-acyl groups; GO:fatty acid biosynthetic process; GO:membrane; GO:lipid biosynthetic process; GO:3-oxoacyl-[acyl-carrier-protein] synthase activity	AT5G13930.1	ATCHS,CHS,TT4	Chalcone and stilbene synthase family protein
Glyma.08G109300.1	5.48034	1.69511	5.52459	0.950089	3.23304	5.81482	Glyma.08G109300.1	CHS3 in deletion region	1167	2792	1	PF02797,PF00195	Chalcone and stilbene synthases, C-terminal domain; Chalcone and stilbene synthases, N-terminal domain	GO:0016746,GO:0009058,GO:0016747,GO:0006633,GO:0016020,GO:0008610,GO:0004315	GO:transferase activity, transferring acyl groups; GO:biosynthetic process; GO:transferase activity, transferring acyl groups other than amino-acyl groups; GO:fatty acid biosynthetic process; GO:membrane; GO:lipid biosynthetic process; GO:3-oxoacyl-[acyl-carrier-protein] synthase activity	AT5G13930.1	ATCHS,CHS,TT4	Chalcone and stilbene synthase family protein
Glyma.08G109400.1	3.79557	1.31078	4.62191	0.752602	2.89565	6.14123	Glyma.08G109400.1	CHS1 in deletion region	1167	3355	1	PF00195,PF02797	Chalcone and stilbene synthases, N-terminal domain; Chalcone and stilbene synthases, C-terminal domain	GO:0016746,GO:0009058,GO:0016747,GO:0006633,GO:0016020,GO:0008610,GO:0004315	GO:transferase activity, transferring acyl groups; GO:biosynthetic process; GO:transferase activity, transferring acyl groups other than amino-acyl groups; GO:fatty acid biosynthetic process; GO:membrane; GO:lipid biosynthetic process; GO:3-oxoacyl-[acyl-carrier-protein] synthase activity	AT5G13930.1	ATCHS,CHS,TT4	Chalcone and stilbene synthase family protein
Glyma.08G109500.1	6.24257	2.86077	4.93226	1.53412	2.18213	3.21505	Glyma.08G109500.1	CHS9 in deletion region	1167	1669	1	PF02797,PF00195	Chalcone and stilbene synthases, C-terminal domain; Chalcone and stilbene synthases, N-terminal domain	GO:0016746,GO:0009058,GO:0016747,GO:0006633,GO:0016020,GO:0008610,GO:0004315	GO:transferase activity, transferring acyl groups; GO:biosynthetic process; GO:transferase activity, transferring acyl groups other than amino-acyl groups; GO:fatty acid biosynthetic process; GO:membrane; GO:lipid biosynthetic process; GO:3-oxoacyl-[acyl-carrier-protein] synthase activity	AT5G13930.1	ATCHS,CHS,TT4	Chalcone and stilbene synthase family protein
Glyma.08G109600.1	5.45604	0.894256	4.34486	0.619067	6.10121	7.0184	Glyma.08G109600.1	RRM gene in deletion region	2928	4262	2	PF00076,PF00630	RNA recognition motif. (a.k.a. RRM, RBD, or RNP domain); Filamin/ABP280 repeat	GO:0003676	GO:nucleic acid binding	AT3G23900.1	No Hit	RNA recognition motif (RRM)-containing protein
Glyma.08G109700.1	4.51392	0.121165	14.535	0.143631	37.2544	101.197	Glyma.08G109700.1	DNAJ gene in deletion region	561	1037	1	PF00226	DnaJ domain	No Hit	None	AT4G13830.2	J20	DNAJ-like 20
Glyma.08G109800.1	29.0842	0.763639	48.156	2.18847	38.0863	22.0044	Glyma.08G109800.1	Unknown gene in deletion region	213	713	1	No Hit	None	No Hit	None	AT2G04425.1	LCR82	low-molecular-weight cysteine-rich 82
Glyma.08G109900.1	5.33706	0.227747	9.53108	0.809927	23.4342	11.7678	Glyma.08G109900.1	P450 gene in deletion region	1545	1839	1	PF00067	Cytochrome P450	GO:0005506,GO:0009055,GO:0016705,GO:0020037,GO:0055114	GO:iron ion binding; GO:electron carrier activity; GO:oxidoreductase activity, acting on paired donors, with incorporation or reduction of molecular oxygen; GO:heme binding; GO:oxidation-reduction process	AT3G26300.1	CYP71B34	cytochrome P450, family 71, subfamily B, polypeptide 34
Glyma.08G110000.1	1.71897	0.01	0.181405	0.01	171.897	18.1405	Glyma.08G110000.1	Transferase gene in deletion region	1305	1669	1	PF02458	Transferase family	GO:0016747	GO:transferase activity, transferring acyl groups other than amino-acyl groups	AT4G13840.1	No Hit	HXXXD-type acyl-transferase family protein
Glyma.08G110100.1	6.93418	2.23286	2.47926	0.458616	3.10552	5.40595	Glyma.08G110100.1	Hypothetical gene in deletion region	1686	3789	6	No Hit	None	No Hit	None	AT5G43490.1	No Hit	None
Glyma.08G110200.1	0.01	0.01	0.01	0.01	1	1	Glyma.08G110200.1	Myb like gene in deletion region	1182	1182	1	PF00249	Myb-like DNA-binding domain	GO:0003682	GO:chromatin binding	AT5G47390.1	No Hit	myb-like transcription factor family protein
Glyma.08G110300.1	7.26727	3.1636	6.5966	1.75894	2.29716	3.75033	Glyma.08G110300.1	CHS3 in deletion region	1167	1496	1	PF02797,PF00195	Chalcone and stilbene synthases, C-terminal domain; Chalcone and stilbene synthases, N-terminal domain	GO:0016746,GO:0009058,GO:0016747,GO:0006633,GO:0016020,GO:0008610,GO:0004315	GO:transferase activity, transferring acyl groups; GO:biosynthetic process; GO:transferase activity, transferring acyl groups other than amino-acyl groups; GO:fatty acid biosynthetic process; GO:membrane; GO:lipid biosynthetic process; GO:3-oxoacyl-[acyl-carrier-protein] synthase activity	AT5G13930.1	ATCHS,CHS,TT4	Chalcone and stilbene synthase family protein
Glyma.08G110400.1	8.61017	3.02963	6.20712	1.76796	2.84198	3.51089	Glyma.08G110400.1	CHS5 in deletion region	1023	1023	1	PF00195,PF02797	Chalcone and stilbene synthases, N-terminal domain; Chalcone and stilbene synthases, C-terminal domain	GO:0016746,GO:0009058,GO:0016747,GO:0006633,GO:0016020,GO:0008610,GO:0004315	GO:transferase activity, transferring acyl groups; GO:biosynthetic process; GO:transferase activity, transferring acyl groups other than amino-acyl groups; GO:fatty acid biosynthetic process; GO:membrane; GO:lipid biosynthetic process; GO:3-oxoacyl-[acyl-carrier-protein] synthase activity	AT5G13930.1	ATCHS,CHS,TT4	Chalcone and stilbene synthase family protein
Large GAP in assembly of Wm82.a2							Large GAP in assembly of Wm82.a2
Glyma.08G110500.1	9.81149	3.3011	5.73548	1.68706	2.97219	3.39969	Glyma.08G110500.1	CHS4 in deletion region	1167	1421	1	PF02797,PF00195	Chalcone and stilbene synthases, C-terminal domain; Chalcone and stilbene synthases, N-terminal domain	GO:0016746,GO:0009058,GO:0016747,GO:0006633,GO:0016020,GO:0008610,GO:0004315	GO:transferase activity, transferring acyl groups; GO:biosynthetic process; GO:transferase activity, transferring acyl groups other than amino-acyl groups; GO:fatty acid biosynthetic process; GO:membrane; GO:lipid biosynthetic process; GO:3-oxoacyl-[acyl-carrier-protein] synthase activity	AT5G13930.1	ATCHS,CHS,TT4	Chalcone and stilbene synthase family protein
Glyma.08G110600.1	18.1081	3.54434	5.28241	0.886187	5.10902	5.96083	Glyma.08G110600.1	Hypothetical gene in deletion region	1323	2257	1	No Hit	None	No Hit	None	No Hit	No Hit	None
Glyma.08G110700.1	8.77077	2.84812	4.96337	1.45556	3.07949	3.40993	Glyma.08G110700.1	CHS4 in deletion region	1167	1647	1	PF02797,PF00195	Chalcone and stilbene synthases, C-terminal domain; Chalcone and stilbene synthases, N-terminal domain	GO:0016746,GO:0009058,GO:0016747,GO:0006633,GO:0016020,GO:0008610,GO:0004315	GO:transferase activity, transferring acyl groups; GO:biosynthetic process; GO:transferase activity, transferring acyl groups other than amino-acyl groups; GO:fatty acid biosynthetic process; GO:membrane; GO:lipid biosynthetic process; GO:3-oxoacyl-[acyl-carrier-protein] synthase activity	AT5G13930.1	ATCHS,CHS,TT4	Chalcone and stilbene synthase family protein
Glyma.08G110800.1	5.31971	0.01	7.28473	0.0576638	531.971	126.331	Glyma.08G110800.1	Unknown fragment in deletion region	246	246	1	No Hit	None	No Hit	None	No Hit	No Hit	None
Glyma.08G110900.1	7.89745	3.45237	6.51433	1.8924	2.28755	3.44237	Glyma.08G110900.1	CHS3 in deletion region	1167	1383	2	PF00195,PF02797	Chalcone and stilbene synthases, N-terminal domain; Chalcone and stilbene synthases, C-terminal domain	GO:0016746,GO:0009058,GO:0016747,GO:0006633,GO:0016020,GO:0008610,GO:0004315	GO:transferase activity, transferring acyl groups; GO:biosynthetic process; GO:transferase activity, transferring acyl groups other than amino-acyl groups; GO:fatty acid biosynthetic process; GO:membrane; GO:lipid biosynthetic process; GO:3-oxoacyl-[acyl-carrier-protein] synthase activity	AT5G13930.1	ATCHS,CHS,TT4	Chalcone and stilbene synthase family protein
Large GAP in assembly of Wm82.a2							Large GAP in assembly of Wm82.a2
Glyma.08G111000.1	7.35143	5.77027	5.41589	6.90765	1.27402	0.784042	Glyma.08G111000.1	Galactosidase flanking gene	2730	3259	2	PF02140,PF01301	Galactose binding lectin domain; Glycosyl hydrolases family 35	GO:0004553,GO:0005975,GO:0030246,GO:0004565,GO:0009341	GO:hydrolase activity, hydrolyzing O-glycosyl compounds; GO:carbohydrate metabolic process; GO:carbohydrate binding; GO:beta-galactosidase activity; GO:beta-galactosidase complex	AT2G32810.1	BGAL9	beta galactosidase 9
Glyma.08G111100.1	9.1107	6.52368	8.96854	8.41179	1.39656	1.06619	Glyma.08G111100.1	3' flanking gene	2292	2812	3	PF08241	Methyltransferase domain	GO:0008168,GO:0008152	GO:methyltransferase activity; GO:metabolic process	AT2G31740.1	No Hit	S-adenosyl-L-methionine-dependent methyltransferases superfamily protein
Glyma.08G111200.1	7.26412	9.63454	8.32672	6.42754	0.753966	1.29547	Glyma.08G111200.1	3' flanking gene	954	1365	1	PF00432	Prenyltransferase and squalene oxidase repeat	GO:0003824	GO:catalytic activity	AT5G12210.1	AtRGTB1,RGTB1	RAB geranylgeranyl transferase beta subunit 1
Glyma.08G111300.1	0.01	0.01	0.01	0.01	1	1	Glyma.08G111300.1	3' flanking gene	1200	1200	1	No Hit	None	No Hit	None	AT3G44900.1	ATCHX4,CHX4	cation/H+ exchanger 4
Glyma.08G111400.1	1.84845	0.999087	1.36093	1.28428	1.85014	1.05969	Glyma.08G111400.1	3' flanking gene	8358	9013	1	No Hit	None	No Hit	None	AT4G13750.1	NOV	Histidine kinase-, DNA gyrase B-, and HSP90-like ATPase family protein
Glyma.08G111500.1	7.82349	6.0585	6.80801	5.99656	1.29132	1.13532	Glyma.08G111500.1	3' flanking gene	510	1113	1	PF05856	ARP2/3 complex 20 kDa subunit (ARPC4)	GO:0030041,GO:0034314,GO:0005856,GO:0005885	GO:actin filament polymerization; GO:Arp2/3 complex-mediated actin nucleation; GO:cytoskeleton; GO:Arp2/3 protein complex	AT4G14147.1	ARPC4	protein binding
Glyma.08G111600.1	10.1337	11.0181	10.1262	7.85398	0.919735	1.2893	Glyma.08G111600.1	3' flanking gene	1323	1798	1	PF00566	Rab-GTPase-TBC domain	GO:0005097,GO:0032313	GO:Rab GTPase activator activity; GO:regulation of Rab GTPase activity	AT4G13730.1	No Hit	Ypt/Rab-GAP domain of gyp1p superfamily protein
Glyma.08G111700.1	11.4706	13.6132	16.865	12.7367	0.842609	1.32413	Glyma.08G111700.1	3' flanking gene	321	803	3	PF11976	Ubiquitin-2 like Rad60 SUMO-like	No Hit	None	AT5G55160.1	ATSUMO2,SUM2,SUMO 2,SUMO2	small ubiquitin-like modifier 2
Glyma.08G111800.1	2.02825	1.90981	0.815681	0.601709	1.06201	1.35561	Glyma.08G111800.1	3' flanking gene	297	943	2	PF11976	Ubiquitin-2 like Rad60 SUMO-like	GO:0005515	GO:protein binding	AT5G55160.1	ATSUMO2,SUM2,SUMO 2,SUMO2	small ubiquitin-like modifier 2
Glyma.08G111900.1	1.53597	1.51688	1.59705	1.67445	1.01259	0.953776	Glyma.08G111900.1	3' flanking gene	1065	2982	1	No Hit	None	No Hit	None	AT2G32760.1	No Hit	None
Glyma.08G112000.1	14.2893	16.2511	12.9578	12.1373	0.879286	1.0676	Glyma.08G112000.1	3' flanking gene	1248	1652	1	PF00627,PF09409	UBA/TS-N domain; PUB domain	GO:0005515	GO:protein binding	AT1G04850.1	No Hit	ubiquitin-associated (UBA)/TS-N domain-containing protein
Glyma.08G112100.1	6.12209	9.64156	7.54158	6.92473	0.634969	1.08908	Glyma.08G112100.1	3' flanking gene	579	1225	1	PF07983	X8 domain	No Hit	None	AT4G13600.1	No Hit	Carbohydrate-binding X8 domain superfamily protein
Glyma.08G112200.1	6.2139	18.356	7.09685	4.99112	0.338522	1.4219	Glyma.08G112200.1	3' flanking gene	324	324	1	PF07983	X8 domain	No Hit	None	AT4G13600.1	No Hit	Carbohydrate-binding X8 domain superfamily protein
Glyma.08G112300.1	58.5877	62.0978	86.7213	67.6028	0.943475	1.28281	Glyma.08G112300.1	3' flanking gene	582	1067	1	PF00234	Protease inhibitor/seed storage/LTP family	No Hit	None	AT1G55260.1	No Hit	Bifunctional inhibitor/lipid-transfer protein/seed storage 2S albumin superfamily protein
	W43 yellow	W55 black	UC7 yellow	UC9 black	Yellow/Black Ratios		Annotation and Other Information
Model	R01_W43_25-50mg_RPKMs	R02_W55_25-50mg_RPKMs	R39_UC7_100-200mg_RPKMs	R40_UC9_100-200mg_RPKMs	R01/R02 ratio	R39/R40 ratio	Model	Gene & Region	cds_Length	cDNA_Length	Splice_Count	PFAM_number	PFAM_Annotation	Gene_Ontology_number	Gene_Ontology_Annotation	best_arabidopsis TAIR10_hit_name	best_arabidopsis_TAIR10_hit_symbol	best_arabidopsis_TAIR10_hit_defline
CHS genes on other chromosomes
Glyma.05G153200.1	3.94018	5.22475	2.41353	1.84839	0.754137	1.30575	Glyma.05G153200.1	CHS2 on Chr5	1167	1980	1	PF00195,PF02797	Chalcone and stilbene synthases, N-terminal domain; Chalcone and stilbene synthases, C-terminal domain	GO:0016746,GO:0009058,GO:0016747,GO:0006633,GO:0016020,GO:0008610,GO:0004315	GO:transferase activity, transferring acyl groups; GO:biosynthetic process; GO:transferase activity, transferring acyl groups other than amino-acyl groups; GO:fatty acid biosynthetic process; GO:membrane; GO:lipid biosynthetic process; GO:3-oxoacyl-[acyl-carrier-protein] synthase activity	AT5G13930.1	ATCHS,CHS,TT4	Chalcone and stilbene synthase family protein
Glyma.01G091400.1	1.15266	1.51865	1.31175	0.568494	0.759002	2.30742	Glyma.01G091400.1	CHS6a on Chr1	1167	1572	1	PF02797,PF00195	Chalcone and stilbene synthases, C-terminal domain; Chalcone and stilbene synthases, N-terminal domain	GO:0016746,GO:0009058,GO:0016747,GO:0006633,GO:0016020,GO:0008610,GO:0004315	GO:transferase activity, transferring acyl groups; GO:biosynthetic process; GO:transferase activity, transferring acyl groups other than amino-acyl groups; GO:fatty acid biosynthetic process; GO:membrane; GO:lipid biosynthetic process; GO:3-oxoacyl-[acyl-carrier-protein] synthase activity	AT5G13930.1	ATCHS,CHS,TT4	Chalcone and stilbene synthase family protein
Glyma.09G075200.1	1.17616	1.58319	1.14166	0.52159	0.742902	2.18881	Glyma.09G075200.1	CHS6b on Chr9	1167	1455	1	PF02797,PF00195	Chalcone and stilbene synthases, C-terminal domain; Chalcone and stilbene synthases, N-terminal domain	GO:0016746,GO:0009058,GO:0016747,GO:0006633,GO:0016020,GO:0008610,GO:0004315	GO:transferase activity, transferring acyl groups; GO:biosynthetic process; GO:transferase activity, transferring acyl groups other than amino-acyl groups; GO:fatty acid biosynthetic process; GO:membrane; GO:lipid biosynthetic process; GO:3-oxoacyl-[acyl-carrier-protein] synthase activity	AT5G13930.1	ATCHS,CHS,TT4	Chalcone and stilbene synthase family protein
Glyma.02G130400.1	0.738297	0.90817	0.553177	0.180935	0.812951	3.05733	Glyma.02G130400.1	CHS6c on Chr2	1167	1568	1	PF02797,PF00195	Chalcone and stilbene synthases, C-terminal domain; Chalcone and stilbene synthases, N-terminal domain	GO:0016746,GO:0009058,GO:0016747,GO:0006633,GO:0016020,GO:0008610,GO:0004315	GO:transferase activity, transferring acyl groups; GO:biosynthetic process; GO:transferase activity, transferring acyl groups other than amino-acyl groups; GO:fatty acid biosynthetic process; GO:membrane; GO:lipid biosynthetic process; GO:3-oxoacyl-[acyl-carrier-protein] synthase activity	AT5G13930.1	ATCHS,CHS,TT4	Chalcone and stilbene synthase family protein
CHS7 and CHS8 targets of small RNAs produced by the yellow seed coats with the ii allele
Glyma.01G228700.1	47.1027	308.409	13.7238	158.399	0.152728	0.0866404	Glyma.01G228700.1	CHS7 on Chr1	1170	1496	1	PF00195,PF02797	Chalcone and stilbene synthases, N-terminal domain; Chalcone and stilbene synthases, C-terminal domain	GO:0016746,GO:0009058,GO:0016747,GO:0006633,GO:0016020,GO:0008610,GO:0004315	GO:transferase activity, transferring acyl groups; GO:biosynthetic process; GO:transferase activity, transferring acyl groups other than amino-acyl groups; GO:fatty acid biosynthetic process; GO:membrane; GO:lipid biosynthetic process; GO:3-oxoacyl-[acyl-carrier-protein] synthase activity	AT5G13930.1	ATCHS,CHS,TT4	Chalcone and stilbene synthase family protein
Glyma.11G011500.1	31.1541	222.652	9.46671	114.346	0.139923	0.0827897	Glyma.11G011500.1	CHS8 on Chr11	1170	1740	2	PF02797,PF00195	Chalcone and stilbene synthases, C-terminal domain; Chalcone and stilbene synthases, N-terminal domain	GO:0016746,GO:0009058,GO:0016747,GO:0006633,GO:0016020,GO:0008610,GO:0004315	GO:transferase activity, transferring acyl groups; GO:biosynthetic process; GO:transferase activity, transferring acyl groups other than amino-acyl groups; GO:fatty acid biosynthetic process; GO:membrane; GO:lipid biosynthetic process; GO:3-oxoacyl-[acyl-carrier-protein] synthase activity	AT5G13930.1	ATCHS,CHS,TT4	Chalcone and stilbene synthase family protein

## Sheet: Supplementary File 4C
Supplementary File 4c. RNA-Seq data supporting Figures 6b and 6c.
Some of the genes missing in the black seed coat mutant W55 are clearly expressed in a wide variety of tissues of the "wild" type Williams line.
RNA-Seq data from 39 libraries constructed from the cultiver Williams (ii yellow seed coat with black hilum).
Libraries are organized by the tissue and developmental groupings of immature cotyledons, whole seeds or seed parts, and seedling cotyledons, root, and leaves.
Additional data on the libraries is shown in Worksheet 4a.
RNA-Seq data are expressed in normalized RPKMs (reads per kb of model per million mapped reads).
Bold type specifies genes flanking the 138-kb deletion that occurs in several black mutants with the recessive i genotype.
Red font highlights unique genes within the deletion region. Many of these are clearly expressed in a number of the Williams tissues.
Blue font highlights the CHS genes within the deletion region.
These alignments were made to the Wm82.a2 genome from Phytozome which has gaps in the I locus region.
Thus, the incorrectly assembled region of the I locus is missing one copy of CHS3 and two copies of CHS1 as shown in Figure 1.
The position of the gaps are denoted in the file below.
Data are also shown for the other CHS genes that do not reside on chr 8.
			Region relative to the 146kb	Immature cotyledons and whole seeds														Dry Seeds			Young Seedling Cotyledons														Embryo axis and seed coats						Roots	Young leaves	Splice variants	Annotation Columns
Model	cds_Length	cDNA_Length	deletion in W55 (i allele)	R08_RNASeq2_4DAFtot_RPKMs	R83_4DAF_R1.PF.fastq.rpkm_RPKMs	R09_RNASeq2_12-14DAFtot_RPKMs	R59_RNASeq10_12_RPKMs	R36_RNASeq6_22-24DAF_RPKMs	R60_RNASeq10_22_RPKMs	R11_RNASeq2_5-6mgtot_RPKMs	R61_RNASeq10_5_RPKMs	R50_RNASeq8_5-6mgCot_RPKMs	R12_RNASeq202_100200COT_RPKMs	R62_RNASeq10_100_RPKMs	R13_RNASeq2_400-500COT_RPKMs	R63_RNASeq10_400_RPKMs	R106_200_300YCot_RPKMs	R105_DryCot_R1.PF.fastq.rpkm_RPKMs	R14_RNASeq2_DrySeed_RPKMs	R103_DrySeed_BR2_RPKMs	R76_Cot1_R1.PF.fastq.rpkm_RPKMs	R84_GCot1_R1.PF.fastq.rpkm_RPKMs	R77_Cot2_R1.PF.fastq.rpkm_RPKMs	R85_GCot2_R1.PF.fastq.rpkm_RPKMs	R78_Cot3_R1.PF.fastq.rpkm_RPKMs	R86_GCot3_R1.PF.fastq.rpkm_RPKMs	R79_Cot3A_R1.PF.fastq.rpkm_RPKMs	R87_GCot4_R1.PF.fastq.rpkm_RPKMs	R80_Cot4_R1.PF.fastq.rpkm_RPKMs	R88_GCot5_R1.PF.fastq.rpkm_RPKMs	R81_Cot5_R1.PF.fastq.rpkm_RPKMs	R89_GCot6_R1.PF.fastq.rpkm_RPKMs	R82_Cot6_R1.PF.fastq.rpkm_RPKMs	R90_GCot7_R1.PF.fastq.rpkm_RPKMs	R109_300_400YAxis_RPKMs	R107_200_300YAxis_RPKMs	R108_200_300YSC_RPKMs	R104_DrySC_R1.PF.fastq.rpkm_RPKMs	R49_RNASeq8_5-6mgSC_RPKMs	R01_RNASeq1_W43_RPKMs	R46_RNASeq8_W43RTO_RPKMs	R15_RNASeq3_RT1_RPKMs	Splice_Count	PFAM_number	PFAM_Annotation	Gene_Ontology_number	Gene_Ontology_Annotation	best_arabidopsis TAIR10_hit_name	best_arabidopsis_TAIR10_hit_symbol
Glyma.08G108900.1	1719	2112	SHMT flanking gene	27.5875	8.95035	29.8112	22.0927	15.2823	14.1217	25.4393	36.863	27.4472	8.38114	15.2203	10.1045	15.5809	2.87	2.32896	3.96844	3.61476	6.93022	6.27899	8.95111	10.1494	10.62	11.7691	20.5204	28.1681	54.886	39.1492	40.7386	26.0573	23.6973	25.2225	3.79098	4.09268	5.2779	1.3734	15.1396	23.1883	59.3601	20.3858	3	PF00464	Serine hydroxymethyltransferase	GO:0004372,GO:0006544,GO:0006563	GO:glycine hydroxymethyltransferase activity; GO:glycine metabolic process; GO:L-serine metabolic process	AT4G13930.1	SHM4
Glyma.08G109000.1	2322	2834	Subtilisin flanking gene	13.7626	4.2824	11.2963	13.9364	8.21721	4.6118	9.97481	24.0531	0.392877	0.844814	0.828648	0.542397	1.19135	0.0182028	0.0588874	0	0.0346577	0.54667	0.337715	1.61632	2.75044	3.52129	3.67614	6.45211	8.29354	10.6874	9.53339	9.62112	10.2544	4.76715	9.77644	0.280275	0.0936249	0.704048	0.00924856	12.2039	19.4475	6.05477	7.02102	2	PF05922,PF00082,PF02225	Peptidase inhibitor I9; Subtilase family; PA domain	GO:0004252,GO:0006508,GO:0042802,GO:0043086	GO:serine-type endopeptidase activity; GO:proteolysis; GO:identical protein binding; GO:negative regulation of catalytic activity	AT2G04160.1	AIR3
Glyma.08G109100.1	1482	2343	Epimerase flanking gene	0.523768	0.0787664	2.06208	0.911367	1.54965	0.852467	0.878818	1.25262	0.0978371	0.45926	0.537152	0.590456	0.440966	0.781616	2.50422	2.98098	1.8407	1.87801	0.268645	1.10312	0.563058	0.33281	0.447903	0.522521	0.451639	3.39235	1.14448	3.13221	2.95147	16.6305	8.92651	1.38316	4.95229	20.5592	4.70214	0.259277	4.70458	3.97711	0.347809	1	PF01370	NAD dependent epimerase/dehydratase family	GO:0003854,GO:0016616,GO:0006694,GO:0055114,GO:0003824,GO:0050662,GO:0044237,GO:0009058,GO:0008831,GO:0045226	GO:3-beta-hydroxy-delta5-steroid dehydrogenase activity; GO:oxidoreductase activity, acting on the CH-OH group of donors, NAD or NADP as acceptor; GO:steroid biosynthetic process; GO:oxidation-reduction process; GO:catalytic activity; GO:coenzyme binding; GO:cellular metabolic process; GO:biosynthetic process; GO:dTDP-4-dehydrorhamnose reductase activity; GO:extracellular polysaccharide biosynthe…	AT3G23820.1	GAE6
Glyma.08G109200.1	1167	1680	CHS5 forms CHS5:1 hybrid	3.90642	1.48037	7.52648	5.33567	3.20133	4.86073	6.62675	7.9919	1.81605	1.36107	2.34582	8.41774	8.50004	0.767659	0.575111	0.46844	1.2437	122.806	11.2861	98.4765	23.6452	71.0672	14.4882	34.0681	18.5429	28.5315	15.37	8.60899	12.4376	19.385	35.314	0.447582	0.74716	3.47853	0.275625	5.15626	8.44869	99.9539	2.66788	1	PF02797,PF00195	Chalcone and stilbene synthases, C-terminal domain; Chalcone and stilbene synthases, N-terminal domain	GO:0016746,GO:0009058,GO:0016747,GO:0006633,GO:0016020,GO:0008610,GO:0004315	GO:transferase activity, transferring acyl groups; GO:biosynthetic process; GO:transferase activity, transferring acyl groups other than amino-acyl groups; GO:fatty acid biosynthetic process; GO:membrane; GO:lipid biosynthetic process; GO:3-oxoacyl-[acyl-carrier-protein] synthase activity	AT5G13930.1	ATCHS,CHS,TT4
Glyma.08G109300.1	1167	2792	CHS3 in deletion region	3.00032	0.94113	4.70032	3.52611	2.01884	3.0697	4.88118	6.09472	0.840581	0.790077	1.30034	4.58797	4.49348	0.388009	0.317742	0.28187	0.633224	78.0474	7.83797	63.9617	16.0159	46.1955	10.2152	22.2158	13.2252	20.0744	11.5113	6.56841	8.75747	12.9308	23.6152	0.242766	0.336272	2.07722	0.172108	2.36201	5.48034	67.7133	2.16475	1	PF02797,PF00195	Chalcone and stilbene synthases, C-terminal domain; Chalcone and stilbene synthases, N-terminal domain	GO:0016746,GO:0009058,GO:0016747,GO:0006633,GO:0016020,GO:0008610,GO:0004315	GO:transferase activity, transferring acyl groups; GO:biosynthetic process; GO:transferase activity, transferring acyl groups other than amino-acyl groups; GO:fatty acid biosynthetic process; GO:membrane; GO:lipid biosynthetic process; GO:3-oxoacyl-[acyl-carrier-protein] synthase activity	AT5G13930.1	ATCHS,CHS,TT4
Glyma.08G109400.1	1167	3355	CHS1 in deletion region	1.76528	0.646991	3.36018	2.66115	1.6902	2.3633	3.37553	4.12473	0.727179	0.609386	1.03889	3.62716	3.82852	0.315209	0.235623	0.199384	0.513656	65.6883	6.43274	53.4438	13.3386	38.5218	8.7886	19.1968	12.2598	19.281	11.7934	6.2829	7.82752	11.1358	19.9189	0.179931	0.285926	1.64935	0.192705	1.60699	3.79557	56.9322	1.70027	1	PF00195,PF02797	Chalcone and stilbene synthases, N-terminal domain; Chalcone and stilbene synthases, C-terminal domain	GO:0016746,GO:0009058,GO:0016747,GO:0006633,GO:0016020,GO:0008610,GO:0004315	GO:transferase activity, transferring acyl groups; GO:biosynthetic process; GO:transferase activity, transferring acyl groups other than amino-acyl groups; GO:fatty acid biosynthetic process; GO:membrane; GO:lipid biosynthetic process; GO:3-oxoacyl-[acyl-carrier-protein] synthase activity	AT5G13930.1	ATCHS,CHS,TT4
Glyma.08G109500.1	1167	1669	CHS9 in deletion region	3.61248	1.43221	7.15882	5.17524	3.23465	4.7646	6.52406	7.75505	1.62527	1.30557	2.26828	7.41407	7.49706	0.726355	0.615741	0.518681	1.12349	114.341	10.601	91.7735	22.3028	66.6377	13.823	33.4281	17.9229	27.4954	14.6333	8.40875	12.1953	18.676	33.8736	0.42515	0.727627	4.35158	0.277442	3.66782	6.24257	104.304	3.53993	1	PF02797,PF00195	Chalcone and stilbene synthases, C-terminal domain; Chalcone and stilbene synthases, N-terminal domain	GO:0016746,GO:0009058,GO:0016747,GO:0006633,GO:0016020,GO:0008610,GO:0004315	GO:transferase activity, transferring acyl groups; GO:biosynthetic process; GO:transferase activity, transferring acyl groups other than amino-acyl groups; GO:fatty acid biosynthetic process; GO:membrane; GO:lipid biosynthetic process; GO:3-oxoacyl-[acyl-carrier-protein] synthase activity	AT5G13930.1	ATCHS,CHS,TT4
Glyma.08G109600.1	2928	4262	RRM gene in deletion region	4.0186	3.15068	2.94127	2.84137	7.87135	6.51345	1.48212	2.04777	3.00685	2.45532	2.62995	2.36836	3.27523	10.3609	8.87419	3.55452	7.4458	11.5691	12.3995	9.04993	8.25229	7.94332	8.62205	5.14591	3.93017	4.37751	4.44264	4.00288	4.05528	4.91055	4.61827	17.69	13.2365	10.3868	5.47947	1.1348	5.45604	5.3139	6.61252	2	PF00076,PF00630	RNA recognition motif. (a.k.a. RRM, RBD, or RNP domain); Filamin/ABP280 repeat	GO:0003676	GO:nucleic acid binding	AT3G23900.1	No Hit
Glyma.08G109700.1	561	1037	DNAJ gene in deletion region	11.3195	5.06776	14.1031	7.00109	17.1982	11.1573	9.03618	9.79126	0.757897	1.34895	0.741851	2.12464	1.61546	6.71572	6.68293	11.3835	6.02735	3.75884	5.36301	4.2383	4.96398	4.1315	4.71719	4.03929	4.31403	3.49573	4.04618	4.44989	3.90574	7.59333	5.12554	2.19575	2.20438	16.4103	3.25208	2.64178	4.51392	2.71068	2.22655	1	PF00226	DnaJ domain	No Hit	None	AT4G13830.2	J20
Glyma.08G109800.1	213	713	Unknown gene in deletion region	2.76883	0.209533	1.80089	2.29867	4.16731	1.27836	33.8227	60.3468	0	0	0.00946457	0.0718632	0	0	0.0246382	0	0.0125233	0.198436	0.0241862	0.116645	0.0362799	0.196611	0	0.171706	0	0.32338	0	0.17823	0	0.194483	0	0	0	3.24616	0	11.9528	29.0842	0	0	1	No Hit	None	No Hit	None	AT2G04425.1	LCR82
Glyma.08G109900.1	1545	1839	P450 gene in deletion region	0	0.0143362	0.0118343	0.00364756	0.107221	0.0227587	0.341594	0.591618	0	0	0	0	0	0	0	0	0	0.0153872	0	0.00347882	0.0046887	0.00952854	0.0138062	0.0380414	0.187127	0.738337	0.267499	1.29134	0.400902	0.0430876	0.371604	0	0.00554927	3.96378	0	0.0444681	5.33706	0.249438	0.480058	1	PF00067	Cytochrome P450	GO:0005506,GO:0009055,GO:0016705,GO:0020037,GO:0055114	GO:iron ion binding; GO:electron carrier activity; GO:oxidoreductase activity, acting on paired donors, with incorporation or reduction of molecular oxygen; GO:heme binding; GO:oxidation-reduction process	AT3G26300.1	CYP71B34
Glyma.08G110000.1	1305	1669	Transferase gene in deletion region	8.88734	5.47609	9.32341	5.74729	6.91743	9.08757	5.86538	6.58273	0.117726	0	0.00404328	0	0	0	0	0	0	0.0720565	0.185983	1.4336	2.16984	3.23897	3.9958	3.62575	3.66498	1.43137	2.72207	0.452084	0.301947	0.13056	0.11121	0	0	0.0690727	0.0104695	5.60322	1.71897	1.01629	15.2583	1	PF02458	Transferase family	GO:0016747	GO:transferase activity, transferring acyl groups other than amino-acyl groups	AT4G13840.1	No Hit
Glyma.08G110100.1	1686	3789	Hypothetical gene in deletion region	4.88639	7.48459	2.3722	1.24102	3.11522	3.20395	1.40003	0.909156	2.26441	2.60563	1.5103	2.07577	1.89999	1.70866	2.77252	1.59411	2.23875	3.16465	4.4739	2.97674	2.53737	2.87425	2.73172	2.181	1.70065	2.13829	1.77436	1.809	1.42363	1.87953	1.621	2.61902	2.77954	2.92553	2.85001	1.07914	6.93418	1.82161	4.98256	6	No Hit	None	No Hit	None	AT5G43490.1	No Hit
Glyma.08G110200.1	1182	1182	Myb like gene in deletion region	0	0	0	0	0	0.0137701	0.0147629	0.00752421	0.0323227	0	0.00285459	0	0	0	0	0	0	0	0	0	0	0	0.00716006	0.00739827	0.00727849	0	0	0.00671945	0	0	0	0	0	0	0.00739154	0	0	0.00451262	0	1	PF00249	Myb-like DNA-binding domain	GO:0003682	GO:chromatin binding	AT5G47390.1	No Hit
Glyma.08G110300.1	1167	1496	CHS3 in deletion region	4.45822	1.62133	8.40856	6.01883	3.5269	5.44614	8.42161	9.58124	1.5396	1.36664	2.31407	8.42557	8.27523	0.724144	0.581262	0.512905	1.14598	146.37	14.5647	120.044	29.7696	86.4788	18.7197	41.146	23.7105	37.2425	20.2715	11.5738	15.3772	24.0071	43.0863	0.424759	0.613944	3.78189	0.309526	4.22082	7.26727	127.854	3.81312	1	PF02797,PF00195	Chalcone and stilbene synthases, C-terminal domain; Chalcone and stilbene synthases, N-terminal domain	GO:0016746,GO:0009058,GO:0016747,GO:0006633,GO:0016020,GO:0008610,GO:0004315	GO:transferase activity, transferring acyl groups; GO:biosynthetic process; GO:transferase activity, transferring acyl groups other than amino-acyl groups; GO:fatty acid biosynthetic process; GO:membrane; GO:lipid biosynthetic process; GO:3-oxoacyl-[acyl-carrier-protein] synthase activity	AT5G13930.1	ATCHS,CHS,TT4
Glyma.08G110400.1	1023	1023	CHS5 in deletion region	5.31996	1.82978	9.55203	6.92861	3.74193	6.41413	9.00633	10.7425	1.82997	1.34111	2.69798	10.5933	10.5071	0.857256	0.686883	0.5385	1.42272	147.135	14.0756	118.933	28.9356	86.1247	18.1673	42.0911	23.5137	35.6173	19.81	10.5355	15.8915	24.5537	42.5716	0.569391	0.798054	4.15221	0.307454	5.05895	8.61017	123.577	3.78383	1	PF00195,PF02797	Chalcone and stilbene synthases, N-terminal domain; Chalcone and stilbene synthases, C-terminal domain	GO:0016746,GO:0009058,GO:0016747,GO:0006633,GO:0016020,GO:0008610,GO:0004315	GO:transferase activity, transferring acyl groups; GO:biosynthetic process; GO:transferase activity, transferring acyl groups other than amino-acyl groups; GO:fatty acid biosynthetic process; GO:membrane; GO:lipid biosynthetic process; GO:3-oxoacyl-[acyl-carrier-protein] synthase activity	AT5G13930.1	ATCHS,CHS,TT4
Large GAP in assembly of Wm82.a2
Glyma.08G110500.1	1167	1421	CHS4 in deletion region	4.54334	1.73782	9.02083	6.35696	3.76569	5.8105	7.85915	9.47567	2.13554	1.60915	2.75676	10.2044	10.2259	0.94388	0.686116	0.553821	1.45153	146.444	13.5009	116.488	27.9064	84.0635	17.1944	40.2037	21.8682	33.8896	18.3411	10.2117	14.6717	22.8904	41.4656	0.536614	0.933614	4.06262	0.307418	6.03441	9.81149	117.8	3.15415	1	PF02797,PF00195	Chalcone and stilbene synthases, C-terminal domain; Chalcone and stilbene synthases, N-terminal domain	GO:0016746,GO:0009058,GO:0016747,GO:0006633,GO:0016020,GO:0008610,GO:0004315	GO:transferase activity, transferring acyl groups; GO:biosynthetic process; GO:transferase activity, transferring acyl groups other than amino-acyl groups; GO:fatty acid biosynthetic process; GO:membrane; GO:lipid biosynthetic process; GO:3-oxoacyl-[acyl-carrier-protein] synthase activity	AT5G13930.1	ATCHS,CHS,TT4
Glyma.08G110600.1	1323	2257	Hypothetical gene in deletion region	3.9952	1.91181	4.22345	1.43747	1.87681	2.13974	2.2421	1.51182	1.25022	1.4422	1.50692	2.72424	1.58748	1.65708	2.48678	3.0074	2.25106	4.74542	4.05332	3.88331	3.3619	3.57137	3.62601	3.17322	2.84358	2.62205	2.85482	2.7589	2.89854	3.69509	4.02589	0.877472	1.41072	3.02537	2.26065	0.641834	18.1081	2.78631	1.89558	1	No Hit	None	No Hit	None	No Hit	No Hit
Glyma.08G110700.1	1167	1647	CHS4 in deletion region	3.98469	1.51003	7.783	5.48602	3.29024	5.01883	6.78072	8.17183	1.8425	1.38834	2.37848	8.80417	8.81374	0.767379	0.591967	0.477826	1.25235	126.387	11.6536	100.539	24.0719	72.523	14.835	34.7029	18.8727	29.2393	15.8244	8.81042	12.6585	19.7554	35.7808	0.46298	0.805504	3.51592	0.265234	5.30922	8.77077	101.672	2.72134	1	PF02797,PF00195	Chalcone and stilbene synthases, C-terminal domain; Chalcone and stilbene synthases, N-terminal domain	GO:0016746,GO:0009058,GO:0016747,GO:0006633,GO:0016020,GO:0008610,GO:0004315	GO:transferase activity, transferring acyl groups; GO:biosynthetic process; GO:transferase activity, transferring acyl groups other than amino-acyl groups; GO:fatty acid biosynthetic process; GO:membrane; GO:lipid biosynthetic process; GO:3-oxoacyl-[acyl-carrier-protein] synthase activity	AT5G13930.1	ATCHS,CHS,TT4
Glyma.08G110800.1	246	246	Unknown fragment in deletion region	2.60273	0.607306	1.85784	2.03599	0.414591	0.945195	2.55362	6.07369	0.177493	0	0.0411478	0	0.0899985	0	0	0	0	0.891471	0.315453	0.728176	0.350509	0.42739	0.275226	0.497669	0.419667	0.364497	0.313682	0.613437	0.379365	0.161053	0.651622	0	0	0.108145	0	0.49864	5.31971	0.58543	0	1	No Hit	None	No Hit	None	No Hit	No Hit
Glyma.08G110900.1	1167	1383	CHS3 in deletion region	4.97681	1.83641	9.07985	6.509	3.75116	5.86927	9.3242	10.4927	1.67329	1.4783	2.5007	9.11399	8.95137	0.783312	0.635106	0.569038	1.23961	158.912	15.7111	130.278	32.0212	93.8741	19.9494	44.7797	25.4612	40.1928	21.6627	12.3931	16.3907	25.9687	46.1492	0.459465	0.664107	4.08448	0.341133	4.84444	7.89745	137.382	4.07557	2	PF00195,PF02797	Chalcone and stilbene synthases, N-terminal domain; Chalcone and stilbene synthases, C-terminal domain	GO:0016746,GO:0009058,GO:0016747,GO:0006633,GO:0016020,GO:0008610,GO:0004315	GO:transferase activity, transferring acyl groups; GO:biosynthetic process; GO:transferase activity, transferring acyl groups other than amino-acyl groups; GO:fatty acid biosynthetic process; GO:membrane; GO:lipid biosynthetic process; GO:3-oxoacyl-[acyl-carrier-protein] synthase activity	AT5G13930.1	ATCHS,CHS,TT4
Large GAP in assembly of Wm82.a2
Glyma.08G111000.1	2730	3259	Galactosidase flanking gene	2.25932	2.11949	2.58435	2.11451	3.45493	3.974	1.82047	3.15192	1.20412	3.68147	3.50457	3.52962	3.88808	6.26036	4.41736	2.05861	2.98641	2.26402	4.19346	5.37676	6.6382	8.6432	7.43483	8.32885	8.83812	10.0955	8.48846	9.98953	10.16	13.9165	12.584	5.79416	5.20746	7.08559	2.16879	1.83356	7.35143	6.71364	6.45966	2	PF02140,PF01301	Galactose binding lectin domain; Glycosyl hydrolases family 35	GO:0004553,GO:0005975,GO:0030246,GO:0004565,GO:0009341	GO:hydrolase activity, hydrolyzing O-glycosyl compounds; GO:carbohydrate metabolic process; GO:carbohydrate binding; GO:beta-galactosidase activity; GO:beta-galactosidase complex	AT2G32810.1	BGAL9
CHS genes on other chromosomes
Glyma.05G153200.1	1167	1980	CHS2 on Chr5	2.99117	0.847739	5.25397	3.43185	2.32137	3.56293	4.16855	5.05169	0.970295	1.75265	3.27528	5.49907	6.34931	0.885832	1.41069	0.655817	1.47465	33.0632	3.44895	28.1686	6.80221	20.9922	4.23587	9.75173	4.82734	6.92875	3.79983	2.10995	4.00162	6.16796	11.5814	0.395813	0.773115	1.76462	0.34859	3.00911	3.94018	38.9807	0.857447	1	PF00195,PF02797	Chalcone and stilbene synthases, N-terminal domain; Chalcone and stilbene synthases, C-terminal domain	GO:0016746,GO:0009058,GO:0016747,GO:0006633,GO:0016020,GO:0008610,GO:0004315	GO:transferase activity, transferring acyl groups; GO:biosynthetic process; GO:transferase activity, transferring acyl groups other than amino-acyl groups; GO:fatty acid biosynthetic process; GO:membrane; GO:lipid biosynthetic process; GO:3-oxoacyl-[acyl-carrier-protein] synthase activity	AT5G13930.1	ATCHS,CHS,TT4
Glyma.01G091400.1	1167	1572	CHS6a on Chr1	0.882479	0.223615	1.61979	1.38538	1.03806	1.21732	1.53185	2.09517	0.371499	0.547606	0.970167	1.45045	2.17359	0.131264	0.167624	0.11264	0.153362	10.0534	1.13539	9.93817	2.14466	7.60221	1.37823	3.36551	1.89357	3.04347	1.76102	1.10648	1.59695	2.36278	5.7426	0.0134741	0.14282	0.366674	0.0611354	0.635399	1.15266	29.4926	0.431996	1	PF02797,PF00195	Chalcone and stilbene synthases, C-terminal domain; Chalcone and stilbene synthases, N-terminal domain	GO:0016746,GO:0009058,GO:0016747,GO:0006633,GO:0016020,GO:0008610,GO:0004315	GO:transferase activity, transferring acyl groups; GO:biosynthetic process; GO:transferase activity, transferring acyl groups other than amino-acyl groups; GO:fatty acid biosynthetic process; GO:membrane; GO:lipid biosynthetic process; GO:3-oxoacyl-[acyl-carrier-protein] synthase activity	AT5G13930.1	ATCHS,CHS,TT4
Glyma.09G075200.1	1167	1455	CHS6b on Chr9	0.990112	0.187237	1.58551	1.29393	0.845822	1.21453	1.57108	2.00488	0.345105	0.573152	0.839472	1.33819	2.01615	0.0709095	0.0724414	0.0946539	0.073642	8.951	0.977796	8.83784	1.89044	6.76231	1.12261	3.05916	1.64968	2.93165	1.6706	1.03715	1.45598	2.0286	5.14906	0.00727881	0.0841659	0.286454	0.0360281	0.533939	1.17616	24.6533	0.466734	1	PF02797,PF00195	Chalcone and stilbene synthases, C-terminal domain; Chalcone and stilbene synthases, N-terminal domain	GO:0016746,GO:0009058,GO:0016747,GO:0006633,GO:0016020,GO:0008610,GO:0004315	GO:transferase activity, transferring acyl groups; GO:biosynthetic process; GO:transferase activity, transferring acyl groups other than amino-acyl groups; GO:fatty acid biosynthetic process; GO:membrane; GO:lipid biosynthetic process; GO:3-oxoacyl-[acyl-carrier-protein] synthase activity	AT5G13930.1	ATCHS,CHS,TT4
Glyma.02G130400.1	1167	1568	CHS6c on Chr2	0.238197	0.00560464	0.40251	0.500522	0.216814	0.372207	0.523048	0.81487	0.205368	0.325971	0.299109	0.473825	0.588319	0.0164498	0.0168052	0.025095	0.0113891	1.00158	0.115478	1.64427	0.29145	1.40251	0.259077	0.975978	0.515752	0.665797	0.264519	0.906689	0.565419	1.83188	2.48584	0	0.0130167	0.0282777	0	0.234691	0.738297	12.2088	0.346479	1	PF02797,PF00195	Chalcone and stilbene synthases, C-terminal domain; Chalcone and stilbene synthases, N-terminal domain	GO:0016746,GO:0009058,GO:0016747,GO:0006633,GO:0016020,GO:0008610,GO:0004315	GO:transferase activity, transferring acyl groups; GO:biosynthetic process; GO:transferase activity, transferring acyl groups other than amino-acyl groups; GO:fatty acid biosynthetic process; GO:membrane; GO:lipid biosynthetic process; GO:3-oxoacyl-[acyl-carrier-protein] synthase activity	AT5G13930.1	ATCHS,CHS,TT4
Glyma.01G228700.1	1170	1496	CHS7 on Chr1	34.3462	13.0822	86.8933	70.4355	32.9693	76.0999	23.0486	29.1856	0.0766151	1.07892	1.35777	31.7329	49.9992	106.311	31.8931	43.5837	114.037	543.261	118.996	241.405	102.289	138.415	68.7012	51.1533	36.1955	48.8018	38.2927	15.5928	8.19079	29.807	84.7007	21.4716	30.9291	9.53771	0.782575	22.7792	47.1027	148.622	2.26971	1	PF00195,PF02797	Chalcone and stilbene synthases, N-terminal domain; Chalcone and stilbene synthases, C-terminal domain	GO:0016746,GO:0009058,GO:0016747,GO:0006633,GO:0016020,GO:0008610,GO:0004315	GO:transferase activity, transferring acyl groups; GO:biosynthetic process; GO:transferase activity, transferring acyl groups other than amino-acyl groups; GO:fatty acid biosynthetic process; GO:membrane; GO:lipid biosynthetic process; GO:3-oxoacyl-[acyl-carrier-protein] synthase activity	AT5G13930.1	ATCHS,CHS,TT4
Glyma.11G011500.1	1170	1740	CHS8 on Chr11	26.0341	9.63658	66.7659	52.9946	25.3059	57.5723	16.2564	21.7587	0.0439142	0.819403	1.0006	23.2781	38.5938	66.5735	19.8235	30.8686	73.8703	383.42	78.0623	173.116	67.4242	98.2697	44.1107	36.1701	25.231	38.1781	28.3772	12.7078	6.36641	22.4053	64.8179	15.2408	21.6947	6.28906	0.848575	17.2383	31.1541	116.068	2.57589	2	PF02797,PF00195	Chalcone and stilbene synthases, C-terminal domain; Chalcone and stilbene synthases, N-terminal domain	GO:0016746,GO:0009058,GO:0016747,GO:0006633,GO:0016020,GO:0008610,GO:0004315	GO:transferase activity, transferring acyl groups; GO:biosynthetic process; GO:transferase activity, transferring acyl groups other than amino-acyl groups; GO:fatty acid biosynthetic process; GO:membrane; GO:lipid biosynthetic process; GO:3-oxoacyl-[acyl-carrier-protein] synthase activity	AT5G13930.1	ATCHS,CHS,TT4
[truncated: 1 more columns]
